# Supplementary material for: Role of HSP70 in response to (thermo)radiotherapy: analysis of gene expression in canine osteosarcoma cells by RNA-seq
Source: Sci Rep. 2020 Jul 29;10:12779. doi: 10.1038/s41598-020-69619-2 (PMC7391659; doi:10.1038/s41598-020-69619-2)
Supplement: Supplementary file 2 — Supplementary information 2. [file 41598_2020_69619_MOESM2_ESM.xlsx]

## Sheet: Sheet1
datatables
Showing the 500 most significant genes Numeric values are rounded to 3 digits.
	gene_name	type	description	featWidth	gc	isPresent	log2 Ratio	pValue	fdr
ENSCAFG00000002753	GPNMB	protein_coding	glycoprotein nmb [Source:HGNC Symbol;Acc:HGNC:4462]	2662	0.444	true	2.86	2.31e-06	0.0285
ENSCAFG00000007580	LYVE1	protein_coding	lymphatic vessel endothelial hyaluronan receptor 1 [Source:HGNC Symbol;Acc:HGNC:14687]	1710	0.448	true	2.74	8.78e-06	0.0376
ENSCAFG00000015054	MMP1	protein_coding	matrix metallopeptidase 1 [Source:HGNC Symbol;Acc:HGNC:7155]	1854	0.442	true	2.82	1.12e-05	0.0376
ENSCAFG00000029969	RGS4	protein_coding	regulator of G protein signaling 4 [Source:HGNC Symbol;Acc:HGNC:10000]	4201	0.455	true	2.52	1.22e-05	0.0376
ENSCAFG00000013762	PTGS2	protein_coding	prostaglandin-endoperoxide synthase 2 [Source:HGNC Symbol;Acc:HGNC:9605]	3572	0.398	true	4.48	1.73e-05	0.0426
ENSCAFG00000016012	KRT27	protein_coding	keratin 27 [Source:HGNC Symbol;Acc:HGNC:30841]	1690	0.488	true	2.59	4.47e-05	0.092
ENSCAFG00000009569	SPP1	protein_coding	secreted phosphoprotein 1 [Source:HGNC Symbol;Acc:HGNC:11255]	1186	0.423	true	2.18	5.21e-05	0.092
ENSCAFG00000009817	KCNJ15	protein_coding	potassium voltage-gated channel subfamily J member 15 [Source:HGNC Symbol;Acc:HGNC:6261]	1131	0.5	true	2.47	6.57e-05	0.101
ENSCAFG00000009094	HPSE	protein_coding	heparanase [Source:HGNC Symbol;Acc:HGNC:5164]	4210	0.436	true	1.76	7.75e-05	0.106
ENSCAFG00000004825	ATRAID	protein_coding	all-trans retinoic acid induced differentiation factor [Source:HGNC Symbol;Acc:HGNC:24090]	690	0.525	true	1.52	8.7e-05	0.107
ENSCAFG00000000640		protein_coding		2999	0.548	true	3.55	9.55e-05	0.107
ENSCAFG00000013219	BNC1	protein_coding	basonuclin 1 [Source:HGNC Symbol;Acc:HGNC:1081]	4822	0.534	true	1.35	0.000123	0.126
ENSCAFG00000032483	LY96	protein_coding	lymphocyte antigen 96 [Source:HGNC Symbol;Acc:HGNC:17156]	603	0.37	true	1.95	0.000135	0.128
ENSCAFG00000006388	NTN4	protein_coding	netrin 4 [Source:HGNC Symbol;Acc:HGNC:13658]	6097	0.445	true	1.62	0.000149	0.131
ENSCAFG00000012667	CYBRD1	protein_coding	cytochrome b reductase 1 [Source:HGNC Symbol;Acc:HGNC:20797]	852	0.511	true	1.58	0.000161	0.133
ENSCAFG00000014046	RASAL2	protein_coding	RAS protein activator like 2 [Source:HGNC Symbol;Acc:HGNC:9874]	3843	0.51	true	-1.09	0.000183	0.135
ENSCAFG00000002142	IL1RL1	protein_coding	interleukin 1 receptor like 1 [Source:HGNC Symbol;Acc:HGNC:5998]	4158	0.41	true	3.03	0.000201	0.135
ENSCAFG00000030171	NDUFA8	protein_coding	NADH:ubiquinone oxidoreductase subunit A8 [Source:HGNC Symbol;Acc:HGNC:7692]	2733	0.502	true	0.942	0.000232	0.135
ENSCAFG00000012824	SCN4B	protein_coding	sodium voltage-gated channel beta subunit 4 [Source:HGNC Symbol;Acc:HGNC:10592]	692	0.541	true	1.82	0.000238	0.135
ENSCAFG00000002028	VLDLR	protein_coding	very low density lipoprotein receptor [Source:HGNC Symbol;Acc:HGNC:12698]	2712	0.519	true	-1.05	0.000239	0.135
ENSCAFG00000013490	FAM129A	protein_coding	family with sequence similarity 129 member A [Source:HGNC Symbol;Acc:HGNC:16784]	5620	0.483	true	1.26	0.00024	0.135
ENSCAFG00000015495	SLC3A2	protein_coding	solute carrier family 3 member 2 [Source:HGNC Symbol;Acc:HGNC:11026]	1714	0.583	true	-1.14	0.000241	0.135
ENSCAFG00000016208	TBC1D1	protein_coding	TBC1 domain family member 1 [Source:HGNC Symbol;Acc:HGNC:11578]	5130	0.517	true	1.04	0.000254	0.136
ENSCAFG00000011872	G6PC2	protein_coding	glucose-6-phosphatase catalytic subunit 2 [Source:HGNC Symbol;Acc:HGNC:28906]	1077	0.45	true	1.22	0.000274	0.137
ENSCAFG00000017913	PMP22	protein_coding	peripheral myelin protein 22 [Source:HGNC Symbol;Acc:HGNC:9118]	1751	0.473	true	-1.35	0.000282	0.137
ENSCAFG00000017040	FOS	protein_coding	Fos proto-oncogene, AP-1 transcription factor subunit [Source:HGNC Symbol;Acc:HGNC:3796]	2204	0.544	true	2.11	0.000289	0.137
ENSCAFG00000014676	ELMOD1	protein_coding	ELMO domain containing 1 [Source:HGNC Symbol;Acc:HGNC:25334]	2248	0.408	true	1.72	0.000331	0.144
ENSCAFG00000030822		protein_coding		1344	0.489	true	1.34	0.000343	0.144
ENSCAFG00000031582	EHF	protein_coding	ETS homologous factor [Source:HGNC Symbol;Acc:HGNC:3246]	5499	0.427	true	1.79	0.000382	0.144
ENSCAFG00000013479	GABARAPL1	protein_coding	GABA type A receptor associated protein like 1 [Source:HGNC Symbol;Acc:HGNC:4068]	354	0.492	true	1.52	0.000389	0.144
ENSCAFG00000000480	NIPAL2	protein_coding	NIPA like domain containing 2 [Source:HGNC Symbol;Acc:HGNC:25854]	5931	0.412	true	1.54	0.00042	0.144
ENSCAFG00000032583	METTL7A	protein_coding	methyltransferase like 7A [Source:HGNC Symbol;Acc:HGNC:24550]	4710	0.493	true	1.13	0.000422	0.144
ENSCAFG00000007608	SH3RF1	protein_coding	SH3 domain containing ring finger 1 [Source:HGNC Symbol;Acc:HGNC:17650]	2917	0.529	true	-1.03	0.000426	0.144
ENSCAFG00000015063	MMP3	protein_coding	Stromelysin-1 [Source:UniProtKB/Swiss-Prot;Acc:Q6Y4Q5]	1461	0.476	true	2.22	0.000441	0.144
ENSCAFG00000015043	MMP13	protein_coding	matrix metallopeptidase 13 [Source:HGNC Symbol;Acc:HGNC:7159]	2312	0.451	true	1.41	0.000451	0.144
ENSCAFG00000018349	CCL2	protein_coding	C-C motif chemokine ligand 2 [Source:HGNC Symbol;Acc:HGNC:10618]	1045	0.421	true	2.69	0.000452	0.144
ENSCAFG00000006979	MTUS1	protein_coding	microtubule associated scaffold protein 1 [Source:HGNC Symbol;Acc:HGNC:29789]	3820	0.423	true	1.52	0.000472	0.144
ENSCAFG00000003332	EPHA7	protein_coding	EPH receptor A7 [Source:HGNC Symbol;Acc:HGNC:3390]	6837	0.393	true	-1.65	0.000478	0.144
ENSCAFG00000000587	GRHL2	protein_coding	grainyhead like transcription factor 2 [Source:HGNC Symbol;Acc:HGNC:2799]	3053	0.49	true	1.6	0.000479	0.144
ENSCAFG00000004966	MYD88	protein_coding	myeloid differentiation primary response 88 [Source:HGNC Symbol;Acc:HGNC:7562]	3080	0.534	true	0.94	0.00048	0.144
ENSCAFG00000010271	CARS	protein_coding	cysteinyl-tRNA synthetase [Source:HGNC Symbol;Acc:HGNC:1493]	5993	0.568	true	-1.43	0.000484	0.144
ENSCAFG00000030300	CCR7	protein_coding	C-C motif chemokine receptor 7 [Source:HGNC Symbol;Acc:HGNC:1608]	5874	0.53	true	2.54	0.000489	0.144
ENSCAFG00000007475	SORBS2	protein_coding	sorbin and SH3 domain containing 2 [Source:HGNC Symbol;Acc:HGNC:24098]	2988	0.475	true	-1.66	0.000541	0.151
ENSCAFG00000008019	SH3D19	protein_coding	SH3 domain containing 19 [Source:HGNC Symbol;Acc:HGNC:30418]	2396	0.475	true	1.18	0.000549	0.151
ENSCAFG00000029792	EMC7	protein_coding	ER membrane protein complex subunit 7 [Source:HGNC Symbol;Acc:HGNC:24301]	3701	0.483	true	-1.26	0.000562	0.151
ENSCAFG00000002129	PDK4	protein_coding	pyruvate dehydrogenase kinase 4 [Source:HGNC Symbol;Acc:HGNC:8812]	3478	0.381	true	1.73	0.000575	0.151
ENSCAFG00000010706	MXI1	protein_coding	MAX interactor 1, dimerization protein [Source:HGNC Symbol;Acc:HGNC:7534]	3942	0.45	true	1.37	0.000586	0.151
ENSCAFG00000014346	C1S	protein_coding	complement C1s [Source:HGNC Symbol;Acc:HGNC:1247]	3019	0.465	true	1.38	0.000609	0.151
ENSCAFG00000000580		protein_coding		933	0.486	true	1.03	0.000618	0.151
ENSCAFG00000000121		protein_coding		2571	0.526	true	-0.922	0.000624	0.151
ENSCAFG00000002837	TMEM245	protein_coding	transmembrane protein 245 [Source:HGNC Symbol;Acc:HGNC:1363]	2853	0.54	true	1.31	0.000638	0.151
ENSCAFG00000005498	PCSK2	protein_coding	proprotein convertase subtilisin/kexin type 2 [Source:HGNC Symbol;Acc:HGNC:8744]	6141	0.455	true	-1.66	0.000647	0.151
ENSCAFG00000013237	SH3GL3	protein_coding	SH3 domain containing GRB2 like 3, endophilin A3 [Source:HGNC Symbol;Acc:HGNC:10832]	1637	0.431	true	1.32	0.000659	0.151
ENSCAFG00000017556	TEX14	protein_coding	testis expressed 14, intercellular bridge forming factor [Source:HGNC Symbol;Acc:HGNC:11737]	4376	0.482	true	1.51	0.000661	0.151
ENSCAFG00000018752	IL7R	protein_coding	interleukin 7 receptor [Source:HGNC Symbol;Acc:HGNC:6024]	1372	0.445	true	1.28	0.000683	0.151
ENSCAFG00000023655	SULT1C4	protein_coding	sulfotransferase family 1C member 4 [Source:HGNC Symbol;Acc:HGNC:11457]	2569	0.376	true	1.65	0.000697	0.151
ENSCAFG00000017137	TENM2	protein_coding	teneurin transmembrane protein 2 [Source:HGNC Symbol;Acc:HGNC:29943]	10040	0.508	true	-1.02	0.000702	0.151
ENSCAFG00000000641	HSP70	protein_coding	heat shock 70 kDa protein 1 [Source:RefSeq peptide;Acc:NP_001003067]	1941	0.638	true	2.86	0.000744	0.151
ENSCAFG00000017963		protein_coding		2002	0.418	true	1.46	0.000745	0.151
ENSCAFG00000013301	SAXO2	protein_coding	stabilizer of axonemal microtubules 2 [Source:HGNC Symbol;Acc:HGNC:33727]	2255	0.426	true	1.53	0.000763	0.151
ENSCAFG00000011850	KLHL24	protein_coding	kelch like family member 24 [Source:HGNC Symbol;Acc:HGNC:25947]	1927	0.415	true	1.37	0.00081	0.151
ENSCAFG00000014213	POU2AF1	protein_coding	POU class 2 associating factor 1 [Source:HGNC Symbol;Acc:HGNC:9211]	2514	0.508	true	1.5	0.000812	0.151
ENSCAFG00000031586	LGALSL	protein_coding	galectin like [Source:HGNC Symbol;Acc:HGNC:25012]	3920	0.413	true	1.42	0.000836	0.151
ENSCAFG00000008611	SCARB2	protein_coding	scavenger receptor class B member 2 [Source:HGNC Symbol;Acc:HGNC:1665]	1527	0.449	true	0.895	0.000845	0.151
ENSCAFG00000018331	COLEC12	protein_coding	collectin subfamily member 12 [Source:HGNC Symbol;Acc:HGNC:16016]	2366	0.532	true	0.937	0.000873	0.151
ENSCAFG00000019847	SARS	protein_coding	seryl-tRNA synthetase [Source:HGNC Symbol;Acc:HGNC:10537]	2184	0.54	true	-0.837	0.000888	0.151
ENSCAFG00000029011	CD164	protein_coding	CD164 molecule [Source:HGNC Symbol;Acc:HGNC:1632]	3235	0.377	true	1.77	0.000888	0.151
ENSCAFG00000010717		protein_coding		1950	0.427	true	1.49	0.000931	0.151
ENSCAFG00000001254	EGR1	protein_coding	early growth response 1 [Source:HGNC Symbol;Acc:HGNC:3238]	4159	0.561	true	2.11	0.000935	0.151
ENSCAFG00000008902	PTX3	protein_coding	pentraxin 3 [Source:HGNC Symbol;Acc:HGNC:9692]	2659	0.598	true	-1.01	0.000935	0.151
ENSCAFG00000013162	TAGLN	protein_coding	transgelin [Source:HGNC Symbol;Acc:HGNC:11553]	1106	0.607	true	-0.994	0.000938	0.151
ENSCAFG00000015862	FAM214A	protein_coding	family with sequence similarity 214 member A [Source:HGNC Symbol;Acc:HGNC:25609]	4246	0.383	true	1.2	0.000943	0.151
ENSCAFG00000020121	ABCA4	protein_coding	retinal-specific ATP-binding cassette transporter [Source:RefSeq peptide;Acc:NP_001003360]	7030	0.508	true	1.06	0.000961	0.151
ENSCAFG00000020057	PLPPR5	protein_coding	phospholipid phosphatase related 5 [Source:HGNC Symbol;Acc:HGNC:31703]	3672	0.349	true	1.51	0.000988	0.151
ENSCAFG00000001417	KIF27	protein_coding	kinesin family member 27 [Source:HGNC Symbol;Acc:HGNC:18632]	4278	0.411	true	1.29	0.000992	0.151
ENSCAFG00000031965	FGF1	protein_coding	fibroblast growth factor 1 [Source:HGNC Symbol;Acc:HGNC:3665]	4352	0.435	true	1.37	0.000996	0.151
ENSCAFG00000020212	RPL35	protein_coding	ribosomal protein L35 [Source:HGNC Symbol;Acc:HGNC:10344]	372	0.546	true	-0.839	0.00101	0.151
ENSCAFG00000002069	COL1A2	protein_coding	collagen type I alpha 2 chain [Source:HGNC Symbol;Acc:HGNC:2198]	5749	0.53	true	-1.09	0.00102	0.151
ENSCAFG00000008600	DNAJC22	protein_coding	DnaJ heat shock protein family (Hsp40) member C22 [Source:HGNC Symbol;Acc:HGNC:25802]	3707	0.417	true	1.64	0.00103	0.151
ENSCAFG00000020218	DHODH	protein_coding	dihydroorotate dehydrogenase (quinone) [Source:HGNC Symbol;Acc:HGNC:2867]	3018	0.492	true	-0.895	0.00103	0.151
ENSCAFG00000024888	FOLH1	protein_coding	folate hydrolase 1 [Source:HGNC Symbol;Acc:HGNC:3788]	2909	0.402	true	0.993	0.00106	0.151
ENSCAFG00000004745	RPS8	protein_coding	ribosomal protein S8 [Source:HGNC Symbol;Acc:HGNC:10441]	1998	0.462	true	-0.863	0.00106	0.151
ENSCAFG00000012883	ARHGDIB	protein_coding	Rho GDP dissociation inhibitor beta [Source:HGNC Symbol;Acc:HGNC:679]	2826	0.441	true	1.48	0.00107	0.151
ENSCAFG00000001296	GRAP2	protein_coding	GRB2-related adaptor protein 2 [Source:HGNC Symbol;Acc:HGNC:4563]	3205	0.532	true	1.48	0.00109	0.151
ENSCAFG00000000411	MRPS18B	protein_coding	mitochondrial ribosomal protein S18B [Source:HGNC Symbol;Acc:HGNC:14516]	774	0.544	true	-0.793	0.0011	0.151
ENSCAFG00000013973	GFAP	protein_coding	glial fibrillary acidic protein [Source:HGNC Symbol;Acc:HGNC:4235]	3904	0.592	true	1.38	0.00112	0.151
ENSCAFG00000019901	SLC7A5	protein_coding	large neutral amino acids transporter small subunit 1 [Source:RefSeq peptide;Acc:NP_001271411]	4094	0.594	true	-1.56	0.00113	0.151
ENSCAFG00000023107	OAS2	protein_coding	2'-5'-oligoadenylate synthetase 2 [Source:HGNC Symbol;Acc:HGNC:8087]	4810	0.478	true	1.38	0.00113	0.151
ENSCAFG00000016402	SEL1L3	protein_coding	SEL1L family member 3 [Source:HGNC Symbol;Acc:HGNC:29108]	4488	0.481	true	1.4	0.00114	0.151
ENSCAFG00000018583	PDE4B	protein_coding	phosphodiesterase 4B [Source:HGNC Symbol;Acc:HGNC:8781]	4139	0.44	true	-1.21	0.00121	0.151
ENSCAFG00000008661	TUBA1C	protein_coding	tubulin alpha 1c [Source:HGNC Symbol;Acc:HGNC:20768]	1533	0.54	true	-0.871	0.00122	0.151
ENSCAFG00000029812	EPHX4	protein_coding	epoxide hydrolase 4 [Source:HGNC Symbol;Acc:HGNC:23758]	4956	0.363	true	1.66	0.00122	0.151
ENSCAFG00000000267	TNFAIP3	protein_coding	TNF alpha induced protein 3 [Source:HGNC Symbol;Acc:HGNC:11896]	5164	0.523	true	1.13	0.00123	0.151
ENSCAFG00000004991	PPARG	protein_coding	peroxisome proliferator activated receptor gamma [Source:HGNC Symbol;Acc:HGNC:9236]	2046	0.432	true	1.62	0.00123	0.151
ENSCAFG00000018782	PRLR	protein_coding	prolactin receptor [Source:HGNC Symbol;Acc:HGNC:9446]	2300	0.54	true	1.09	0.00124	0.151
ENSCAFG00000006691	SLC46A3	protein_coding	solute carrier family 46 member 3 [Source:HGNC Symbol;Acc:HGNC:27501]	3762	0.421	true	1.41	0.00125	0.151
ENSCAFG00000015925	CCPG1	protein_coding	cell cycle progression 1 [Source:HGNC Symbol;Acc:HGNC:24227]	2397	0.385	true	1.09	0.00128	0.151
ENSCAFG00000001007	FBXO32	protein_coding	F-box protein 32 [Source:HGNC Symbol;Acc:HGNC:16731]	2945	0.553	true	1.65	0.00131	0.151
ENSCAFG00000028613		protein_coding		432	0.553	true	-1.07	0.00131	0.151
ENSCAFG00000011769	ANK2	protein_coding	ankyrin 2 [Source:HGNC Symbol;Acc:HGNC:493]	10270	0.472	true	1.18	0.00135	0.151
ENSCAFG00000002072	SPATA6L	protein_coding	spermatogenesis associated 6 like [Source:HGNC Symbol;Acc:HGNC:25472]	1498	0.476	true	1.25	0.00137	0.151
ENSCAFG00000016095		protein_coding		1464	0.523	true	-0.837	0.00139	0.151
ENSCAFG00000028577	XK	protein_coding	X-linked Kx blood group [Source:HGNC Symbol;Acc:HGNC:12811]	5330	0.408	true	1.09	0.00139	0.151
ENSCAFG00000017357	ADAM19	protein_coding	ADAM metallopeptidase domain 19 [Source:HGNC Symbol;Acc:HGNC:197]	6416	0.544	true	-1.02	0.00139	0.151
ENSCAFG00000017680	RPL7A	protein_coding	60S ribosomal protein L7a [Source:RefSeq peptide;Acc:NP_001273868]	801	0.578	true	-1.04	0.00145	0.151
ENSCAFG00000012063	BMX	protein_coding	BMX non-receptor tyrosine kinase [Source:HGNC Symbol;Acc:HGNC:1079]	3036	0.481	true	1.88	0.00145	0.151
ENSCAFG00000031248	FAM111A	protein_coding	family with sequence similarity 111 member A [Source:HGNC Symbol;Acc:HGNC:24725]	6667	0.463	true	0.861	0.00146	0.151
ENSCAFG00000011885	DNAJC8	protein_coding	DnaJ heat shock protein family (Hsp40) member C8 [Source:HGNC Symbol;Acc:HGNC:15470]	608	0.455	true	1.12	0.00147	0.151
ENSCAFG00000012983	ADGRG2	protein_coding	adhesion G protein-coupled receptor G2 [Source:HGNC Symbol;Acc:HGNC:4516]	4297	0.429	true	1.39	0.00149	0.151
ENSCAFG00000001601	PLIN2	protein_coding	perilipin 2 [Source:HGNC Symbol;Acc:HGNC:248]	2638	0.47	true	0.823	0.00152	0.151
ENSCAFG00000002805	TMPRSS11F	protein_coding	transmembrane protease, serine 11F [Source:HGNC Symbol;Acc:HGNC:29994]	1458	0.408	true	1.29	0.00153	0.151
ENSCAFG00000029475	B3GALT5	protein_coding	beta-1,3-galactosyltransferase 5 [Source:HGNC Symbol;Acc:HGNC:920]	4695	0.513	true	1.24	0.00153	0.151
ENSCAFG00000017197	ATP8B2	protein_coding	ATPase phospholipid transporting 8B2 [Source:HGNC Symbol;Acc:HGNC:13534]	6941	0.55	true	-1.09	0.00153	0.151
ENSCAFG00000012028	DHRS9	protein_coding	dehydrogenase/reductase 9 [Source:HGNC Symbol;Acc:HGNC:16888]	1167	0.45	true	1.46	0.00153	0.151
ENSCAFG00000019369	NOC2L	protein_coding	NOC2 like nucleolar associated transcriptional repressor [Source:HGNC Symbol;Acc:HGNC:24517]	2420	0.556	true	-0.766	0.00154	0.151
ENSCAFG00000011842	SESN2	protein_coding	sestrin 2 [Source:HGNC Symbol;Acc:HGNC:20746]	3548	0.566	true	-1.27	0.00154	0.151
ENSCAFG00000000671	SOD2	protein_coding	superoxide dismutase 2 [Source:HGNC Symbol;Acc:HGNC:11180]	2845	0.492	true	0.868	0.00155	0.151
ENSCAFG00000030892	PERP	protein_coding	PERP, TP53 apoptosis effector [Source:HGNC Symbol;Acc:HGNC:17637]	4369	0.453	true	0.913	0.00157	0.151
ENSCAFG00000017543	RPS6KA5	protein_coding	ribosomal protein S6 kinase A5 [Source:HGNC Symbol;Acc:HGNC:10434]	2765	0.465	true	1.28	0.00159	0.151
ENSCAFG00000009144	CDH17	protein_coding	cadherin 17 [Source:HGNC Symbol;Acc:HGNC:1756]	3440	0.446	true	1.69	0.0016	0.151
ENSCAFG00000009049	LRRC69	protein_coding	leucine rich repeat containing 69 [Source:HGNC Symbol;Acc:HGNC:34303]	961	0.369	true	1.33	0.0016	0.151
ENSCAFG00000002850	OSBPL3	protein_coding	oxysterol binding protein like 3 [Source:HGNC Symbol;Acc:HGNC:16370]	2782	0.468	true	1.07	0.00161	0.151
ENSCAFG00000018615	JAK1	protein_coding	Janus kinase 1 [Source:HGNC Symbol;Acc:HGNC:6190]	3448	0.469	true	0.861	0.00161	0.151
ENSCAFG00000023806	KRT25	protein_coding	keratin 25 [Source:HGNC Symbol;Acc:HGNC:30839]	1607	0.505	true	1.44	0.00162	0.151
ENSCAFG00000002021	ENPP5	protein_coding	ectonucleotide pyrophosphatase/phosphodiesterase 5 (putative) [Source:HGNC Symbol;Acc:HGNC:13717]	1469	0.404	true	1.27	0.00162	0.151
ENSCAFG00000011772	EGLN1	protein_coding	egl-9 family hypoxia inducible factor 1 [Source:HGNC Symbol;Acc:HGNC:1232]	2540	0.532	true	0.844	0.00163	0.151
ENSCAFG00000030394		protein_coding		781	0.443	true	1.62	0.00164	0.151
ENSCAFG00000017188	NAP1L2	protein_coding	nucleosome assembly protein 1 like 2 [Source:HGNC Symbol;Acc:HGNC:7638]	1224	0.404	true	1.48	0.00165	0.151
ENSCAFG00000008265	HK2	protein_coding	hexokinase 2 [Source:HGNC Symbol;Acc:HGNC:4923]	5159	0.489	true	-0.767	0.00165	0.151
ENSCAFG00000010186	RAB29	protein_coding	RAB29, member RAS oncogene family [Source:HGNC Symbol;Acc:HGNC:9789]	2655	0.423	true	0.905	0.00167	0.151
ENSCAFG00000016067	WIPI2	protein_coding	WD repeat domain, phosphoinositide interacting 2 [Source:HGNC Symbol;Acc:HGNC:32225]	1472	0.54	true	0.948	0.00167	0.151
ENSCAFG00000017591		protein_coding		3772	0.493	true	0.883	0.00168	0.151
ENSCAFG00000009130	MMS19	protein_coding	MMS19 homolog, cytosolic iron-sulfur assembly component [Source:HGNC Symbol;Acc:HGNC:13824]	3087	0.546	true	-0.756	0.00169	0.151
ENSCAFG00000013926	FBXO33	protein_coding	F-box protein 33 [Source:HGNC Symbol;Acc:HGNC:19833]	1677	0.546	true	1.18	0.00169	0.151
ENSCAFG00000018705	ZDHHC9	protein_coding	zinc finger DHHC-type containing 9 [Source:HGNC Symbol;Acc:HGNC:18475]	1230	0.52	true	1.03	0.0017	0.151
ENSCAFG00000011532	EGF	protein_coding	epidermal growth factor [Source:HGNC Symbol;Acc:HGNC:3229]	4846	0.433	true	1.04	0.0017	0.151
ENSCAFG00000013969	SYTL5	protein_coding	synaptotagmin like 5 [Source:HGNC Symbol;Acc:HGNC:15589]	4338	0.449	true	1.36	0.00171	0.151
ENSCAFG00000031803	NIPAL1	protein_coding	NIPA like domain containing 1 [Source:HGNC Symbol;Acc:HGNC:27194]	4496	0.372	true	1.6	0.00172	0.151
ENSCAFG00000013778	PLA2G4A	protein_coding	phospholipase A2 group IVA [Source:HGNC Symbol;Acc:HGNC:9035]	3549	0.386	true	1.14	0.00174	0.151
ENSCAFG00000017907	GM2A	protein_coding	GM2 ganglioside activator [Source:HGNC Symbol;Acc:HGNC:4367]	2466	0.526	true	1.07	0.00175	0.151
ENSCAFG00000016718	HRH2	protein_coding	histamine receptor H2 [Source:HGNC Symbol;Acc:HGNC:5183]	1564	0.571	true	1.12	0.00177	0.151
ENSCAFG00000012376	VASH2	protein_coding	vasohibin 2 [Source:HGNC Symbol;Acc:HGNC:25723]	1286	0.607	true	0.788	0.00178	0.151
ENSCAFG00000000923	ROS1	protein_coding	ROS proto-oncogene 1, receptor tyrosine kinase [Source:HGNC Symbol;Acc:HGNC:10261]	7607	0.446	true	1.13	0.00178	0.151
ENSCAFG00000003859		protein_coding		3917	0.398	true	1.33	0.00179	0.151
ENSCAFG00000018780	RAB34	protein_coding	RAB34, member RAS oncogene family [Source:HGNC Symbol;Acc:HGNC:16519]	2668	0.53	true	-0.778	0.00181	0.151
ENSCAFG00000031368		protein_coding		552	0.429	true	-3.21	0.00181	0.151
ENSCAFG00000030403	LRAT	protein_coding	lecithin retinol acyltransferase (phosphatidylcholine--retinol O-acyltransferase) [Source:HGNC Symbol;Acc:HGNC:6685]	5220	0.465	true	1.32	0.00182	0.151
ENSCAFG00000014353	TNN	protein_coding	tenascin N [Source:HGNC Symbol;Acc:HGNC:22942]	4718	0.571	true	1.42	0.00182	0.151
ENSCAFG00000017340	TOM1L1	protein_coding	target of myb1 like 1 membrane trafficking protein [Source:HGNC Symbol;Acc:HGNC:11983]	1619	0.478	true	1.09	0.00182	0.151
ENSCAFG00000002702	COL12A1	protein_coding	collagen type XII alpha 1 chain [Source:HGNC Symbol;Acc:HGNC:2188]	9430	0.476	true	-1.2	0.00186	0.152
ENSCAFG00000008744	RASGRF2	protein_coding	Ras protein specific guanine nucleotide releasing factor 2 [Source:HGNC Symbol;Acc:HGNC:9876]	4718	0.478	true	1.35	0.00187	0.152
ENSCAFG00000004497	ERCC3	protein_coding	ERCC excision repair 3, TFIIH core complex helicase subunit [Source:HGNC Symbol;Acc:HGNC:3435]	2387	0.518	true	-0.777	0.00188	0.152
ENSCAFG00000010595	RGS2	protein_coding	regulator of G protein signaling 2 [Source:HGNC Symbol;Acc:HGNC:9998]	2012	0.432	true	1.39	0.00189	0.152
ENSCAFG00000017916	SEMA7A	protein_coding	semaphorin 7A (John Milton Hagen blood group) [Source:HGNC Symbol;Acc:HGNC:10741]	2973	0.627	true	-2.08	0.0019	0.152
ENSCAFG00000000290	METTL1	protein_coding	methyltransferase like 1 [Source:HGNC Symbol;Acc:HGNC:7030]	950	0.537	true	-0.987	0.00191	0.152
ENSCAFG00000018982	MYO5B	protein_coding	myosin VB [Source:HGNC Symbol;Acc:HGNC:7603]	5550	0.487	true	1.06	0.00199	0.158
ENSCAFG00000020200	GBP6	protein_coding	guanylate binding protein family member 6 [Source:HGNC Symbol;Acc:HGNC:25395]	6345	0.398	true	1.2	0.00201	0.158
ENSCAFG00000017101	TGFB3	protein_coding	transforming growth factor beta 3 [Source:HGNC Symbol;Acc:HGNC:11769]	1374	0.576	true	-1.36	0.00203	0.159
ENSCAFG00000005764	RPL15	protein_coding	60S ribosomal protein L15 [Source:UniProtKB/Swiss-Prot;Acc:E2QXF3]	615	0.548	true	-0.802	0.00204	0.159
ENSCAFG00000029892	RPL13A	protein_coding	ribosomal protein L13a [Source:HGNC Symbol;Acc:HGNC:10304]	612	0.557	true	-0.998	0.00209	0.161
ENSCAFG00000017181	MAT2B	protein_coding	methionine adenosyltransferase 2B [Source:HGNC Symbol;Acc:HGNC:6905]	1006	0.441	true	-1.14	0.00209	0.161
ENSCAFG00000008218	ADGRV1	protein_coding	adhesion G protein-coupled receptor V1 [Source:HGNC Symbol;Acc:HGNC:17416]	19310	0.425	true	1.28	0.00212	0.161
ENSCAFG00000009680	GCNT2	protein_coding	glucosaminyl (N-acetyl) transferase 2, I-branching enzyme (I blood group) [Source:HGNC Symbol;Acc:HGNC:4204]	4175	0.505	true	1.11	0.00214	0.162
ENSCAFG00000002432	TSPAN13	protein_coding	tetraspanin 13 [Source:HGNC Symbol;Acc:HGNC:21643]	1460	0.496	true	1.27	0.00215	0.162
ENSCAFG00000002894	AKAP2	protein_coding	A-kinase anchoring protein 2 [Source:HGNC Symbol;Acc:HGNC:372]	3642	0.532	true	1.21	0.00219	0.162
ENSCAFG00000001957	DOCK8	protein_coding	dedicator of cytokinesis 8 [Source:HGNC Symbol;Acc:HGNC:19191]	6852	0.498	true	1.2	0.0022	0.162
ENSCAFG00000023015	SERPINB12	protein_coding	serpin family B member 12 [Source:HGNC Symbol;Acc:HGNC:14220]	1276	0.457	true	1.24	0.00221	0.162
ENSCAFG00000007574	CYP26A1	protein_coding	cytochrome P450 family 26 subfamily A member 1 [Source:HGNC Symbol;Acc:HGNC:2603]	2270	0.524	true	1.47	0.00224	0.162
ENSCAFG00000001411	STK38	protein_coding	serine/threonine kinase 38 [Source:HGNC Symbol;Acc:HGNC:17847]	1144	0.444	true	1.03	0.00225	0.162
ENSCAFG00000007620	PREX2	protein_coding	phosphatidylinositol-3,4,5-trisphosphate dependent Rac exchange factor 2 [Source:HGNC Symbol;Acc:HGNC:22950]	5344	0.463	true	1.14	0.00225	0.162
ENSCAFG00000015189		protein_coding		2566	0.549	true	-0.807	0.00225	0.162
ENSCAFG00000028550		protein_coding		2784	0.428	true	1.3	0.00226	0.162
ENSCAFG00000009104	STC1	protein_coding	stanniocalcin 1 [Source:HGNC Symbol;Acc:HGNC:11373]	4188	0.44	true	1.03	0.0023	0.164
ENSCAFG00000003995	FYN	protein_coding	FYN proto-oncogene, Src family tyrosine kinase [Source:HGNC Symbol;Acc:HGNC:4037]	2161	0.481	true	-0.835	0.00232	0.164
ENSCAFG00000030404		protein_coding		564	0.495	true	1.31	0.00236	0.167
ENSCAFG00000029950	PKIB	protein_coding	cAMP-dependent protein kinase inhibitor beta [Source:HGNC Symbol;Acc:HGNC:9018]	1728	0.337	true	1.18	0.00237	0.167
ENSCAFG00000007897	PLS1	protein_coding	plastin 1 [Source:HGNC Symbol;Acc:HGNC:9090]	2650	0.468	true	1.18	0.00241	0.168
ENSCAFG00000015485		protein_coding		489	0.538	true	-0.833	0.00242	0.168
ENSCAFG00000009633	CBR3	protein_coding	carbonyl reductase 3 [Source:HGNC Symbol;Acc:HGNC:1549]	1496	0.596	true	1.34	0.00244	0.168
ENSCAFG00000006521	FRMD4B	protein_coding	FERM domain containing 4B [Source:HGNC Symbol;Acc:HGNC:24886]	6738	0.454	true	1.37	0.00251	0.171
ENSCAFG00000020342	IFI44	protein_coding	interferon induced protein 44 [Source:HGNC Symbol;Acc:HGNC:16938]	1916	0.404	true	1.37	0.00252	0.171
ENSCAFG00000029890	FGF9	protein_coding	fibroblast growth factor 9 [Source:HGNC Symbol;Acc:HGNC:3687]	3799	0.394	true	1.26	0.00253	0.171
ENSCAFG00000003000	PTGR1	protein_coding	prostaglandin reductase 1 [Source:HGNC Symbol;Acc:HGNC:18429]	2358	0.441	true	0.816	0.00254	0.171
ENSCAFG00000001874	CFAP69	protein_coding	cilia and flagella associated protein 69 [Source:HGNC Symbol;Acc:HGNC:26107]	4134	0.398	true	1.15	0.00255	0.171
ENSCAFG00000020251	NOB1	protein_coding	NIN1/PSMD8 binding protein 1 homolog [Source:HGNC Symbol;Acc:HGNC:29540]	3455	0.491	true	-0.707	0.0026	0.174
ENSCAFG00000007148	FBXO3	protein_coding	F-box protein 3 [Source:HGNC Symbol;Acc:HGNC:13582]	1478	0.45	true	1.16	0.00266	0.176
ENSCAFG00000015855	PSMB6	protein_coding	proteasome subunit beta 6 [Source:HGNC Symbol;Acc:HGNC:9543]	1026	0.566	true	-1.19	0.00266	0.176
ENSCAFG00000009570	DSP	protein_coding	desmoplakin [Source:HGNC Symbol;Acc:HGNC:3052]	9141	0.5	true	1.23	0.00269	0.177
ENSCAFG00000000217	SGK1	protein_coding	serum/glucocorticoid regulated kinase 1 [Source:HGNC Symbol;Acc:HGNC:10810]	2457	0.491	true	0.984	0.00271	0.177
ENSCAFG00000024647	SERPINB5	protein_coding	serpin family B member 5 [Source:HGNC Symbol;Acc:HGNC:8949]	3120	0.455	true	1.02	0.00274	0.178
ENSCAFG00000016907	IGF2BP1	protein_coding	insulin like growth factor 2 mRNA binding protein 1 [Source:HGNC Symbol;Acc:HGNC:28866]	1734	0.547	true	-0.702	0.00278	0.178
ENSCAFG00000000311	LRIG3	protein_coding	leucine rich repeats and immunoglobulin like domains 3 [Source:HGNC Symbol;Acc:HGNC:30991]	6855	0.41	true	-1.05	0.00282	0.178
ENSCAFG00000015264	C14orf37	protein_coding	chromosome 14 open reading frame 37 [Source:HGNC Symbol;Acc:HGNC:19846]	2578	0.505	true	0.855	0.00283	0.178
ENSCAFG00000011499	SNAI1	protein_coding	snail family transcriptional repressor 1 [Source:HGNC Symbol;Acc:HGNC:11128]	1735	0.605	true	1.57	0.00284	0.178
ENSCAFG00000029826	DUSP1	protein_coding	dual specificity phosphatase 1 [Source:HGNC Symbol;Acc:HGNC:3064]	3596	0.489	true	0.878	0.00285	0.178
ENSCAFG00000019194	SLC43A2	protein_coding	solute carrier family 43 member 2 [Source:HGNC Symbol;Acc:HGNC:23087]	1822	0.576	true	1.34	0.00285	0.178
ENSCAFG00000008624	STBD1	protein_coding	starch binding domain 1 [Source:HGNC Symbol;Acc:HGNC:24854]	1698	0.492	true	1.03	0.00286	0.178
ENSCAFG00000007983	MCTP1	protein_coding	multiple C2 and transmembrane domain containing 1 [Source:HGNC Symbol;Acc:HGNC:26183]	3203	0.412	true	0.901	0.00286	0.178
ENSCAFG00000017958	COL5A3	protein_coding	collagen type V alpha 3 chain [Source:HGNC Symbol;Acc:HGNC:14864]	5598	0.646	true	-2.07	0.00291	0.179
ENSCAFG00000003729	SMC6	protein_coding	structural maintenance of chromosomes 6 [Source:HGNC Symbol;Acc:HGNC:20466]	5338	0.374	true	1.15	0.00292	0.179
ENSCAFG00000006786	SLC17A8	protein_coding	solute carrier family 17 member 8 [Source:HGNC Symbol;Acc:HGNC:20151]	4780	0.394	true	1.08	0.00292	0.179
ENSCAFG00000003189	RHBDL2	protein_coding	rhomboid like 2 [Source:HGNC Symbol;Acc:HGNC:16083]	1056	0.484	true	1.18	0.00293	0.179
ENSCAFG00000011188	GALNT3	protein_coding	polypeptide N-acetylgalactosaminyltransferase 3 [Source:HGNC Symbol;Acc:HGNC:4125]	4964	0.414	true	1.52	0.00294	0.179
ENSCAFG00000010040	PPRC1	protein_coding	peroxisome proliferator-activated receptor gamma, coactivator-related 1 [Source:HGNC Symbol;Acc:HGNC:30025]	5288	0.573	true	-0.707	0.00297	0.179
ENSCAFG00000014567		protein_coding		444	0.64	true	-0.796	0.00299	0.179
ENSCAFG00000000820	CSF2	protein_coding	Granulocyte-macrophage colony-stimulating factor [Source:UniProtKB/Swiss-Prot;Acc:P48749]	958	0.524	true	1.66	0.00299	0.179
ENSCAFG00000011933	IMPDH2	protein_coding	inosine monophosphate dehydrogenase 2 [Source:HGNC Symbol;Acc:HGNC:6053]	1470	0.531	true	-0.726	0.00303	0.18
ENSCAFG00000011513	ABLIM1	protein_coding	actin binding LIM protein 1 [Source:HGNC Symbol;Acc:HGNC:78]	4658	0.497	true	0.735	0.00306	0.18
ENSCAFG00000006580	HNRNPA1	protein_coding	heterogeneous nuclear ribonucleoprotein A1 [Source:HGNC Symbol;Acc:HGNC:5031]	1138	0.518	true	-0.711	0.00306	0.18
ENSCAFG00000018359	IL13RA1	protein_coding	interleukin 13 receptor subunit alpha 1 [Source:HGNC Symbol;Acc:HGNC:5974]	2539	0.449	true	0.824	0.00307	0.18
ENSCAFG00000009051	SLC26A7	protein_coding	solute carrier family 26 member 7 [Source:HGNC Symbol;Acc:HGNC:14467]	5171	0.377	true	1.6	0.00311	0.182
ENSCAFG00000003263	RPS7	protein_coding	ribosomal protein S7 [Source:HGNC Symbol;Acc:HGNC:10440]	1201	0.566	true	-0.717	0.00314	0.182
ENSCAFG00000019035	MRPL37	protein_coding	mitochondrial ribosomal protein L37 [Source:HGNC Symbol;Acc:HGNC:14034]	3276	0.594	true	-0.633	0.00314	0.182
ENSCAFG00000004776	TRANK1	protein_coding	tetratricopeptide repeat and ankyrin repeat containing 1 [Source:HGNC Symbol;Acc:HGNC:29011]	9948	0.523	true	1.53	0.00315	0.182
ENSCAFG00000004443	FOSB	protein_coding	FosB proto-oncogene, AP-1 transcription factor subunit [Source:HGNC Symbol;Acc:HGNC:3797]	3350	0.594	true	1.73	0.00319	0.183
ENSCAFG00000030025	FGL2	protein_coding	fibrinogen like 2 [Source:HGNC Symbol;Acc:HGNC:3696]	5382	0.374	true	1.12	0.00331	0.189
ENSCAFG00000016519	PPARGC1A	protein_coding	PPARG coactivator 1 alpha [Source:HGNC Symbol;Acc:HGNC:9237]	7110	0.422	true	1.21	0.00337	0.191
ENSCAFG00000000710	SLC27A6	protein_coding	solute carrier family 27 member 6 [Source:HGNC Symbol;Acc:HGNC:11000]	3252	0.507	true	1.15	0.00339	0.191
ENSCAFG00000011540	CCDC39	protein_coding	coiled-coil domain containing 39 [Source:HGNC Symbol;Acc:HGNC:25244]	2829	0.366	true	1.31	0.00339	0.191
ENSCAFG00000008791	NPY1R	protein_coding	Neuropeptide Y receptor type 1 [Source:UniProtKB/Swiss-Prot;Acc:O02813]	2573	0.389	true	1.12	0.00342	0.192
ENSCAFG00000012383	TRAPPC4	protein_coding	trafficking protein particle complex 4 [Source:HGNC Symbol;Acc:HGNC:19943]	660	0.547	true	-0.751	0.00348	0.193
ENSCAFG00000011688	TRUB1	protein_coding	TruB pseudouridine synthase family member 1 [Source:HGNC Symbol;Acc:HGNC:16060]	4304	0.387	true	1.3	0.0035	0.193
ENSCAFG00000010498	KCNH7	protein_coding	potassium voltage-gated channel subfamily H member 7 [Source:HGNC Symbol;Acc:HGNC:18863]	3304	0.433	true	-1.06	0.00354	0.193
ENSCAFG00000005627	JAG1	protein_coding	jagged 1 [Source:HGNC Symbol;Acc:HGNC:6188]	6906	0.508	true	-0.982	0.00354	0.193
ENSCAFG00000015551	HAUS8	protein_coding	HAUS augmin like complex subunit 8 [Source:HGNC Symbol;Acc:HGNC:30532]	3014	0.536	true	-0.688	0.00355	0.193
ENSCAFG00000018094	RPS14	protein_coding	40S ribosomal protein S14 [Source:RefSeq peptide;Acc:NP_001274035]	1308	0.506	true	-0.642	0.00357	0.193
ENSCAFG00000010438	IFIH1	protein_coding	interferon induced with helicase C domain 1 [Source:HGNC Symbol;Acc:HGNC:18873]	5788	0.424	true	0.862	0.00359	0.193
ENSCAFG00000010529	PCSK6	protein_coding	proprotein convertase subtilisin/kexin type 6 [Source:HGNC Symbol;Acc:HGNC:8569]	3116	0.549	true	-0.856	0.0036	0.193
ENSCAFG00000003758	PCDH18	protein_coding	protocadherin 18 [Source:HGNC Symbol;Acc:HGNC:14268]	3806	0.551	true	-0.911	0.0036	0.193
ENSCAFG00000011130	SCN2A	protein_coding	sodium voltage-gated channel alpha subunit 2 [Source:HGNC Symbol;Acc:HGNC:10588]	6438	0.433	true	0.979	0.0036	0.193
ENSCAFG00000016129	EIF5A	protein_coding	eukaryotic translation initiation factor 5A [Source:HGNC Symbol;Acc:HGNC:3300]	465	0.52	true	-0.665	0.0037	0.197
ENSCAFG00000009756	ELOVL2	protein_coding	ELOVL fatty acid elongase 2 [Source:HGNC Symbol;Acc:HGNC:14416]	4204	0.423	true	-1.12	0.00375	0.197
ENSCAFG00000018767	SPEF2	protein_coding	sperm flagellar 2 [Source:HGNC Symbol;Acc:HGNC:26293]	5583	0.418	true	1.33	0.00375	0.197
ENSCAFG00000012464	FAM117B	protein_coding	family with sequence similarity 117 member B [Source:HGNC Symbol;Acc:HGNC:14440]	5446	0.422	true	1.26	0.00376	0.197
ENSCAFG00000005176	SEC14L1	protein_coding	SEC14 like lipid binding 1 [Source:HGNC Symbol;Acc:HGNC:10698]	2910	0.507	true	-0.736	0.00377	0.197
ENSCAFG00000015695	PRKCH	protein_coding	protein kinase C eta [Source:HGNC Symbol;Acc:HGNC:9403]	2458	0.479	true	0.966	0.00377	0.197
ENSCAFG00000015604	ILDR2	protein_coding	immunoglobulin like domain containing receptor 2 [Source:HGNC Symbol;Acc:HGNC:18131]	3908	0.532	true	1.32	0.00378	0.197
ENSCAFG00000016152	CPSF7	protein_coding	cleavage and polyadenylation specific factor 7 [Source:HGNC Symbol;Acc:HGNC:30098]	3118	0.53	true	-0.629	0.0038	0.197
ENSCAFG00000011940	PARP9	protein_coding	poly(ADP-ribose) polymerase family member 9 [Source:HGNC Symbol;Acc:HGNC:24118]	5701	0.403	true	1.1	0.00385	0.198
ENSCAFG00000014440	SLITRK3	protein_coding	SLIT and NTRK like family member 3 [Source:HGNC Symbol;Acc:HGNC:23501]	2940	0.502	true	1.16	0.00385	0.198
ENSCAFG00000006496	MITF	protein_coding	melanogenesis associated transcription factor [Source:HGNC Symbol;Acc:HGNC:7105]	3441	0.43	true	1.17	0.00393	0.201
ENSCAFG00000015651	SLC35E1	protein_coding	solute carrier family 35 member E1 [Source:HGNC Symbol;Acc:HGNC:20803]	1233	0.613	true	0.833	0.00395	0.201
ENSCAFG00000018332	DOCK11	protein_coding	dedicator of cytokinesis 11 [Source:HGNC Symbol;Acc:HGNC:23483]	6123	0.408	true	0.868	0.004	0.203
ENSCAFG00000003967	RPL18	protein_coding	Ribosomal protein L18 [Source:UniProtKB/Swiss-Prot;Acc:D0VWQ3]	629	0.563	true	-0.878	0.00405	0.205
ENSCAFG00000023919	SLC8A3	protein_coding	solute carrier family 8 member A3 [Source:HGNC Symbol;Acc:HGNC:11070]	7033	0.51	true	0.843	0.00406	0.205
ENSCAFG00000009033	DYSF	protein_coding	dysferlin [Source:HGNC Symbol;Acc:HGNC:3097]	8112	0.561	true	1.18	0.00409	0.205
ENSCAFG00000011948	DTX3L	protein_coding	deltex E3 ubiquitin ligase 3L [Source:HGNC Symbol;Acc:HGNC:30323]	5626	0.436	true	0.99	0.00411	0.205
ENSCAFG00000003370	ASAP2	protein_coding	ArfGAP with SH3 domain, ankyrin repeat and PH domain 2 [Source:HGNC Symbol;Acc:HGNC:2721]	3260	0.552	true	0.653	0.00414	0.205
ENSCAFG00000002147	IL1R1	protein_coding	interleukin 1 receptor type 1 [Source:HGNC Symbol;Acc:HGNC:5993]	1719	0.405	true	1.23	0.00415	0.205
ENSCAFG00000008731	COQ9	protein_coding	coenzyme Q9 [Source:HGNC Symbol;Acc:HGNC:25302]	1874	0.601	true	-0.744	0.00416	0.205
ENSCAFG00000012207	SLC9A1	protein_coding	sodium/hydrogen exchanger 1 [Source:RefSeq peptide;Acc:NP_001273957]	3261	0.599	true	1.31	0.00416	0.205
ENSCAFG00000020306	CTBS	protein_coding	chitobiase [Source:HGNC Symbol;Acc:HGNC:2496]	1140	0.421	true	0.9	0.00417	0.205
ENSCAFG00000013252	NMNAT2	protein_coding	nicotinamide nucleotide adenylyltransferase 2 [Source:HGNC Symbol;Acc:HGNC:16789]	897	0.564	true	-1.39	0.00421	0.206
ENSCAFG00000001530		protein_coding		420	0.564	true	-0.903	0.00423	0.206
ENSCAFG00000030112	DDIT3	protein_coding	DNA damage inducible transcript 3 [Source:HGNC Symbol;Acc:HGNC:2726]	5522	0.477	true	-0.966	0.00427	0.207
ENSCAFG00000012542	HEG1	protein_coding	heart development protein with EGF like domains 1 [Source:HGNC Symbol;Acc:HGNC:29227]	3810	0.54	true	1	0.00437	0.209
ENSCAFG00000008051		protein_coding		7201	0.369	true	1.04	0.00438	0.209
ENSCAFG00000016694	NOP16	protein_coding	NOP16 nucleolar protein [Source:HGNC Symbol;Acc:HGNC:26934]	537	0.525	true	-0.815	0.0044	0.209
ENSCAFG00000018253	SHMT1	protein_coding	serine hydroxymethyltransferase 1 [Source:HGNC Symbol;Acc:HGNC:10850]	2398	0.564	true	1.02	0.0044	0.209
ENSCAFG00000001038		protein_coding		387	0.538	true	-0.695	0.00441	0.209
ENSCAFG00000005118	SEC13	protein_coding	SEC13 homolog, nuclear pore and COPII coat complex component [Source:HGNC Symbol;Acc:HGNC:10697]	1137	0.583	true	-0.652	0.00442	0.209
ENSCAFG00000010269	MANF	protein_coding	mesencephalic astrocyte derived neurotrophic factor [Source:HGNC Symbol;Acc:HGNC:15461]	558	0.538	true	-0.756	0.00445	0.21
ENSCAFG00000015230	TRPM7	protein_coding	transient receptor potential cation channel subfamily M member 7 [Source:HGNC Symbol;Acc:HGNC:17994]	7310	0.378	true	0.806	0.00448	0.21
ENSCAFG00000030359		protein_coding		1609	0.447	true	-0.593	0.00451	0.21
ENSCAFG00000004531	SLC25A30	protein_coding	solute carrier family 25 member 30 [Source:HGNC Symbol;Acc:HGNC:27371]	1701	0.507	true	-0.785	0.00452	0.21
ENSCAFG00000031469		protein_coding		6141	0.447	true	1.27	0.00453	0.21
ENSCAFG00000016763	RGS6	protein_coding	regulator of G protein signaling 6 [Source:HGNC Symbol;Acc:HGNC:10002]	3384	0.519	true	1.09	0.00455	0.21
ENSCAFG00000015101	CLRN2	protein_coding	clarin 2 [Source:HGNC Symbol;Acc:HGNC:33939]	2720	0.476	true	0.889	0.00457	0.21
ENSCAFG00000003589	PRMT1	protein_coding	protein arginine methyltransferase 1 [Source:HGNC Symbol;Acc:HGNC:5187]	1542	0.566	true	-0.715	0.00458	0.21
ENSCAFG00000000621	CLIC1	protein_coding		1052	0.554	true	-0.605	0.00458	0.21
ENSCAFG00000013856	ACADL	protein_coding	acyl-CoA dehydrogenase, long chain [Source:HGNC Symbol;Acc:HGNC:88]	1314	0.457	true	1.05	0.00463	0.21
ENSCAFG00000018826	STK26	protein_coding	serine/threonine kinase 26 [Source:HGNC Symbol;Acc:HGNC:18174]	4422	0.439	true	0.776	0.00463	0.21
ENSCAFG00000002994	NT5E	protein_coding	5'-nucleotidase ecto [Source:HGNC Symbol;Acc:HGNC:8021]	1922	0.453	true	1.03	0.00468	0.211
ENSCAFG00000015233	PROM1	protein_coding	prominin 1 [Source:HGNC Symbol;Acc:HGNC:9454]	2808	0.44	true	-1.19	0.00469	0.211
ENSCAFG00000017386	RPS27	protein_coding	ribosomal protein S27 [Source:HGNC Symbol;Acc:HGNC:10416]	255	0.565	true	-0.617	0.00471	0.211
ENSCAFG00000020184	CHST4	protein_coding	carbohydrate sulfotransferase 4 [Source:HGNC Symbol;Acc:HGNC:1972]	1720	0.503	true	1.21	0.00472	0.211
ENSCAFG00000013121	RNASEL	protein_coding	ribonuclease L [Source:HGNC Symbol;Acc:HGNC:10050]	5406	0.448	true	1.2	0.00475	0.211
ENSCAFG00000016574	PIP4K2B	protein_coding	phosphatidylinositol-5-phosphate 4-kinase type 2 beta [Source:HGNC Symbol;Acc:HGNC:8998]	5795	0.522	true	-0.778	0.00476	0.211
ENSCAFG00000012128	LRP2	protein_coding	LDL receptor related protein 2 [Source:HGNC Symbol;Acc:HGNC:6694]	13650	0.458	true	-0.722	0.0048	0.212
ENSCAFG00000010358	CD96	protein_coding	CD96 molecule [Source:HGNC Symbol;Acc:HGNC:16892]	2910	0.439	true	1.2	0.00482	0.212
ENSCAFG00000016172	TLR6	protein_coding	toll like receptor 6 [Source:HGNC Symbol;Acc:HGNC:16711]	2394	0.374	true	1.4	0.00484	0.213
ENSCAFG00000006237	ACPP	protein_coding	acid phosphatase, prostate [Source:HGNC Symbol;Acc:HGNC:125]	1985	0.456	true	1.15	0.00488	0.214
ENSCAFG00000015523	WDR74	protein_coding	WD repeat domain 74 [Source:HGNC Symbol;Acc:HGNC:25529]	1152	0.596	true	-0.808	0.00492	0.215
ENSCAFG00000000965	RRP7A	protein_coding	ribosomal RNA processing 7 homolog A [Source:HGNC Symbol;Acc:HGNC:24286]	1641	0.557	true	-0.929	0.00502	0.217
ENSCAFG00000003394	GRHL1	protein_coding	grainyhead like transcription factor 1 [Source:HGNC Symbol;Acc:HGNC:17923]	2730	0.439	true	0.821	0.00502	0.217
ENSCAFG00000015215	F5	protein_coding	coagulation factor V [Source:HGNC Symbol;Acc:HGNC:3542]	6669	0.449	true	1.21	0.00503	0.217
ENSCAFG00000001394	ETV7	protein_coding	ETS variant 7 [Source:HGNC Symbol;Acc:HGNC:18160]	2268	0.559	true	1.09	0.00508	0.218
ENSCAFG00000006370	HGF	protein_coding	Hepatocyte growth factor Hepatocyte growth factor alpha chain Hepatocyte growth factor beta chain [Source:UniProtKB/Swiss-Prot;Acc:Q867B7]	5992	0.353	true	1.13	0.00509	0.218
ENSCAFG00000019939	ZDHHC7	protein_coding	zinc finger DHHC-type containing 7 [Source:HGNC Symbol;Acc:HGNC:18459]	1253	0.508	true	-0.776	0.0051	0.218
ENSCAFG00000009414	CHAC1	protein_coding	ChaC glutathione specific gamma-glutamylcyclotransferase 1 [Source:HGNC Symbol;Acc:HGNC:28680]	1253	0.636	true	-1.77	0.00513	0.218
ENSCAFG00000023837	PTGFRN	protein_coding	prostaglandin F2 receptor inhibitor [Source:HGNC Symbol;Acc:HGNC:9601]	4014	0.559	true	0.766	0.00514	0.218
ENSCAFG00000025598	HUS1	protein_coding	HUS1 checkpoint clamp component [Source:HGNC Symbol;Acc:HGNC:5309]	843	0.523	true	-0.627	0.00516	0.218
ENSCAFG00000007238		protein_coding		1522	0.62	true	-0.723	0.00517	0.218
ENSCAFG00000031132	TIMM8B	protein_coding	translocase of inner mitochondrial membrane 8 homolog B [Source:HGNC Symbol;Acc:HGNC:11818]	252	0.583	true	-0.751	0.00518	0.218
ENSCAFG00000010053	ANO5	protein_coding	anoctamin 5 [Source:HGNC Symbol;Acc:HGNC:27337]	2765	0.411	true	1.27	0.00526	0.218
ENSCAFG00000023582	SERPINB10	protein_coding	serpin family B member 10 [Source:HGNC Symbol;Acc:HGNC:8942]	2320	0.393	true	1.32	0.00528	0.218
ENSCAFG00000006965	TRIB3	protein_coding	tribbles pseudokinase 3 [Source:HGNC Symbol;Acc:HGNC:16228]	1793	0.66	true	-1.35	0.0053	0.218
ENSCAFG00000030725	PSMB9	protein_coding	proteasome subunit beta 9 [Source:HGNC Symbol;Acc:HGNC:9546]	4138	0.43	true	1.13	0.0053	0.218
ENSCAFG00000013493	PCYT1B	protein_coding	phosphate cytidylyltransferase 1, choline, beta [Source:HGNC Symbol;Acc:HGNC:8755]	1278	0.504	true	1.16	0.00531	0.218
ENSCAFG00000001068	RNF146	protein_coding	ring finger protein 146 [Source:HGNC Symbol;Acc:HGNC:21336]	1345	0.557	true	-0.704	0.00531	0.218
ENSCAFG00000020196	HSPA5	protein_coding	heat shock protein family A (Hsp70) member 5 [Source:HGNC Symbol;Acc:HGNC:5238]	2063	0.483	true	-0.991	0.00532	0.218
ENSCAFG00000009786	MAB21L3	protein_coding	mab-21 like 3 [Source:HGNC Symbol;Acc:HGNC:26787]	1407	0.574	true	0.862	0.00542	0.219
ENSCAFG00000007406	TLR3	protein_coding	toll like receptor 3 [Source:HGNC Symbol;Acc:HGNC:11849]	2718	0.385	true	0.881	0.00542	0.219
ENSCAFG00000009282	CREB3L1	protein_coding	cAMP responsive element binding protein 3 like 1 [Source:HGNC Symbol;Acc:HGNC:18856]	2123	0.595	true	-0.848	0.00542	0.219
ENSCAFG00000012093	CTSK	protein_coding	cathepsin K [Source:HGNC Symbol;Acc:HGNC:2536]	1002	0.488	true	0.698	0.00545	0.219
ENSCAFG00000016784	DFFA	protein_coding	DNA fragmentation factor subunit alpha [Source:HGNC Symbol;Acc:HGNC:2772]	1763	0.638	true	-1.01	0.00549	0.219
ENSCAFG00000032261	SPA17	protein_coding	sperm autoantigenic protein 17 [Source:HGNC Symbol;Acc:HGNC:11210]	1433	0.555	true	0.984	0.0055	0.219
ENSCAFG00000030486		protein_coding		5097	0.419	true	0.876	0.00553	0.219
ENSCAFG00000014589	KDM6A	protein_coding	lysine demethylase 6A [Source:HGNC Symbol;Acc:HGNC:12637]	5803	0.437	true	0.896	0.00553	0.219
ENSCAFG00000004318	CST7	protein_coding	cystatin F [Source:HGNC Symbol;Acc:HGNC:2479]	615	0.598	true	1.08	0.00558	0.219
ENSCAFG00000019632	DNAJC11	protein_coding	DnaJ heat shock protein family (Hsp40) member C11 [Source:HGNC Symbol;Acc:HGNC:25570]	1830	0.554	true	-0.657	0.00559	0.219
ENSCAFG00000019672	PMPCA	protein_coding	peptidase, mitochondrial processing alpha subunit [Source:HGNC Symbol;Acc:HGNC:18667]	1581	0.541	true	-0.596	0.00563	0.219
ENSCAFG00000015822		protein_coding		7855	0.538	true	-0.615	0.00565	0.219
ENSCAFG00000001537	FREM1	protein_coding	FRAS1 related extracellular matrix 1 [Source:HGNC Symbol;Acc:HGNC:23399]	9888	0.453	true	1.14	0.00565	0.219
ENSCAFG00000003105	ANKRD6	protein_coding	ankyrin repeat domain 6 [Source:HGNC Symbol;Acc:HGNC:17280]	5679	0.469	true	-0.705	0.00566	0.219
ENSCAFG00000032114	RCE1	protein_coding	Ras converting CAAX endopeptidase 1 [Source:HGNC Symbol;Acc:HGNC:13721]	4578	0.57	true	-1.01	0.0057	0.219
ENSCAFG00000012856	TDRKH	protein_coding	tudor and KH domain containing [Source:HGNC Symbol;Acc:HGNC:11713]	1451	0.522	true	-0.725	0.0057	0.219
ENSCAFG00000010211	MBOAT1	protein_coding	membrane bound O-acyltransferase domain containing 1 [Source:HGNC Symbol;Acc:HGNC:21579]	1728	0.517	true	0.779	0.0057	0.219
ENSCAFG00000007405	CEBPG	protein_coding	CCAAT/enhancer binding protein gamma [Source:HGNC Symbol;Acc:HGNC:1837]	444	0.5	true	-0.745	0.0057	0.219
ENSCAFG00000011937	PGBD1	protein_coding	piggyBac transposable element derived 1 [Source:HGNC Symbol;Acc:HGNC:19398]	3303	0.42	true	0.782	0.00572	0.219
ENSCAFG00000013709		protein_coding		1172	0.629	true	-0.693	0.00572	0.219
ENSCAFG00000014220	C1R	protein_coding	complement C1r [Source:HGNC Symbol;Acc:HGNC:1246]	2320	0.522	true	1.58	0.00573	0.219
ENSCAFG00000013067	PAK2	protein_coding	p21 (RAC1) activated kinase 2 [Source:HGNC Symbol;Acc:HGNC:8591]	2931	0.42	true	1.08	0.00575	0.219
ENSCAFG00000014055	EXOSC7	protein_coding	exosome component 7 [Source:HGNC Symbol;Acc:HGNC:28112]	1530	0.613	true	-0.663	0.00577	0.219
ENSCAFG00000004888	EIF2B4	protein_coding	eukaryotic translation initiation factor 2B subunit delta [Source:HGNC Symbol;Acc:HGNC:3260]	2663	0.49	true	-0.593	0.0058	0.219
ENSCAFG00000013053	RPS17	protein_coding	Canis lupus familiaris ribosomal protein S17 (RPS17), mRNA. [Source:RefSeq mRNA;Acc:NM_001003099]	550	0.56	true	-0.635	0.00581	0.219
ENSCAFG00000020305	CDH1	protein_coding	Cadherin-1 E-Cad/CTF1 E-Cad/CTF2 E-Cad/CTF3 [Source:UniProtKB/Swiss-Prot;Acc:F1PAA9]	2865	0.513	true	2.21	0.00586	0.219
ENSCAFG00000001852	ADAM22	protein_coding	ADAM metallopeptidase domain 22 [Source:HGNC Symbol;Acc:HGNC:201]	2776	0.462	true	0.985	0.00588	0.219
ENSCAFG00000000229	MARS	protein_coding	methionyl-tRNA synthetase [Source:HGNC Symbol;Acc:HGNC:6898]	2697	0.548	true	-0.56	0.0059	0.219
ENSCAFG00000010589	FGD4	protein_coding	FYVE, RhoGEF and PH domain containing 4 [Source:HGNC Symbol;Acc:HGNC:19125]	2643	0.437	true	1.18	0.0059	0.219
ENSCAFG00000015298	CD38	protein_coding	CD38 molecule [Source:HGNC Symbol;Acc:HGNC:1667]	3862	0.424	true	1.19	0.00591	0.219
ENSCAFG00000010002	ROPN1L	protein_coding	rhophilin associated tail protein 1 like [Source:HGNC Symbol;Acc:HGNC:24060]	2030	0.508	true	1	0.00592	0.219
ENSCAFG00000024686	MUM1L1	protein_coding	MUM1 like 1 [Source:HGNC Symbol;Acc:HGNC:26583]	2088	0.4	true	0.957	0.00593	0.219
ENSCAFG00000005210	IL2RA	protein_coding	interleukin 2 receptor subunit alpha [Source:HGNC Symbol;Acc:HGNC:6008]	2004	0.471	true	1.12	0.00594	0.219
ENSCAFG00000019989	PLCG2	protein_coding	phospholipase C gamma 2 [Source:HGNC Symbol;Acc:HGNC:9066]	8859	0.471	true	0.709	0.00595	0.219
ENSCAFG00000011839	CYP24A1	protein_coding	cytochrome P450 family 24 subfamily A member 1 [Source:HGNC Symbol;Acc:HGNC:2602]	3462	0.467	true	1.05	0.00599	0.219
ENSCAFG00000005519	WDR37	protein_coding	WD repeat domain 37 [Source:HGNC Symbol;Acc:HGNC:31406]	5185	0.478	true	-0.679	0.00599	0.219
ENSCAFG00000006953	PDGFRL	protein_coding	platelet derived growth factor receptor like [Source:HGNC Symbol;Acc:HGNC:8805]	1912	0.546	true	0.965	0.00605	0.221
ENSCAFG00000003044	SCRN1	protein_coding	secernin 1 [Source:HGNC Symbol;Acc:HGNC:22192]	2880	0.48	true	0.647	0.00609	0.221
ENSCAFG00000008685	CCNG2	protein_coding	cyclin G2 [Source:HGNC Symbol;Acc:HGNC:1593]	3483	0.447	true	1.21	0.0061	0.221
ENSCAFG00000029777		protein_coding		785	0.539	true	-0.723	0.0061	0.221
ENSCAFG00000009455	POLR3D	protein_coding	RNA polymerase III subunit D [Source:HGNC Symbol;Acc:HGNC:1080]	1333	0.587	true	-0.83	0.00617	0.223
ENSCAFG00000016572	SLC39A9	protein_coding	solute carrier family 39 member 9 [Source:HGNC Symbol;Acc:HGNC:20182]	3664	0.437	true	0.928	0.00621	0.223
ENSCAFG00000002309	OMD	protein_coding	osteomodulin [Source:HGNC Symbol;Acc:HGNC:8134]	3040	0.368	true	1.08	0.00623	0.223
ENSCAFG00000028591	POPDC3	protein_coding	popeye domain containing 3 [Source:HGNC Symbol;Acc:HGNC:17649]	5314	0.432	true	0.901	0.00624	0.223
ENSCAFG00000004186		protein_coding		1298	0.564	true	-0.752	0.00628	0.224
ENSCAFG00000019317	THOC6	protein_coding	THO complex 6 [Source:HGNC Symbol;Acc:HGNC:28369]	1026	0.581	true	-0.906	0.00631	0.224
ENSCAFG00000000228	TMED9	protein_coding	transmembrane p24 trafficking protein 9 [Source:HGNC Symbol;Acc:HGNC:24878]	2907	0.508	true	-0.574	0.00632	0.224
ENSCAFG00000017362	NUP210L	protein_coding	nucleoporin 210 like [Source:HGNC Symbol;Acc:HGNC:29915]	5679	0.471	true	1.06	0.00632	0.224
ENSCAFG00000018622	DAB2	protein_coding	DAB2, clathrin adaptor protein [Source:HGNC Symbol;Acc:HGNC:2662]	3403	0.449	true	1.03	0.00639	0.224
ENSCAFG00000019158	EEF2	protein_coding	eukaryotic translation elongation factor 2 [Source:HGNC Symbol;Acc:HGNC:3214]	3268	0.56	true	-0.986	0.00639	0.224
ENSCAFG00000004759	CLASP1	protein_coding	cytoplasmic linker associated protein 1 [Source:HGNC Symbol;Acc:HGNC:17088]	6198	0.491	true	-0.679	0.0064	0.224
ENSCAFG00000018952	ARHGEF6	protein_coding	Rac/Cdc42 guanine nucleotide exchange factor 6 [Source:HGNC Symbol;Acc:HGNC:685]	4387	0.44	true	0.876	0.00641	0.224
ENSCAFG00000007686	SLCO5A1	protein_coding	solute carrier organic anion transporter family member 5A1 [Source:HGNC Symbol;Acc:HGNC:19046]	2556	0.499	true	1.07	0.00642	0.224
ENSCAFG00000003825	MATN3	protein_coding	matrilin 3 [Source:HGNC Symbol;Acc:HGNC:6909]	1476	0.573	true	1.04	0.00649	0.224
ENSCAFG00000015834		protein_coding		1314	0.543	true	-0.592	0.00651	0.224
ENSCAFG00000010807	PDCD4	protein_coding	programmed cell death 4 [Source:HGNC Symbol;Acc:HGNC:8763]	1450	0.465	true	0.954	0.00652	0.224
ENSCAFG00000001635	MLLT3	protein_coding	MLLT3, super elongation complex subunit [Source:HGNC Symbol;Acc:HGNC:7136]	6539	0.41	true	0.841	0.00653	0.224
ENSCAFG00000011804	CIART	protein_coding	circadian associated repressor of transcription [Source:HGNC Symbol;Acc:HGNC:25200]	3146	0.475	true	0.913	0.00653	0.224
ENSCAFG00000013341	ARPC5	protein_coding	actin related protein 2/3 complex subunit 5 [Source:HGNC Symbol;Acc:HGNC:708]	345	0.49	true	0.68	0.00656	0.224
ENSCAFG00000000652	TULP4	protein_coding	tubby like protein 4 [Source:HGNC Symbol;Acc:HGNC:15530]	6608	0.55	true	0.678	0.00656	0.224
ENSCAFG00000007207	LATS2	protein_coding	large tumor suppressor kinase 2 [Source:HGNC Symbol;Acc:HGNC:6515]	5397	0.472	true	-0.734	0.00658	0.224
ENSCAFG00000011917	TMEM62	protein_coding	transmembrane protein 62 [Source:HGNC Symbol;Acc:HGNC:26269]	2268	0.437	true	0.982	0.00659	0.224
ENSCAFG00000014332	EXPH5	protein_coding	exophilin 5 [Source:HGNC Symbol;Acc:HGNC:30578]	7908	0.417	true	1.39	0.00664	0.225
ENSCAFG00000007098	CYP7A1	protein_coding	cytochrome P450 family 7 subfamily A member 1 [Source:HGNC Symbol;Acc:HGNC:2651]	2606	0.428	true	1.14	0.00667	0.225
ENSCAFG00000011670	ALPK1	protein_coding	alpha kinase 1 [Source:HGNC Symbol;Acc:HGNC:20917]	5872	0.442	true	1.3	0.00673	0.225
ENSCAFG00000000443	TUBB	protein_coding	tubulin beta class I [Source:HGNC Symbol;Acc:HGNC:20778]	1335	0.556	true	-0.761	0.00673	0.225
ENSCAFG00000001870	STEAP2	protein_coding	STEAP2 metalloreductase [Source:HGNC Symbol;Acc:HGNC:17885]	2009	0.449	true	0.968	0.00674	0.225
ENSCAFG00000004309	SPRYD7	protein_coding	SPRY domain containing 7 [Source:HGNC Symbol;Acc:HGNC:14297]	597	0.481	true	-1.24	0.00674	0.225
ENSCAFG00000028508	CD59	protein_coding	CD59 molecule (CD59 blood group) [Source:HGNC Symbol;Acc:HGNC:1689]	3968	0.455	true	0.632	0.00675	0.225
ENSCAFG00000008000		protein_coding		726	0.565	true	-0.849	0.00681	0.226
ENSCAFG00000004762	SLC25A19	protein_coding	solute carrier family 25 member 19 [Source:HGNC Symbol;Acc:HGNC:14409]	957	0.562	true	-0.866	0.00682	0.226
ENSCAFG00000010936	NPNT	protein_coding	nephronectin [Source:HGNC Symbol;Acc:HGNC:27405]	5149	0.482	true	0.626	0.00684	0.226
ENSCAFG00000017937	CYP1A1	protein_coding	cytochrome P450 family 1 subfamily A member 1 [Source:HGNC Symbol;Acc:HGNC:2595]	3436	0.562	true	1.62	0.00685	0.226
ENSCAFG00000031693		protein_coding		2300	0.426	true	-1.03	0.00688	0.227
ENSCAFG00000009147	ARHGAP1	protein_coding	Rho GTPase activating protein 1 [Source:HGNC Symbol;Acc:HGNC:673]	1607	0.575	true	-0.883	0.0069	0.227
ENSCAFG00000012882	TMEM50A	protein_coding	transmembrane protein 50A [Source:HGNC Symbol;Acc:HGNC:30590]	471	0.435	true	0.688	0.00702	0.23
ENSCAFG00000031652		protein_coding		5276	0.479	true	-0.752	0.00704	0.23
ENSCAFG00000019834	CPNE7	protein_coding	copine 7 [Source:HGNC Symbol;Acc:HGNC:2320]	2914	0.59	true	-0.55	0.00708	0.231
ENSCAFG00000005425	DZANK1	protein_coding	double zinc ribbon and ankyrin repeat domains 1 [Source:HGNC Symbol;Acc:HGNC:15858]	2403	0.484	true	0.933	0.0071	0.231
ENSCAFG00000009746		protein_coding		477	0.568	true	-0.682	0.00713	0.231
ENSCAFG00000008540	MYL9	protein_coding	myosin light chain 9 [Source:HGNC Symbol;Acc:HGNC:15754]	2858	0.542	true	-0.615	0.00716	0.231
ENSCAFG00000000257	IL20RA	protein_coding	interleukin 20 receptor subunit alpha [Source:HGNC Symbol;Acc:HGNC:6003]	2024	0.498	true	0.853	0.00727	0.234
ENSCAFG00000003420	VRK3	protein_coding	vaccinia related kinase 3 [Source:HGNC Symbol;Acc:HGNC:18996]	1841	0.53	true	0.904	0.00728	0.234
ENSCAFG00000016076	IL17RA	protein_coding	interleukin 17 receptor A [Source:HGNC Symbol;Acc:HGNC:5985]	3102	0.569	true	-0.77	0.00734	0.235
ENSCAFG00000028993		protein_coding		2835	0.359	true	0.907	0.00736	0.235
ENSCAFG00000017639	LARP1	protein_coding	La ribonucleoprotein domain family member 1 [Source:HGNC Symbol;Acc:HGNC:29531]	2865	0.554	true	-0.536	0.00738	0.235
ENSCAFG00000007117	EIF4B	protein_coding	eukaryotic translation initiation factor 4B [Source:HGNC Symbol;Acc:HGNC:3285]	1839	0.525	true	-0.617	0.00749	0.238
ENSCAFG00000018612	CARD6	protein_coding	caspase recruitment domain family member 6 [Source:HGNC Symbol;Acc:HGNC:16394]	3983	0.445	true	1.1	0.0075	0.238
ENSCAFG00000013654	DPF2	protein_coding	double PHD fingers 2 [Source:HGNC Symbol;Acc:HGNC:9964]	2822	0.54	true	-0.643	0.00752	0.238
ENSCAFG00000010022	ABCD2	protein_coding	ATP binding cassette subfamily D member 2 [Source:HGNC Symbol;Acc:HGNC:66]	5950	0.362	true	1.03	0.00755	0.238
ENSCAFG00000007535	DCDC1	protein_coding	doublecortin domain containing 1 [Source:HGNC Symbol;Acc:HGNC:20625]	2516	0.432	true	0.768	0.00763	0.239
ENSCAFG00000006881	SLC1A2	protein_coding	solute carrier family 1 member 2 [Source:HGNC Symbol;Acc:HGNC:10940]	2665	0.487	true	0.857	0.00765	0.239
ENSCAFG00000030707	UBE2U	protein_coding	ubiquitin conjugating enzyme E2 U (putative) [Source:HGNC Symbol;Acc:HGNC:28559]	664	0.353	true	-1.34	0.0077	0.239
ENSCAFG00000001346	RPL3	protein_coding	60S ribosomal protein L3 [Source:RefSeq peptide;Acc:NP_001239088]	1212	0.548	true	-0.71	0.00773	0.239
ENSCAFG00000017539	LDLR	protein_coding	low density lipoprotein receptor [Source:HGNC Symbol;Acc:HGNC:6547]	3580	0.564	true	-0.817	0.00774	0.239
ENSCAFG00000010928	ACSL5	protein_coding	acyl-CoA synthetase long-chain family member 5 [Source:HGNC Symbol;Acc:HGNC:16526]	2464	0.464	true	1.13	0.00775	0.239
ENSCAFG00000009043	RRP12	protein_coding	ribosomal RNA processing 12 homolog [Source:HGNC Symbol;Acc:HGNC:29100]	4283	0.575	true	-0.916	0.00778	0.239
ENSCAFG00000013073	FUCA1	protein_coding	fucosidase, alpha-L- 1, tissue [Source:HGNC Symbol;Acc:HGNC:4006]	4616	0.47	true	0.618	0.0078	0.239
ENSCAFG00000003253	YRDC	protein_coding	yrdC N6-threonylcarbamoyltransferase domain containing [Source:HGNC Symbol;Acc:HGNC:28905]	3933	0.556	true	-0.69	0.00782	0.239
ENSCAFG00000002130	SLC9A2	protein_coding	solute carrier family 9 member A2 [Source:HGNC Symbol;Acc:HGNC:11072]	2688	0.469	true	0.982	0.00782	0.239
ENSCAFG00000007948	FDFT1	protein_coding	farnesyl-diphosphate farnesyltransferase 1 [Source:HGNC Symbol;Acc:HGNC:3629]	4728	0.475	true	-0.736	0.00785	0.239
ENSCAFG00000004818	SLC5A6	protein_coding	solute carrier family 5 member 6 [Source:HGNC Symbol;Acc:HGNC:11041]	2261	0.554	true	-0.519	0.00786	0.239
ENSCAFG00000020312	PRMT7	protein_coding	protein arginine methyltransferase 7 [Source:HGNC Symbol;Acc:HGNC:25557]	2082	0.548	true	-0.547	0.00787	0.239
ENSCAFG00000013172	ELP6	protein_coding	elongator acetyltransferase complex subunit 6 [Source:HGNC Symbol;Acc:HGNC:25976]	1074	0.572	true	-0.84	0.00788	0.239
ENSCAFG00000012792	PES1	protein_coding	pescadillo ribosomal biogenesis factor 1 [Source:HGNC Symbol;Acc:HGNC:8848]	2915	0.53	true	-0.665	0.00788	0.239
ENSCAFG00000000717	TRHR	protein_coding	thyrotropin releasing hormone receptor [Source:HGNC Symbol;Acc:HGNC:12299]	1582	0.469	true	0.91	0.00788	0.239
ENSCAFG00000017615	ST8SIA5	protein_coding	ST8 alpha-N-acetyl-neuraminide alpha-2,8-sialyltransferase 5 [Source:HGNC Symbol;Acc:HGNC:17827]	1239	0.582	true	1.06	0.00792	0.24
ENSCAFG00000004160	TNIP3	protein_coding	TNFAIP3 interacting protein 3 [Source:HGNC Symbol;Acc:HGNC:19315]	6242	0.39	true	0.857	0.00797	0.24
ENSCAFG00000019744	CTNNBIP1	protein_coding	catenin beta interacting protein 1 [Source:HGNC Symbol;Acc:HGNC:16913]	243	0.597	true	-1.06	0.00798	0.24
ENSCAFG00000006714	NLRP14	protein_coding	NLR family pyrin domain containing 14 [Source:HGNC Symbol;Acc:HGNC:22939]	3374	0.462	true	1.07	0.00799	0.24
ENSCAFG00000014816	CNOT9	protein_coding	CCR4-NOT transcription complex subunit 9 [Source:HGNC Symbol;Acc:HGNC:10445]	3174	0.454	true	0.667	0.008	0.24
ENSCAFG00000005689	NPTX1	protein_coding	neuronal pentraxin 1 [Source:HGNC Symbol;Acc:HGNC:7952]	5309	0.612	true	1.43	0.00805	0.241
ENSCAFG00000014518	MCU	protein_coding	mitochondrial calcium uniporter [Source:HGNC Symbol;Acc:HGNC:23526]	2542	0.445	true	0.694	0.00807	0.241
ENSCAFG00000001872	POLR1C	protein_coding	RNA polymerase I subunit C [Source:HGNC Symbol;Acc:HGNC:20194]	1070	0.533	true	-0.638	0.00813	0.242
ENSCAFG00000017931	RNF128	protein_coding	ring finger protein 128, E3 ubiquitin protein ligase [Source:HGNC Symbol;Acc:HGNC:21153]	2865	0.432	true	1.35	0.00815	0.242
ENSCAFG00000014316		protein_coding		807	0.414	true	1.12	0.00817	0.242
ENSCAFG00000014723	UBA52	protein_coding	Ubiquitin-60S ribosomal protein L40 Ubiquitin 60S ribosomal protein L40 [Source:UniProtKB/Swiss-Prot;Acc:P63050]	575	0.56	true	-0.624	0.00827	0.244
ENSCAFG00000019705	QSOX2	protein_coding	quiescin sulfhydryl oxidase 2 [Source:HGNC Symbol;Acc:HGNC:30249]	4532	0.532	true	-0.616	0.00834	0.245
ENSCAFG00000010860	ERGIC2	protein_coding	ERGIC and golgi 2 [Source:HGNC Symbol;Acc:HGNC:30208]	2055	0.421	true	0.869	0.00836	0.245
ENSCAFG00000019763	SURF2	protein_coding	surfeit 2 [Source:HGNC Symbol;Acc:HGNC:11475]	783	0.598	true	-1.03	0.00837	0.245
ENSCAFG00000000908	FAM162B	protein_coding	family with sequence similarity 162 member B [Source:HGNC Symbol;Acc:HGNC:21549]	535	0.641	true	0.806	0.00839	0.245
ENSCAFG00000023556	OAS1	protein_coding	2'-5'-oligoadenylate synthetase 1 [Source:HGNC Symbol;Acc:HGNC:8086]	4328	0.481	true	0.866	0.0084	0.245
ENSCAFG00000018776	NTAN1	protein_coding	N-terminal asparagine amidase [Source:HGNC Symbol;Acc:HGNC:29909]	942	0.508	true	-0.731	0.0084	0.245
ENSCAFG00000013325	PHEX	protein_coding	phosphate regulating endopeptidase homolog, X-linked [Source:HGNC Symbol;Acc:HGNC:8918]	2741	0.46	true	0.972	0.00844	0.245
ENSCAFG00000013248	CREBL2	protein_coding	cAMP responsive element binding protein like 2 [Source:HGNC Symbol;Acc:HGNC:2350]	357	0.476	true	0.963	0.00846	0.245
ENSCAFG00000000418	MDM2	protein_coding	MDM2 proto-oncogene [Source:HGNC Symbol;Acc:HGNC:6973]	1580	0.415	true	1.03	0.00849	0.245
ENSCAFG00000005595	FARP1	protein_coding	FERM, ARH/RhoGEF and pleckstrin domain protein 1 [Source:HGNC Symbol;Acc:HGNC:3591]	3755	0.554	true	-0.55	0.0085	0.245
ENSCAFG00000001045	NDUFB9	protein_coding	NADH:ubiquinone oxidoreductase subunit B9 [Source:HGNC Symbol;Acc:HGNC:7704]	1051	0.608	true	-0.599	0.00852	0.245
ENSCAFG00000011975	PIR	protein_coding	pirin [Source:HGNC Symbol;Acc:HGNC:30048]	2626	0.464	true	0.934	0.00858	0.246
ENSCAFG00000000625	CCDC192	protein_coding	coiled-coil domain containing 192 [Source:HGNC Symbol;Acc:HGNC:49566]	820	0.46	true	1.24	0.00859	0.246
ENSCAFG00000003103	RRAGD	protein_coding	Ras related GTP binding D [Source:HGNC Symbol;Acc:HGNC:19903]	4604	0.388	true	0.66	0.00866	0.248
ENSCAFG00000002143	DYNC1I1	protein_coding	dynein cytoplasmic 1 intermediate chain 1 [Source:HGNC Symbol;Acc:HGNC:2963]	3436	0.52	true	0.849	0.00871	0.248
ENSCAFG00000000828	RPS6KA2	protein_coding	ribosomal protein S6 kinase A2 [Source:HGNC Symbol;Acc:HGNC:10431]	6748	0.556	true	-1.12	0.00874	0.248
ENSCAFG00000009877	ITGB6	protein_coding	integrin subunit beta 6 [Source:HGNC Symbol;Acc:HGNC:6161]	2745	0.466	true	0.915	0.00876	0.248
ENSCAFG00000011789	ZFAND2A	protein_coding	zinc finger AN1-type containing 2A [Source:HGNC Symbol;Acc:HGNC:28073]	1628	0.472	true	0.637	0.00876	0.248
ENSCAFG00000013305	DNAJC12	protein_coding	DnaJ heat shock protein family (Hsp40) member C12 [Source:HGNC Symbol;Acc:HGNC:28908]	613	0.456	true	0.95	0.00893	0.251
ENSCAFG00000023254		protein_coding		2481	0.598	true	0.966	0.00893	0.251
ENSCAFG00000004656	ITGA8	protein_coding	integrin subunit alpha 8 [Source:HGNC Symbol;Acc:HGNC:6144]	4033	0.446	true	0.906	0.00894	0.251
ENSCAFG00000001807	DDX58	protein_coding	DExD/H-box helicase 58 [Source:HGNC Symbol;Acc:HGNC:19102]	2790	0.406	true	1.09	0.00897	0.251
ENSCAFG00000015461	POLR2G	protein_coding	RNA polymerase II subunit G [Source:HGNC Symbol;Acc:HGNC:9194]	452	0.564	true	-0.712	0.00899	0.251
ENSCAFG00000030416	RGS16	protein_coding	regulator of G protein signaling 16 [Source:HGNC Symbol;Acc:HGNC:9997]	3224	0.578	true	1.2	0.009	0.251
ENSCAFG00000017899	COX10	protein_coding	COX10, heme A:farnesyltransferase cytochrome c oxidase assembly factor [Source:HGNC Symbol;Acc:HGNC:2260]	3106	0.528	true	-0.534	0.00903	0.251
ENSCAFG00000016265	RELL1	protein_coding	RELT like 1 [Source:HGNC Symbol;Acc:HGNC:27379]	4137	0.471	true	0.793	0.00904	0.251
ENSCAFG00000004589		protein_coding		462	0.532	true	-0.825	0.00908	0.252
ENSCAFG00000008373	IL7	protein_coding	interleukin-7 precursor [Source:RefSeq peptide;Acc:NP_001041603]	505	0.359	true	0.884	0.00912	0.252
ENSCAFG00000011745	SORL1	protein_coding	sortilin related receptor 1 [Source:HGNC Symbol;Acc:HGNC:11185]	8305	0.534	true	0.641	0.00914	0.252
ENSCAFG00000024725	TXK	protein_coding	TXK tyrosine kinase [Source:HGNC Symbol;Acc:HGNC:12434]	5648	0.445	true	1.01	0.00914	0.252
ENSCAFG00000016385	ADGRE5	protein_coding	adhesion G protein-coupled receptor E5 [Source:HGNC Symbol;Acc:HGNC:1711]	2648	0.585	true	-0.816	0.00916	0.252
ENSCAFG00000007356	BPIFB4	protein_coding	BPI fold containing family B member 4 [Source:HGNC Symbol;Acc:HGNC:16179]	1497	0.561	true	1.06	0.00922	0.253
ENSCAFG00000023602	ECSCR	protein_coding	Endothelial cell-specific chemotaxis regulator [Source:UniProtKB/Swiss-Prot;Acc:P0C8R9]	1817	0.493	true	1.14	0.00928	0.253
ENSCAFG00000006019	FREM2	protein_coding	FRAS1 related extracellular matrix protein 2 [Source:HGNC Symbol;Acc:HGNC:25396]	9824	0.534	true	0.7	0.00928	0.253
ENSCAFG00000007298	TCP11L1	protein_coding	t-complex 11 like 1 [Source:HGNC Symbol;Acc:HGNC:25655]	1551	0.488	true	-0.719	0.00929	0.253
ENSCAFG00000004110	TRPC3	protein_coding	transient receptor potential cation channel subfamily C member 3 [Source:HGNC Symbol;Acc:HGNC:12335]	4013	0.452	true	0.948	0.00932	0.253
ENSCAFG00000007101	SPRYD3	protein_coding	SPRY domain containing 3 [Source:HGNC Symbol;Acc:HGNC:25920]	1329	0.569	true	-0.683	0.00935	0.253
ENSCAFG00000001108	LRRC6	protein_coding	leucine rich repeat containing 6 [Source:HGNC Symbol;Acc:HGNC:16725]	1523	0.425	true	1.03	0.00935	0.253
ENSCAFG00000011966	PSME2	protein_coding	proteasome activator subunit 2 [Source:HGNC Symbol;Acc:HGNC:9569]	938	0.487	true	0.625	0.00938	0.253
ENSCAFG00000002120	CD274	protein_coding	programmed cell death 1 ligand 1 precursor [Source:RefSeq peptide;Acc:NP_001278901]	5146	0.413	true	1.22	0.00938	0.253
ENSCAFG00000015878	UCHL1	protein_coding	ubiquitin C-terminal hydrolase L1 [Source:HGNC Symbol;Acc:HGNC:12513]	2147	0.442	true	0.549	0.0094	0.253
ENSCAFG00000018961	PRKAA2	protein_coding	protein kinase AMP-activated catalytic subunit alpha 2 [Source:HGNC Symbol;Acc:HGNC:9377]	1904	0.424	true	0.955	0.00942	0.253
ENSCAFG00000007875	TMSB10	protein_coding	thymosin beta 10 [Source:HGNC Symbol;Acc:HGNC:11879]	132	0.553	true	-0.638	0.00943	0.253
ENSCAFG00000029426	NETO2	protein_coding	neuropilin and tolloid like 2 [Source:HGNC Symbol;Acc:HGNC:14644]	6566	0.37	true	0.894	0.00948	0.253
ENSCAFG00000019764	DENND2D	protein_coding	DENN domain containing 2D [Source:HGNC Symbol;Acc:HGNC:26192]	1938	0.535	true	1.26	0.00949	0.253
ENSCAFG00000007224	HTR7	protein_coding	5-hydroxytryptamine receptor 7 [Source:HGNC Symbol;Acc:HGNC:5302]	2226	0.545	true	0.922	0.00952	0.253
ENSCAFG00000007563	ANKRD37	protein_coding	ankyrin repeat domain 37 [Source:HGNC Symbol;Acc:HGNC:29593]	2112	0.42	true	-0.759	0.0096	0.254
ENSCAFG00000030792	CA13	protein_coding	carbonic anhydrase 13 [Source:HGNC Symbol;Acc:HGNC:14914]	5130	0.39	true	0.795	0.0096	0.254
ENSCAFG00000001215	GFRA3	protein_coding	GDNF family receptor alpha 3 [Source:HGNC Symbol;Acc:HGNC:4245]	1738	0.596	true	1.01	0.00962	0.254
ENSCAFG00000015893	NSUN7	protein_coding	NOP2/Sun RNA methyltransferase family member 7 [Source:HGNC Symbol;Acc:HGNC:25857]	2536	0.46	true	0.751	0.00964	0.254
ENSCAFG00000016252		protein_coding		2643	0.431	true	1.13	0.00973	0.256
ENSCAFG00000017053	PPIB	protein_coding	peptidylprolyl isomerase B [Source:HGNC Symbol;Acc:HGNC:9255]	1483	0.528	true	-0.536	0.00976	0.256
ENSCAFG00000016798	CREBRF	protein_coding	CREB3 regulatory factor [Source:HGNC Symbol;Acc:HGNC:24050]	2117	0.43	true	1.04	0.00979	0.257
ENSCAFG00000020380	AK5	protein_coding	adenylate kinase 5 [Source:HGNC Symbol;Acc:HGNC:365]	1974	0.527	true	0.954	0.0099	0.259
ENSCAFG00000017369	PCTP	protein_coding	phosphatidylcholine transfer protein [Source:HGNC Symbol;Acc:HGNC:8752]	740	0.553	true	0.728	0.00994	0.26
ENSCAFG00000010865		protein_coding		1722	0.435	true	1.02	0.00999	0.26
ENSCAFG00000023828	TGM3	protein_coding	transglutaminase 3 [Source:HGNC Symbol;Acc:HGNC:11779]	2587	0.554	true	1.66	0.01	0.261
ENSCAFG00000009305	ESRP1	protein_coding	epithelial splicing regulatory protein 1 [Source:HGNC Symbol;Acc:HGNC:25966]	2890	0.493	true	0.716	0.0101	0.261
ENSCAFG00000031721	CPNE1	protein_coding	copine 1 [Source:HGNC Symbol;Acc:HGNC:2314]	1952	0.545	true	-0.496	0.0102	0.262
ENSCAFG00000001380	NTRK2	protein_coding	neurotrophic receptor tyrosine kinase 2 [Source:HGNC Symbol;Acc:HGNC:8032]	3161	0.552	true	0.856	0.0102	0.262
ENSCAFG00000007423	CPEB3	protein_coding	cytoplasmic polyadenylation element binding protein 3 [Source:HGNC Symbol;Acc:HGNC:21746]	2066	0.599	true	1.05	0.0102	0.262
ENSCAFG00000014776		protein_coding		3261	0.583	true	-0.499	0.0102	0.262
ENSCAFG00000012593		protein_coding		5607	0.434	true	0.757	0.0102	0.262
ENSCAFG00000018639	PTPRM	protein_coding	protein tyrosine phosphatase, receptor type M [Source:HGNC Symbol;Acc:HGNC:9675]	4932	0.494	true	-0.637	0.0103	0.262
ENSCAFG00000007575	DPY19L3	protein_coding	dpy-19 like 3 (C. elegans) [Source:HGNC Symbol;Acc:HGNC:27120]	3232	0.428	true	0.773	0.0103	0.262
ENSCAFG00000019134	PPL	protein_coding	periplakin [Source:HGNC Symbol;Acc:HGNC:9273]	5442	0.604	true	1.53	0.0103	0.262
ENSCAFG00000005213	IL15RA	protein_coding	interleukin 15 receptor subunit alpha [Source:HGNC Symbol;Acc:HGNC:5978]	2982	0.498	true	0.928	0.0103	0.262
ENSCAFG00000009740	MAK	protein_coding	male germ cell associated kinase [Source:HGNC Symbol;Acc:HGNC:6816]	2059	0.446	true	1.18	0.0104	0.263
ENSCAFG00000018175	CAPN6	protein_coding	calpain 6 [Source:HGNC Symbol;Acc:HGNC:1483]	3544	0.495	true	1.4	0.0104	0.263
ENSCAFG00000003404	CAV1	protein_coding	Caveolin-1 [Source:UniProtKB/Swiss-Prot;Acc:P33724]	537	0.499	true	-0.837	0.0104	0.263
ENSCAFG00000019256		protein_coding		3957	0.64	true	-1	0.0104	0.263
ENSCAFG00000014735	LRRC31	protein_coding	leucine rich repeat containing 31 [Source:HGNC Symbol;Acc:HGNC:26261]	2944	0.464	true	0.992	0.0104	0.263
ENSCAFG00000012391	PDE3A	protein_coding	phosphodiesterase 3A [Source:HGNC Symbol;Acc:HGNC:8778]	2918	0.503	true	-0.768	0.0105	0.263
ENSCAFG00000017216	TUFM	protein_coding	Tu translation elongation factor, mitochondrial [Source:HGNC Symbol;Acc:HGNC:12420]	1359	0.578	true	-0.725	0.0105	0.263
ENSCAFG00000008903	ARFGAP2	protein_coding	ADP ribosylation factor GTPase activating protein 2 [Source:HGNC Symbol;Acc:HGNC:13504]	1563	0.56	true	-0.615	0.0105	0.263
ENSCAFG00000015701	CYTH3	protein_coding	cytohesin 3 [Source:HGNC Symbol;Acc:HGNC:9504]	1725	0.532	true	-0.785	0.0106	0.266
ENSCAFG00000004588	TRH	protein_coding	thyrotropin releasing hormone [Source:HGNC Symbol;Acc:HGNC:12298]	1925	0.624	true	1.41	0.0107	0.267
ENSCAFG00000006488	ILK	protein_coding	integrin linked kinase [Source:HGNC Symbol;Acc:HGNC:6040]	3157	0.591	true	-0.521	0.0107	0.267
ENSCAFG00000005536	GTPBP4	protein_coding	GTP binding protein 4 [Source:HGNC Symbol;Acc:HGNC:21535]	2628	0.511	true	-0.635	0.0108	0.268
ENSCAFG00000032608	LURAP1L	protein_coding	leucine rich adaptor protein 1 like [Source:HGNC Symbol;Acc:HGNC:31452]	2020	0.405	true	0.868	0.0108	0.268
ENSCAFG00000002928	SVEP1	protein_coding	sushi, von Willebrand factor type A, EGF and pentraxin domain containing 1 [Source:HGNC Symbol;Acc:HGNC:15985]	10600	0.48	true	0.752	0.0108	0.268
ENSCAFG00000023755	GMPPB	protein_coding	GDP-mannose pyrophosphorylase B [Source:HGNC Symbol;Acc:HGNC:22932]	1161	0.589	true	-0.982	0.0109	0.268
