# Supplementary material for: Role of HSP70 in response to (thermo)radiotherapy: analysis of gene expression in canine osteosarcoma cells by RNA-seq
Source: Sci Rep. 2020 Jul 29;10:12779. doi: 10.1038/s41598-020-69619-2 (PMC7391659; doi:10.1038/s41598-020-69619-2)
Supplement: Supplementary file 3 — Supplementary information 3. [file 41598_2020_69619_MOESM3_ESM.xlsx]

## Sheet: Sheet1
datatables
Showing the 500 most significant genes Numeric values are rounded to 3 digits.
	gene_name	type	description	featWidth	gc	isPresent	log2 Ratio	pValue	fdr
ENSCAFG00000031808		protein_coding		3938	0.48	true	-1.72	0.00145	0.996
ENSCAFG00000031929	C3orf58	protein_coding	chromosome 3 open reading frame 58 [Source:HGNC Symbol;Acc:HGNC:28490]	4231	0.394	true	-1.11	0.00174	0.996
ENSCAFG00000024573		protein_coding		309	0.618	true	1.73	0.00178	0.996
ENSCAFG00000000640		protein_coding		2999	0.548	true	-1.6	0.00205	0.996
ENSCAFG00000008031	RDH10	protein_coding	retinol dehydrogenase 10 [Source:HGNC Symbol;Acc:HGNC:19975]	2363	0.419	true	-0.819	0.00403	0.996
ENSCAFG00000017386	RPS27	protein_coding	ribosomal protein S27 [Source:HGNC Symbol;Acc:HGNC:10416]	255	0.565	true	0.521	0.00421	0.996
ENSCAFG00000013162	TAGLN	protein_coding	transgelin [Source:HGNC Symbol;Acc:HGNC:11553]	1106	0.607	true	0.856	0.00433	0.996
ENSCAFG00000031079	ZFP36L2	protein_coding	ZFP36 ring finger protein like 2 [Source:HGNC Symbol;Acc:HGNC:1108]	4434	0.516	true	-0.599	0.0044	0.996
ENSCAFG00000008540	MYL9	protein_coding	myosin light chain 9 [Source:HGNC Symbol;Acc:HGNC:15754]	2858	0.542	true	0.612	0.00447	0.996
ENSCAFG00000029969	RGS4	protein_coding	regulator of G protein signaling 4 [Source:HGNC Symbol;Acc:HGNC:10000]	4201	0.455	true	-0.791	0.0045	0.996
ENSCAFG00000015190	PLAU	protein_coding	plasminogen activator, urokinase [Source:HGNC Symbol;Acc:HGNC:9052]	3637	0.512	true	0.587	0.00463	0.996
ENSCAFG00000013762	PTGS2	protein_coding	prostaglandin-endoperoxide synthase 2 [Source:HGNC Symbol;Acc:HGNC:9605]	3572	0.398	true	-0.903	0.00487	0.996
ENSCAFG00000013217	GPRC5A	protein_coding	G protein-coupled receptor class C group 5 member A [Source:HGNC Symbol;Acc:HGNC:9836]	1608	0.6	true	0.69	0.00539	0.996
ENSCAFG00000013252	NMNAT2	protein_coding	nicotinamide nucleotide adenylyltransferase 2 [Source:HGNC Symbol;Acc:HGNC:16789]	897	0.564	true	1.05	0.00659	0.996
ENSCAFG00000013759	MEX3B	protein_coding	mex-3 RNA binding family member B [Source:HGNC Symbol;Acc:HGNC:25297]	2317	0.657	true	-0.98	0.0067	0.996
ENSCAFG00000015180	SELP	protein_coding	selectin P [Source:HGNC Symbol;Acc:HGNC:10721]	3392	0.481	true	1.55	0.00674	0.996
ENSCAFG00000008118	ARRDC3	protein_coding	arrestin domain containing 3 [Source:HGNC Symbol;Acc:HGNC:29263]	4773	0.361	true	-0.815	0.0068	0.996
ENSCAFG00000032043		protein_coding		2123	0.568	true	0.723	0.00697	0.996
ENSCAFG00000031664		protein_coding		4908	0.352	true	-1.11	0.00726	0.996
ENSCAFG00000030839	PNRC1	protein_coding	proline rich nuclear receptor coactivator 1 [Source:HGNC Symbol;Acc:HGNC:17278]	4817	0.409	true	-0.782	0.00748	0.996
ENSCAFG00000005323	DCT	protein_coding	Canis lupus familiaris dopachrome tautomerase (DCT), mRNA. [Source:RefSeq mRNA;Acc:NM_001284466]	1590	0.502	true	1.08	0.00838	0.996
ENSCAFG00000030433		protein_coding		942	0.722	true	0.704	0.00889	0.996
ENSCAFG00000022734	ND4L	protein_coding	NADH-ubiquinone oxidoreductase chain 4L [Source:UniProtKB/Swiss-Prot;Acc:Q9ZZ59]	297	0.343	true	-0.778	0.00896	0.996
ENSCAFG00000009032	TMEM55A	protein_coding	transmembrane protein 55A [Source:HGNC Symbol;Acc:HGNC:25452]	2216	0.353	true	-0.796	0.00915	0.996
ENSCAFG00000017258		protein_coding		381	0.504	true	0.519	0.0098	0.996
ENSCAFG00000018932	FHL1	protein_coding	four and a half LIM domains 1 [Source:HGNC Symbol;Acc:HGNC:3702]	3489	0.482	true	0.448	0.0102	0.996
ENSCAFG00000014074	CRYAB	protein_coding	crystallin alpha B [Source:HGNC Symbol;Acc:HGNC:2389]	1685	0.45	true	0.763	0.0106	0.996
ENSCAFG00000020212	RPL35	protein_coding	ribosomal protein L35 [Source:HGNC Symbol;Acc:HGNC:10344]	372	0.546	true	0.469	0.0111	0.996
ENSCAFG00000013863	CEMIP	protein_coding	cell migration inducing hyaluronan binding protein [Source:HGNC Symbol;Acc:HGNC:29213]	4464	0.569	true	0.868	0.0114	0.996
ENSCAFG00000013925	SEMA6D	protein_coding	semaphorin 6D [Source:HGNC Symbol;Acc:HGNC:16770]	7964	0.463	true	-0.665	0.0114	0.996
ENSCAFG00000000945	MAN1A1	protein_coding	mannosidase alpha class 1A member 1 [Source:HGNC Symbol;Acc:HGNC:6821]	3224	0.449	true	-0.518	0.0115	0.996
ENSCAFG00000008440	FGG	protein_coding	fibrinogen gamma chain [Source:HGNC Symbol;Acc:HGNC:3694]	1768	0.448	true	-1.04	0.0116	0.996
ENSCAFG00000031894	FAM46A	protein_coding	family with sequence similarity 46 member A [Source:HGNC Symbol;Acc:HGNC:18345]	5799	0.432	true	-0.831	0.0118	0.996
ENSCAFG00000009075	C15orf52	protein_coding	chromosome 15 open reading frame 52 [Source:HGNC Symbol;Acc:HGNC:33488]	5053	0.565	true	0.567	0.0121	0.996
ENSCAFG00000030885	BMT2	protein_coding	base methyltransferase of 25S rRNA 2 homolog [Source:HGNC Symbol;Acc:HGNC:26475]	3808	0.364	true	-0.821	0.0122	0.996
ENSCAFG00000003314	ANXA4	protein_coding	annexin A4 [Source:RefSeq peptide;Acc:NP_001003039]	2639	0.435	true	-0.436	0.0123	0.996
ENSCAFG00000003694	PRDM1	protein_coding	PR/SET domain 1 [Source:HGNC Symbol;Acc:HGNC:9346]	4983	0.498	true	-0.978	0.0124	0.996
ENSCAFG00000018826	STK26	protein_coding	serine/threonine kinase 26 [Source:HGNC Symbol;Acc:HGNC:18174]	4422	0.439	true	-0.564	0.0125	0.996
ENSCAFG00000030403	LRAT	protein_coding	lecithin retinol acyltransferase (phosphatidylcholine--retinol O-acyltransferase) [Source:HGNC Symbol;Acc:HGNC:6685]	5220	0.465	true	-0.752	0.0126	0.996
ENSCAFG00000032379	PEG10	protein_coding	Canis lupus familiaris paternally expressed 10 (PEG10), transcript variant 1, mRNA. [Source:RefSeq mRNA;Acc:NM_001172543]	6587	0.498	true	-0.605	0.0128	0.996
ENSCAFG00000002057	PDGFRA	protein_coding	platelet derived growth factor receptor alpha [Source:HGNC Symbol;Acc:HGNC:8803]	6621	0.45	true	-0.655	0.0128	0.996
ENSCAFG00000018179	DCX	protein_coding	doublecortin [Source:HGNC Symbol;Acc:HGNC:2714]	1333	0.496	true	1.02	0.0131	0.996
ENSCAFG00000029227	CSRP1	protein_coding	cysteine and glycine rich protein 1 [Source:HGNC Symbol;Acc:HGNC:2469]	4563	0.555	true	1.25	0.0131	0.996
ENSCAFG00000029146	PPP1R3C	protein_coding	protein phosphatase 1 regulatory subunit 3C [Source:HGNC Symbol;Acc:HGNC:9293]	2883	0.414	true	-0.832	0.0132	0.996
ENSCAFG00000032353	UBE2D1	protein_coding	ubiquitin conjugating enzyme E2 D1 [Source:HGNC Symbol;Acc:HGNC:12474]	3813	0.363	true	-0.886	0.0133	0.996
ENSCAFG00000004374	SOX9	protein_coding	transcription factor SOX-9 [Source:RefSeq peptide;Acc:NP_001002978]	3736	0.496	true	-0.99	0.0134	0.996
ENSCAFG00000013955	DYNLT3	protein_coding	dynein light chain Tctex-type 3 [Source:HGNC Symbol;Acc:HGNC:11694]	2469	0.392	true	-0.865	0.0136	0.996
ENSCAFG00000005970	FGFR1	protein_coding	fibroblast growth factor receptor 1 [Source:HGNC Symbol;Acc:HGNC:3688]	2557	0.564	true	0.517	0.0136	0.996
ENSCAFG00000008085	ERGIC3	protein_coding	ERGIC and golgi 3 [Source:HGNC Symbol;Acc:HGNC:15927]	1392	0.545	true	0.385	0.0142	0.996
ENSCAFG00000002261	FAM120A	protein_coding	family with sequence similarity 120A [Source:HGNC Symbol;Acc:HGNC:13247]	4597	0.49	true	-0.423	0.0146	0.996
ENSCAFG00000023556	OAS1	protein_coding	2'-5'-oligoadenylate synthetase 1 [Source:HGNC Symbol;Acc:HGNC:8086]	4328	0.481	true	0.436	0.0146	0.996
ENSCAFG00000006966	ST5	protein_coding	suppression of tumorigenicity 5 [Source:HGNC Symbol;Acc:HGNC:11350]	4364	0.571	true	0.577	0.0148	0.996
ENSCAFG00000030179		protein_coding		5284	0.446	true	-0.899	0.0149	0.996
ENSCAFG00000001771	WASL	protein_coding	Wiskott-Aldrich syndrome like [Source:HGNC Symbol;Acc:HGNC:12735]	4569	0.389	true	-0.612	0.0151	0.996
ENSCAFG00000004929	TMEM40	protein_coding	transmembrane protein 40 [Source:HGNC Symbol;Acc:HGNC:25620]	2275	0.548	true	0.452	0.0152	0.996
ENSCAFG00000014182		protein_coding		321	0.458	true	-0.916	0.0154	0.996
ENSCAFG00000020330	ADGRL2	protein_coding	adhesion G protein-coupled receptor L2 [Source:HGNC Symbol;Acc:HGNC:18582]	6072	0.455	true	-0.525	0.0157	0.996
ENSCAFG00000009744	ADAMTS20	protein_coding	ADAM metallopeptidase with thrombospondin type 1 motif 20 [Source:HGNC Symbol;Acc:HGNC:17178]	7528	0.438	true	-0.872	0.0157	0.996
ENSCAFG00000014701	PTGER2	protein_coding	prostaglandin E2 receptor EP2 subtype [Source:RefSeq peptide;Acc:NP_001003170]	5368	0.445	true	-0.837	0.0158	0.996
ENSCAFG00000010227		protein_coding		1069	0.517	true	0.53	0.0159	0.996
ENSCAFG00000014721	GPR137C	protein_coding	G protein-coupled receptor 137C [Source:HGNC Symbol;Acc:HGNC:25445]	4288	0.414	true	-0.899	0.0161	0.996
ENSCAFG00000009559	RCAN1	protein_coding	regulator of calcineurin 1 [Source:HGNC Symbol;Acc:HGNC:3040]	1638	0.484	true	0.489	0.0163	0.996
ENSCAFG00000007100	PDE4D	protein_coding	phosphodiesterase 4D [Source:HGNC Symbol;Acc:HGNC:8783]	2040	0.465	true	0.624	0.0163	0.996
ENSCAFG00000014603	TRIM9	protein_coding	tripartite motif containing 9 [Source:HGNC Symbol;Acc:HGNC:16288]	5158	0.51	true	-0.76	0.0169	0.996
ENSCAFG00000015177	SELL	protein_coding	selectin L [Source:HGNC Symbol;Acc:HGNC:10720]	4985	0.424	true	0.709	0.0177	0.996
ENSCAFG00000008265	HK2	protein_coding	hexokinase 2 [Source:HGNC Symbol;Acc:HGNC:4923]	5159	0.489	true	-0.435	0.018	0.996
ENSCAFG00000010394	PHLDB2	protein_coding	pleckstrin homology like domain family B member 2 [Source:HGNC Symbol;Acc:HGNC:29573]	3741	0.561	true	0.567	0.0183	0.996
ENSCAFG00000008528	GPR87	protein_coding	G protein-coupled receptor 87 [Source:HGNC Symbol;Acc:HGNC:4538]	1424	0.429	true	0.697	0.0184	0.996
ENSCAFG00000015209	TUBA4A	protein_coding	tubulin alpha 4a [Source:HGNC Symbol;Acc:HGNC:12407]	1347	0.615	true	0.573	0.0184	0.996
ENSCAFG00000014723	UBA52	protein_coding	Ubiquitin-60S ribosomal protein L40 Ubiquitin 60S ribosomal protein L40 [Source:UniProtKB/Swiss-Prot;Acc:P63050]	575	0.56	true	0.424	0.0189	0.996
ENSCAFG00000000377		protein_coding		312	0.506	true	0.758	0.0194	0.996
ENSCAFG00000007893	RBP4	protein_coding	retinol binding protein 4 [Source:HGNC Symbol;Acc:HGNC:9922]	633	0.596	true	0.556	0.0194	0.996
ENSCAFG00000005101	RPSA	protein_coding	ribosomal protein SA [Source:HGNC Symbol;Acc:HGNC:6502]	1032	0.51	true	0.421	0.0196	0.996
ENSCAFG00000007875	TMSB10	protein_coding	thymosin beta 10 [Source:HGNC Symbol;Acc:HGNC:11879]	132	0.553	true	0.426	0.0197	0.996
ENSCAFG00000004745	RPS8	protein_coding	ribosomal protein S8 [Source:HGNC Symbol;Acc:HGNC:10441]	1998	0.462	true	0.428	0.0199	0.996
ENSCAFG00000022728	MT-ATP8	protein_coding	ATP synthase protein 8 [Source:UniProtKB/Swiss-Prot;Acc:Q9ZZ63]	204	0.353	true	-0.61	0.02	0.996
ENSCAFG00000028553	PDLIM1	protein_coding	PDZ and LIM domain 1 [Source:HGNC Symbol;Acc:HGNC:2067]	1369	0.511	true	0.431	0.0205	0.996
ENSCAFG00000003596	ZMYM1	protein_coding	zinc finger MYM-type containing 1 [Source:HGNC Symbol;Acc:HGNC:26253]	4188	0.377	true	-0.722	0.021	0.996
ENSCAFG00000015002	PRRX1	protein_coding	paired related homeobox 1 [Source:HGNC Symbol;Acc:HGNC:9142]	2428	0.499	true	-0.424	0.0213	0.996
ENSCAFG00000009444	PIWIL2	protein_coding	piwi like RNA-mediated gene silencing 2 [Source:HGNC Symbol;Acc:HGNC:17644]	4936	0.444	true	0.752	0.0214	0.996
ENSCAFG00000014880	BMP4	protein_coding	bone morphogenetic protein 4 precursor [Source:RefSeq peptide;Acc:NP_001274099]	1993	0.523	true	0.696	0.0214	0.996
ENSCAFG00000029883	SLC25A36	protein_coding	solute carrier family 25 member 36 [Source:HGNC Symbol;Acc:HGNC:25554]	4699	0.347	true	-0.667	0.0216	0.996
ENSCAFG00000005497	ZEB2	protein_coding	zinc finger E-box binding homeobox 2 [Source:HGNC Symbol;Acc:HGNC:14881]	3576	0.492	true	-0.756	0.0217	0.996
ENSCAFG00000003848	ABHD18	protein_coding	abhydrolase domain containing 18 [Source:HGNC Symbol;Acc:HGNC:26111]	3994	0.392	true	-0.564	0.022	0.996
ENSCAFG00000008744	RASGRF2	protein_coding	Ras protein specific guanine nucleotide releasing factor 2 [Source:HGNC Symbol;Acc:HGNC:9876]	4718	0.478	true	-0.711	0.0221	0.996
ENSCAFG00000029840		protein_coding		1818	0.434	true	-0.7	0.0221	0.996
ENSCAFG00000016720	STARD8	protein_coding	StAR related lipid transfer domain containing 8 [Source:HGNC Symbol;Acc:HGNC:19161]	3992	0.569	true	0.649	0.0222	0.996
ENSCAFG00000029732	BRMS1L	protein_coding	breast cancer metastasis-suppressor 1 like [Source:HGNC Symbol;Acc:HGNC:20512]	4592	0.374	true	-0.569	0.0223	0.996
ENSCAFG00000015254	VCL	protein_coding	vinculin [Source:HGNC Symbol;Acc:HGNC:12665]	3204	0.53	true	0.39	0.023	0.996
ENSCAFG00000010371	PLCXD2	protein_coding	phosphatidylinositol specific phospholipase C X domain containing 2 [Source:HGNC Symbol;Acc:HGNC:26462]	1176	0.564	true	0.599	0.0232	0.996
ENSCAFG00000016880	ATP5G1	protein_coding	ATP synthase, H+ transporting, mitochondrial Fo complex subunit C1 (subunit 9) [Source:HGNC Symbol;Acc:HGNC:841]	1179	0.578	true	0.422	0.0233	0.996
ENSCAFG00000002432	TSPAN13	protein_coding	tetraspanin 13 [Source:HGNC Symbol;Acc:HGNC:21643]	1460	0.496	true	-0.728	0.0238	0.996
ENSCAFG00000012079	MCAM	protein_coding	melanoma cell adhesion molecule [Source:HGNC Symbol;Acc:HGNC:6934]	1890	0.61	true	0.82	0.0241	0.996
ENSCAFG00000008600	DNAJC22	protein_coding	DnaJ heat shock protein family (Hsp40) member C22 [Source:HGNC Symbol;Acc:HGNC:25802]	3707	0.417	true	0.611	0.0241	0.996
ENSCAFG00000022735	MT-ND4	protein_coding	NADH-ubiquinone oxidoreductase chain 4 [Source:UniProtKB/Swiss-Prot;Acc:Q9ZZ58]	1378	0.385	true	-0.542	0.0242	0.996
ENSCAFG00000010040	PPRC1	protein_coding	peroxisome proliferator-activated receptor gamma, coactivator-related 1 [Source:HGNC Symbol;Acc:HGNC:30025]	5288	0.573	true	0.396	0.0243	0.996
ENSCAFG00000032695	FGF10	protein_coding	fibroblast growth factor 10 [Source:HGNC Symbol;Acc:HGNC:3666]	2512	0.468	true	-0.581	0.0245	0.996
ENSCAFG00000019176	ZNF185	protein_coding	zinc finger protein 185 with LIM domain [Source:HGNC Symbol;Acc:HGNC:12976]	3520	0.517	true	-0.791	0.0247	0.996
ENSCAFG00000011247	LAPTM5	protein_coding	lysosomal protein transmembrane 5 [Source:HGNC Symbol;Acc:HGNC:29612]	2515	0.547	true	0.833	0.0247	0.996
ENSCAFG00000001018		protein_coding		1615	0.59	true	0.457	0.0251	0.996
ENSCAFG00000000192	SEMA6A	protein_coding	semaphorin 6A [Source:HGNC Symbol;Acc:HGNC:10738]	6284	0.514	true	-0.909	0.0252	0.996
ENSCAFG00000000056	CDH7	protein_coding	cadherin 7 [Source:HGNC Symbol;Acc:HGNC:1766]	2680	0.466	true	-0.835	0.0252	0.996
ENSCAFG00000015898	RBM47	protein_coding	RNA binding motif protein 47 [Source:HGNC Symbol;Acc:HGNC:30358]	5531	0.474	true	-0.575	0.0252	0.996
ENSCAFG00000024406		protein_coding		1386	0.472	true	-3.81	0.0254	0.996
ENSCAFG00000006454	ELK3	protein_coding	ELK3, ETS transcription factor [Source:HGNC Symbol;Acc:HGNC:3325]	4916	0.408	true	-0.403	0.0256	0.996
ENSCAFG00000000594	MARCH3	protein_coding	membrane associated ring-CH-type finger 3 [Source:HGNC Symbol;Acc:HGNC:28728]	2031	0.47	true	0.491	0.0258	0.996
ENSCAFG00000003263	RPS7	protein_coding	ribosomal protein S7 [Source:HGNC Symbol;Acc:HGNC:10440]	1201	0.566	true	0.391	0.0258	0.996
ENSCAFG00000029950	PKIB	protein_coding	cAMP-dependent protein kinase inhibitor beta [Source:HGNC Symbol;Acc:HGNC:9018]	1728	0.337	true	-0.586	0.0258	0.996
ENSCAFG00000002307	ASPN	protein_coding	asporin [Source:HGNC Symbol;Acc:HGNC:14872]	2629	0.369	true	-0.736	0.0259	0.996
ENSCAFG00000005764	RPL15	protein_coding	60S ribosomal protein L15 [Source:UniProtKB/Swiss-Prot;Acc:E2QXF3]	615	0.548	true	0.369	0.026	0.996
ENSCAFG00000003332	EPHA7	protein_coding	EPH receptor A7 [Source:HGNC Symbol;Acc:HGNC:3390]	6837	0.393	true	-0.708	0.0262	0.996
ENSCAFG00000001403	PODXL	protein_coding	podocalyxin precursor [Source:RefSeq peptide;Acc:NP_001018645]	6590	0.525	true	0.383	0.0263	0.996
ENSCAFG00000003297	LRRN3	protein_coding	leucine rich repeat neuronal 3 [Source:HGNC Symbol;Acc:HGNC:17200]	2127	0.395	true	-0.819	0.0263	0.996
ENSCAFG00000030851	HLF	protein_coding	HLF, PAR bZIP transcription factor [Source:HGNC Symbol;Acc:HGNC:4977]	6718	0.454	true	-0.683	0.0265	0.996
ENSCAFG00000032596		protein_coding	prothymosin alpha [Source:RefSeq peptide;Acc:NP_001239127]	1236	0.466	true	-0.406	0.0265	0.996
ENSCAFG00000010575	VIMP	protein_coding	selenoprotein S [Source:RefSeq peptide;Acc:NP_001108229]	574	0.534	true	0.494	0.0266	0.996
ENSCAFG00000007975	TERF1	protein_coding	telomeric repeat binding factor 1 [Source:HGNC Symbol;Acc:HGNC:11728]	2080	0.427	true	-0.548	0.0266	0.996
ENSCAFG00000009721	ALCAM	protein_coding	activated leukocyte cell adhesion molecule [Source:HGNC Symbol;Acc:HGNC:400]	5454	0.452	true	-0.425	0.0267	0.996
ENSCAFG00000006073	POSTN	protein_coding	periostin [Source:HGNC Symbol;Acc:HGNC:16953]	3108	0.391	true	-2.13	0.0268	0.996
ENSCAFG00000024001	FAM217B	protein_coding	family with sequence similarity 217 member B [Source:HGNC Symbol;Acc:HGNC:16170]	1128	0.714	true	-0.894	0.027	0.996
ENSCAFG00000002139		protein_coding		1029	0.469	true	0.59	0.0273	0.996
ENSCAFG00000023107	OAS2	protein_coding	2'-5'-oligoadenylate synthetase 2 [Source:HGNC Symbol;Acc:HGNC:8087]	4810	0.478	true	0.548	0.0273	0.996
ENSCAFG00000022739	ND5	protein_coding	NADH dehydrogenase subunit 5 (mitochondrion) [Source:RefSeq peptide;Acc:NP_008481]	1821	0.396	true	-0.514	0.0274	0.996
ENSCAFG00000007344	MYBL1	protein_coding	MYB proto-oncogene like 1 [Source:HGNC Symbol;Acc:HGNC:7547]	3570	0.377	true	-0.558	0.028	0.996
ENSCAFG00000029846	ELMOD2	protein_coding	ELMO domain containing 2 [Source:HGNC Symbol;Acc:HGNC:28111]	5097	0.384	true	-0.625	0.0282	0.996
ENSCAFG00000018018		protein_coding		1146	0.582	true	0.448	0.0286	0.996
ENSCAFG00000003902	CDK19	protein_coding	cyclin dependent kinase 19 [Source:HGNC Symbol;Acc:HGNC:19338]	5877	0.418	true	-0.452	0.0286	0.996
ENSCAFG00000015892		protein_coding		1349	0.672	true	0.467	0.029	0.996
ENSCAFG00000015819	SYNE2	protein_coding	spectrin repeat containing nuclear envelope protein 2 [Source:HGNC Symbol;Acc:HGNC:17084]	21780	0.429	true	-0.364	0.029	0.996
ENSCAFG00000006888	IL31RA	protein_coding	interleukin 31 receptor A [Source:HGNC Symbol;Acc:HGNC:18969]	2220	0.44	true	-0.655	0.029	0.996
ENSCAFG00000008702	CA1	protein_coding	carbonic anhydrase 1 [Source:HGNC Symbol;Acc:HGNC:1368]	864	0.451	true	-1.15	0.0291	0.996
ENSCAFG00000005718	E2F7	protein_coding	E2F transcription factor 7 [Source:HGNC Symbol;Acc:HGNC:23820]	5326	0.476	true	-0.428	0.0292	0.996
ENSCAFG00000030087		protein_coding		2251	0.396	true	-0.754	0.0292	0.996
ENSCAFG00000015427	ZNF503	protein_coding	zinc finger protein 503 [Source:HGNC Symbol;Acc:HGNC:23589]	3115	0.601	true	-1.08	0.0294	0.996
ENSCAFG00000012792	PES1	protein_coding	pescadillo ribosomal biogenesis factor 1 [Source:HGNC Symbol;Acc:HGNC:8848]	2915	0.53	true	0.404	0.0294	0.996
ENSCAFG00000015663	TIMM17B	protein_coding	translocase of inner mitochondrial membrane 17B [Source:HGNC Symbol;Acc:HGNC:17310]	519	0.592	true	0.685	0.0296	0.996
ENSCAFG00000029757	MMD	protein_coding	monocyte to macrophage differentiation associated [Source:HGNC Symbol;Acc:HGNC:7153]	5326	0.431	true	-0.532	0.0298	0.996
ENSCAFG00000011741	TFIP11	protein_coding	Tuftelin-interacting protein 11 [Source:UniProtKB/Swiss-Prot;Acc:A1XD97]	3990	0.541	true	0.336	0.0299	0.996
ENSCAFG00000003859		protein_coding		3917	0.398	true	-0.813	0.03	0.996
ENSCAFG00000009144	CDH17	protein_coding	cadherin 17 [Source:HGNC Symbol;Acc:HGNC:1756]	3440	0.446	true	-0.847	0.0302	0.996
ENSCAFG00000028905	CDKN2C	protein_coding	cyclin dependent kinase inhibitor 2C [Source:HGNC Symbol;Acc:HGNC:1789]	2817	0.434	true	-0.398	0.0305	0.996
ENSCAFG00000013244	CDKN1B	protein_coding	cyclin dependent kinase inhibitor 1B [Source:HGNC Symbol;Acc:HGNC:1785]	3353	0.399	true	-0.559	0.0306	0.996
ENSCAFG00000029777		protein_coding		785	0.539	true	0.491	0.0307	0.996
ENSCAFG00000031803	NIPAL1	protein_coding	NIPA like domain containing 1 [Source:HGNC Symbol;Acc:HGNC:27194]	4496	0.372	true	-0.696	0.031	0.996
ENSCAFG00000003808	JADE1	protein_coding	jade family PHD finger 1 [Source:HGNC Symbol;Acc:HGNC:30027]	3552	0.536	true	0.51	0.031	0.996
ENSCAFG00000000956	PFDN6	protein_coding	Prefoldin subunit 6 [Source:UniProtKB/Swiss-Prot;Acc:Q5TJE6]	617	0.553	true	0.377	0.0311	0.996
ENSCAFG00000018577	BIRC4	protein_coding	baculoviral IAP repeat-containing protein 4 [Source:RefSeq peptide;Acc:NP_001271387]	6247	0.357	true	-0.61	0.0311	0.996
ENSCAFG00000024792		protein_coding		2782	0.473	true	0.588	0.0312	0.996
ENSCAFG00000016029	RFX7	protein_coding	regulatory factor X7 [Source:HGNC Symbol;Acc:HGNC:25777]	7803	0.42	true	-0.593	0.0312	0.996
ENSCAFG00000015656	SLC38A6	protein_coding	solute carrier family 38 member 6 [Source:HGNC Symbol;Acc:HGNC:19863]	1284	0.372	true	-0.535	0.0313	0.996
ENSCAFG00000015929	N4BP2	protein_coding	NEDD4 binding protein 2 [Source:HGNC Symbol;Acc:HGNC:29851]	5408	0.39	true	-0.681	0.0314	0.996
ENSCAFG00000002078		protein_coding		1869	0.548	true	0.514	0.0316	0.996
ENSCAFG00000030967	COX14	protein_coding	COX14, cytochrome c oxidase assembly factor [Source:HGNC Symbol;Acc:HGNC:28216]	168	0.56	true	0.494	0.0318	0.996
ENSCAFG00000000798		protein_coding		459	0.532	true	0.65	0.0319	0.996
ENSCAFG00000029615	TCF24	protein_coding	transcription factor 24 [Source:HGNC Symbol;Acc:HGNC:32275]	3082	0.472	true	-0.541	0.0322	0.996
ENSCAFG00000017943	ANXA6	protein_coding	annexin A6 [Source:HGNC Symbol;Acc:HGNC:544]	2025	0.539	true	0.338	0.0323	0.996
ENSCAFG00000003045	ZNF292	protein_coding	zinc finger protein 292 [Source:HGNC Symbol;Acc:HGNC:18410]	8175	0.385	true	-0.547	0.0323	0.996
ENSCAFG00000032648	PPP1R2	protein_coding	protein phosphatase inhibitor 2 [Source:RefSeq peptide;Acc:NP_001106639]	4971	0.342	true	-0.737	0.0327	0.996
ENSCAFG00000004355	LIMS2	protein_coding	LIM zinc finger domain containing 2 [Source:HGNC Symbol;Acc:HGNC:16084]	1288	0.572	true	0.848	0.0331	0.996
ENSCAFG00000010644	PPP3CA	protein_coding	protein phosphatase 3 catalytic subunit alpha [Source:HGNC Symbol;Acc:HGNC:9314]	3072	0.446	true	-0.441	0.0332	0.996
ENSCAFG00000014774	GPR160	protein_coding	G protein-coupled receptor 160 [Source:HGNC Symbol;Acc:HGNC:23693]	1017	0.348	true	-0.738	0.0332	0.996
ENSCAFG00000029812	EPHX4	protein_coding	epoxide hydrolase 4 [Source:HGNC Symbol;Acc:HGNC:23758]	4956	0.363	true	-0.587	0.0335	0.996
ENSCAFG00000004870	PCDH17	protein_coding	protocadherin 17 [Source:HGNC Symbol;Acc:HGNC:14267]	7303	0.464	true	-0.517	0.0338	0.996
ENSCAFG00000010676	BANK1	protein_coding	B-cell scaffold protein with ankyrin repeats 1 [Source:HGNC Symbol;Acc:HGNC:18233]	2860	0.42	true	-0.901	0.0338	0.996
ENSCAFG00000001045	NDUFB9	protein_coding	NADH:ubiquinone oxidoreductase subunit B9 [Source:HGNC Symbol;Acc:HGNC:7704]	1051	0.608	true	0.333	0.0339	0.996
ENSCAFG00000003387	FOXP2	protein_coding	forkhead box P2 [Source:HGNC Symbol;Acc:HGNC:13875]	6574	0.431	true	-0.625	0.0343	0.996
ENSCAFG00000023806	KRT25	protein_coding	keratin 25 [Source:HGNC Symbol;Acc:HGNC:30839]	1607	0.505	true	0.673	0.0343	0.996
ENSCAFG00000008746	PLCH1	protein_coding	phospholipase C eta 1 [Source:HGNC Symbol;Acc:HGNC:29185]	5738	0.529	true	-0.42	0.0351	0.996
ENSCAFG00000003966	ANKRD50	protein_coding	ankyrin repeat domain 50 [Source:HGNC Symbol;Acc:HGNC:29223]	8646	0.403	true	-0.571	0.0351	0.996
ENSCAFG00000006370	HGF	protein_coding	Hepatocyte growth factor Hepatocyte growth factor alpha chain Hepatocyte growth factor beta chain [Source:UniProtKB/Swiss-Prot;Acc:Q867B7]	5992	0.353	true	-0.714	0.0352	0.996
ENSCAFG00000016446	RDH12	protein_coding	retinol dehydrogenase 12 (all-trans/9-cis/11-cis) [Source:HGNC Symbol;Acc:HGNC:19977]	975	0.55	true	0.929	0.0353	0.996
ENSCAFG00000031460	ICAM1	protein_coding	intercellular adhesion molecule 1 [Source:HGNC Symbol;Acc:HGNC:5344]	2908	0.575	true	0.504	0.0353	0.996
ENSCAFG00000028645	GMFB	protein_coding	glia maturation factor beta [Source:HGNC Symbol;Acc:HGNC:4373]	4575	0.344	true	-0.823	0.0357	0.996
ENSCAFG00000000196	EYA4	protein_coding	EYA transcriptional coactivator and phosphatase 4 [Source:HGNC Symbol;Acc:HGNC:3522]	2896	0.434	true	-0.48	0.0357	0.996
ENSCAFG00000019973	HSBP1	protein_coding	heat shock factor binding protein 1 [Source:HGNC Symbol;Acc:HGNC:5203]	228	0.544	true	0.331	0.0358	0.996
ENSCAFG00000028993		protein_coding		2835	0.359	true	0.673	0.0359	0.996
ENSCAFG00000007237	TMEM41B	protein_coding	transmembrane protein 41B [Source:HGNC Symbol;Acc:HGNC:28948]	3929	0.368	true	-0.646	0.0362	0.996
ENSCAFG00000010706	MXI1	protein_coding	MAX interactor 1, dimerization protein [Source:HGNC Symbol;Acc:HGNC:7534]	3942	0.45	true	-0.498	0.0362	0.996
ENSCAFG00000018498	SUZ12	protein_coding	SUZ12 polycomb repressive complex 2 subunit [Source:HGNC Symbol;Acc:HGNC:17101]	5826	0.368	true	-0.558	0.0364	0.996
ENSCAFG00000014594	ABHD12B	protein_coding	abhydrolase domain containing 12B [Source:HGNC Symbol;Acc:HGNC:19837]	4866	0.393	true	-0.696	0.0364	0.996
ENSCAFG00000015518	NLGN1	protein_coding	neuroligin 1 [Source:HGNC Symbol;Acc:HGNC:14291]	1890	0.441	true	-0.657	0.0368	0.996
ENSCAFG00000013549	YWHAG	protein_coding	tyrosine 3-monooxygenase/tryptophan 5-monooxygenase activation protein gamma [Source:HGNC Symbol;Acc:HGNC:12852]	706	0.517	true	0.329	0.0372	0.996
ENSCAFG00000009746		protein_coding		477	0.568	true	0.43	0.0374	0.996
ENSCAFG00000005293	SLITRK5	protein_coding	SLIT and NTRK like family member 5 [Source:HGNC Symbol;Acc:HGNC:20295]	2877	0.569	true	-0.538	0.0384	0.996
ENSCAFG00000013169	SP3	protein_coding	Sp3 transcription factor [Source:HGNC Symbol;Acc:HGNC:11208]	5764	0.358	true	-0.47	0.0387	0.996
ENSCAFG00000019834	CPNE7	protein_coding	copine 7 [Source:HGNC Symbol;Acc:HGNC:2320]	2914	0.59	true	0.315	0.0394	0.996
ENSCAFG00000010474	SRPRA	protein_coding	SRP receptor alpha subunit [Source:HGNC Symbol;Acc:HGNC:11307]	2303	0.548	true	0.317	0.0396	0.996
ENSCAFG00000006959	PROM2	protein_coding	prominin 2 [Source:HGNC Symbol;Acc:HGNC:20685]	4573	0.562	true	0.616	0.0401	0.996
ENSCAFG00000011271	KCNMB3	protein_coding	potassium calcium-activated channel subfamily M regulatory beta subunit 3 [Source:HGNC Symbol;Acc:HGNC:6287]	987	0.512	true	0.682	0.0403	0.996
ENSCAFG00000009766		protein_coding		228	0.465	true	0.726	0.0403	0.996
ENSCAFG00000010189	CUEDC2	protein_coding	CUE domain containing 2 [Source:HGNC Symbol;Acc:HGNC:28352]	861	0.569	true	0.388	0.0405	0.996
ENSCAFG00000009821	PDZRN4	protein_coding	PDZ domain containing ring finger 4 [Source:HGNC Symbol;Acc:HGNC:30552]	5384	0.433	true	-0.66	0.0405	0.996
ENSCAFG00000032541		protein_coding		2235	0.468	true	-0.644	0.0405	0.996
ENSCAFG00000010241	PXN	protein_coding	paxillin [Source:HGNC Symbol;Acc:HGNC:9718]	4595	0.548	true	0.541	0.0409	0.996
ENSCAFG00000018037	B4GALT6	protein_coding	beta-1,4-galactosyltransferase 6 [Source:HGNC Symbol;Acc:HGNC:929]	4990	0.353	true	-0.502	0.041	0.996
ENSCAFG00000020155	GFI1	protein_coding	Zinc finger protein Gfi-1 [Source:UniProtKB/Swiss-Prot;Acc:Q5DWN0]	2850	0.547	true	-0.813	0.0412	0.996
ENSCAFG00000015614	C14orf39	protein_coding	chromosome 14 open reading frame 39 [Source:HGNC Symbol;Acc:HGNC:19849]	3193	0.342	true	-0.765	0.0414	0.996
ENSCAFG00000013485	KLF7	protein_coding	Kruppel like factor 7 [Source:HGNC Symbol;Acc:HGNC:6350]	1052	0.548	true	0.545	0.0415	0.996
ENSCAFG00000018706	ALG6	protein_coding	ALG6, alpha-1,3-glucosyltransferase [Source:HGNC Symbol;Acc:HGNC:23157]	1539	0.366	true	-0.531	0.0416	0.996
ENSCAFG00000011772	EGLN1	protein_coding	egl-9 family hypoxia inducible factor 1 [Source:HGNC Symbol;Acc:HGNC:1232]	2540	0.532	true	-0.391	0.0417	0.996
ENSCAFG00000011784	ERN1	protein_coding	endoplasmic reticulum to nucleus signaling 1 [Source:HGNC Symbol;Acc:HGNC:3449]	3010	0.545	true	0.403	0.0419	0.996
ENSCAFG00000009455	POLR3D	protein_coding	RNA polymerase III subunit D [Source:HGNC Symbol;Acc:HGNC:1080]	1333	0.587	true	0.418	0.042	0.996
ENSCAFG00000018537	CUL4B	protein_coding	cullin 4B [Source:HGNC Symbol;Acc:HGNC:2555]	7947	0.374	true	-0.488	0.0421	0.996
ENSCAFG00000013503	DGKG	protein_coding	diacylglycerol kinase gamma [Source:HGNC Symbol;Acc:HGNC:2853]	2720	0.536	true	-0.416	0.0424	0.996
ENSCAFG00000018094	RPS14	protein_coding	40S ribosomal protein S14 [Source:RefSeq peptide;Acc:NP_001274035]	1308	0.506	true	0.312	0.0425	0.996
ENSCAFG00000004656	ITGA8	protein_coding	integrin subunit alpha 8 [Source:HGNC Symbol;Acc:HGNC:6144]	4033	0.446	true	-0.577	0.0427	0.996
ENSCAFG00000006604	VSTM4	protein_coding	V-set and transmembrane domain containing 4 [Source:HGNC Symbol;Acc:HGNC:26470]	650	0.529	true	0.695	0.0427	0.996
ENSCAFG00000014709	TXNDC16	protein_coding	thioredoxin domain containing 16 [Source:HGNC Symbol;Acc:HGNC:19965]	6067	0.39	true	-0.491	0.0427	0.996
ENSCAFG00000017305	GTF2A1	protein_coding	general transcription factor IIA subunit 1 [Source:HGNC Symbol;Acc:HGNC:4646]	3832	0.392	true	-0.592	0.0427	0.996
ENSCAFG00000003239	ETAA1	protein_coding	ETAA1, ATR kinase activator [Source:HGNC Symbol;Acc:HGNC:24648]	4265	0.363	true	-0.536	0.0431	0.996
ENSCAFG00000032084	SMIM19	protein_coding	small integral membrane protein 19 [Source:HGNC Symbol;Acc:HGNC:25166]	2597	0.444	true	-0.564	0.0435	0.996
ENSCAFG00000031550	MPLKIP	protein_coding	M-phase specific PLK1 interacting protein [Source:HGNC Symbol;Acc:HGNC:16002]	3062	0.542	true	-0.435	0.0436	0.996
ENSCAFG00000000411	MRPS18B	protein_coding	mitochondrial ribosomal protein S18B [Source:HGNC Symbol;Acc:HGNC:14516]	774	0.544	true	0.336	0.0437	0.996
ENSCAFG00000025213	FAM111B	protein_coding	family with sequence similarity 111 member B [Source:HGNC Symbol;Acc:HGNC:24200]	3366	0.415	true	-0.403	0.0437	0.996
ENSCAFG00000013001	C10orf90	protein_coding	chromosome 10 open reading frame 90 [Source:HGNC Symbol;Acc:HGNC:26563]	2660	0.553	true	0.864	0.0439	0.996
ENSCAFG00000032570	ZBTB6	protein_coding	zinc finger and BTB domain containing 6 [Source:HGNC Symbol;Acc:HGNC:16764]	4256	0.366	true	-0.613	0.0439	0.996
ENSCAFG00000028613		protein_coding		432	0.553	true	0.499	0.0443	0.996
ENSCAFG00000031771		protein_coding		3356	0.507	true	-0.638	0.0444	0.996
ENSCAFG00000013683		protein_coding		370	0.547	true	0.385	0.0445	0.996
ENSCAFG00000005324	TADA3	protein_coding	transcriptional adaptor 3 [Source:HGNC Symbol;Acc:HGNC:19422]	1679	0.562	true	0.543	0.0445	0.996
ENSCAFG00000032088		protein_coding		2726	0.434	true	-0.604	0.0446	0.996
ENSCAFG00000029076	CCDC126	protein_coding	coiled-coil domain containing 126 [Source:HGNC Symbol;Acc:HGNC:22398]	2276	0.315	true	-0.719	0.045	0.996
ENSCAFG00000008512	GABPA	protein_coding	GA binding protein transcription factor alpha subunit [Source:HGNC Symbol;Acc:HGNC:4071]	5067	0.358	true	-0.563	0.0454	0.996
ENSCAFG00000016388	GRK6	protein_coding	G protein-coupled receptor kinase 6 [Source:HGNC Symbol;Acc:HGNC:4545]	1468	0.57	true	0.686	0.0456	0.996
ENSCAFG00000028486	BLOC1S5	protein_coding	biogenesis of lysosomal organelles complex 1 subunit 5 [Source:HGNC Symbol;Acc:HGNC:18561]	4796	0.349	true	-0.504	0.0459	0.996
ENSCAFG00000003216	SEPT7	protein_coding	septin 7 [Source:HGNC Symbol;Acc:HGNC:1717]	4684	0.354	true	-0.449	0.0462	0.996
ENSCAFG00000000840	SLC22A4	protein_coding	solute carrier family 22 member 4 [Source:HGNC Symbol;Acc:HGNC:10968]	3446	0.532	true	-0.482	0.0463	0.996
ENSCAFG00000008359	DCHS2	protein_coding	dachsous cadherin-related 2 [Source:HGNC Symbol;Acc:HGNC:23111]	8519	0.472	true	-0.709	0.0467	0.996
ENSCAFG00000005237		protein_coding		705	0.503	true	0.453	0.0468	0.996
ENSCAFG00000013481	CREB3L2	protein_coding	cAMP responsive element binding protein 3 like 2 [Source:HGNC Symbol;Acc:HGNC:23720]	1945	0.566	true	0.384	0.0469	0.996
ENSCAFG00000006065	PRNP	protein_coding	prion protein [Source:HGNC Symbol;Acc:HGNC:9449]	774	0.594	true	0.379	0.047	0.996
ENSCAFG00000009658	TFAP2A	protein_coding	transcription factor AP-2 alpha [Source:HGNC Symbol;Acc:HGNC:11742]	2846	0.544	true	-0.549	0.0471	0.996
ENSCAFG00000014244	NDUFA13	protein_coding	NADH:ubiquinone oxidoreductase subunit A13 [Source:HGNC Symbol;Acc:HGNC:17194]	441	0.574	true	0.59	0.0472	0.996
ENSCAFG00000003174	DPY19L1	protein_coding	dpy-19 like 1 [Source:HGNC Symbol;Acc:HGNC:22205]	3644	0.446	true	-0.413	0.0472	0.996
ENSCAFG00000004403	SNRPD2	protein_coding	small nuclear ribonucleoprotein D2 polypeptide [Source:HGNC Symbol;Acc:HGNC:11159]	497	0.563	true	0.405	0.0473	0.996
ENSCAFG00000006757	PPFIBP2	protein_coding	PPFIA binding protein 2 [Source:HGNC Symbol;Acc:HGNC:9250]	2764	0.544	true	0.42	0.0475	0.996
ENSCAFG00000002979	CEP162	protein_coding	centrosomal protein 162 [Source:HGNC Symbol;Acc:HGNC:21107]	4539	0.395	true	-0.418	0.0478	0.996
ENSCAFG00000032183	SGPP1	protein_coding	sphingosine-1-phosphate phosphatase 1 [Source:HGNC Symbol;Acc:HGNC:17720]	6010	0.412	true	-0.631	0.0478	0.996
ENSCAFG00000019085	FMR1	protein_coding	fragile X mental retardation 1 [Source:HGNC Symbol;Acc:HGNC:3775]	4517	0.396	true	-0.494	0.0479	0.996
ENSCAFG00000015822		protein_coding		7855	0.538	true	0.321	0.048	0.996
ENSCAFG00000030931	LIF	protein_coding	LIF, interleukin 6 family cytokine [Source:HGNC Symbol;Acc:HGNC:6596]	4196	0.569	true	0.708	0.0481	0.996
ENSCAFG00000011566	MAP3K21	protein_coding	mitogen-activated protein kinase kinase kinase 21 [Source:HGNC Symbol;Acc:HGNC:29798]	3728	0.555	true	-0.503	0.0482	0.996
ENSCAFG00000013728		protein_coding		1651	0.612	true	0.691	0.0482	0.996
ENSCAFG00000014636	TMBIM1	protein_coding	transmembrane BAX inhibitor motif containing 1 [Source:HGNC Symbol;Acc:HGNC:23410]	801	0.523	true	0.34	0.0483	0.996
ENSCAFG00000011180	MXRA5	protein_coding	matrix remodeling associated 5 [Source:HGNC Symbol;Acc:HGNC:7539]	10330	0.577	true	0.465	0.0483	0.996
ENSCAFG00000002671	SP4	protein_coding	Sp4 transcription factor [Source:HGNC Symbol;Acc:HGNC:11209]	7188	0.411	true	-0.566	0.0485	0.996
ENSCAFG00000029892	RPL13A	protein_coding	ribosomal protein L13a [Source:HGNC Symbol;Acc:HGNC:10304]	612	0.557	true	0.477	0.0486	0.996
ENSCAFG00000029468	OSGIN2	protein_coding	oxidative stress induced growth inhibitor family member 2 [Source:HGNC Symbol;Acc:HGNC:1355]	4670	0.358	true	-0.498	0.0487	0.996
ENSCAFG00000004836		protein_coding		4313	0.641	true	-0.597	0.0488	0.996
ENSCAFG00000029985	RNF139	protein_coding	ring finger protein 139 [Source:HGNC Symbol;Acc:HGNC:17023]	6688	0.366	true	-0.504	0.0489	0.996
ENSCAFG00000007867		protein_coding		9391	0.543	true	0.412	0.0489	0.996
ENSCAFG00000017553	S100A6	protein_coding	S100 calcium binding protein A6 [Source:HGNC Symbol;Acc:HGNC:10496]	273	0.56	true	0.468	0.0489	0.996
ENSCAFG00000001820	C9orf85	protein_coding	chromosome 9 open reading frame 85 [Source:HGNC Symbol;Acc:HGNC:28784]	468	0.346	true	-0.585	0.049	0.996
ENSCAFG00000013729	OVGP1	protein_coding	oviductal glycoprotein 1 [Source:HGNC Symbol;Acc:HGNC:8524]	1614	0.488	true	-0.51	0.0492	0.996
ENSCAFG00000030193		protein_coding		6648	0.48	true	-0.571	0.0493	0.996
ENSCAFG00000004842		protein_coding		488	0.473	true	-0.418	0.0493	0.996
ENSCAFG00000015013	LGALS3	protein_coding	galectin 3 [Source:HGNC Symbol;Acc:HGNC:6563]	1157	0.496	true	-0.428	0.0494	0.996
ENSCAFG00000022717	ND2	protein_coding	NADH-ubiquinone oxidoreductase chain 2 [Source:UniProtKB/Swiss-Prot;Acc:Q9ZZ65]	1044	0.366	true	-0.437	0.0495	0.996
ENSCAFG00000019944		protein_coding		300	0.59	true	0.817	0.0496	0.996
ENSCAFG00000003854	WASF1	protein_coding	WAS protein family member 1 [Source:HGNC Symbol;Acc:HGNC:12732]	1708	0.464	true	-0.475	0.0499	0.996
ENSCAFG00000032414	PLEKHA2	protein_coding	pleckstrin homology domain containing A2 [Source:HGNC Symbol;Acc:HGNC:14336]	6727	0.5	true	-0.394	0.05	0.996
ENSCAFG00000008677	SSBP2	protein_coding	single stranded DNA binding protein 2 [Source:HGNC Symbol;Acc:HGNC:15831]	5490	0.399	true	-0.462	0.0502	0.996
ENSCAFG00000018090	AMMECR1	protein_coding	Alport syndrome, mental retardation, midface hypoplasia and elliptocytosis chromosomal region gene 1 [Source:HGNC Symbol;Acc:HGNC:467]	5399	0.414	true	-0.517	0.0502	0.996
ENSCAFG00000031056	MANEA	protein_coding	mannosidase endo-alpha [Source:HGNC Symbol;Acc:HGNC:21072]	5938	0.316	true	-0.674	0.0504	0.996
ENSCAFG00000020256	ODF2L	protein_coding	outer dense fiber of sperm tails 2 like [Source:HGNC Symbol;Acc:HGNC:29225]	1886	0.345	true	-0.573	0.0506	0.996
ENSCAFG00000000443	TUBB	protein_coding	tubulin beta class I [Source:HGNC Symbol;Acc:HGNC:20778]	1335	0.556	true	0.436	0.0507	0.996
ENSCAFG00000019288	SSR4	protein_coding	signal sequence receptor subunit 4 [Source:HGNC Symbol;Acc:HGNC:11326]	1214	0.645	true	0.426	0.051	0.996
ENSCAFG00000015078	FAM184B	protein_coding	family with sequence similarity 184 member B [Source:HGNC Symbol;Acc:HGNC:29235]	4394	0.565	true	-1.27	0.051	0.996
ENSCAFG00000007575	DPY19L3	protein_coding	dpy-19 like 3 (C. elegans) [Source:HGNC Symbol;Acc:HGNC:27120]	3232	0.428	true	-0.463	0.051	0.996
ENSCAFG00000011038	WIPI1	protein_coding	WD repeat domain, phosphoinositide interacting 1 [Source:HGNC Symbol;Acc:HGNC:25471]	2783	0.525	true	0.414	0.0511	0.996
ENSCAFG00000029284	SAT1	protein_coding	spermidine/spermine N1-acetyltransferase 1 [Source:HGNC Symbol;Acc:HGNC:10540]	2391	0.412	true	-0.461	0.0511	0.996
ENSCAFG00000014276	TMUB2	protein_coding	transmembrane and ubiquitin like domain containing 2 [Source:HGNC Symbol;Acc:HGNC:28459]	3355	0.573	true	0.41	0.0511	0.996
ENSCAFG00000013044	LIMK2	protein_coding	LIM domain kinase 2 [Source:HGNC Symbol;Acc:HGNC:6614]	1832	0.556	true	0.442	0.0512	0.996
ENSCAFG00000009043	RRP12	protein_coding	ribosomal RNA processing 12 homolog [Source:HGNC Symbol;Acc:HGNC:29100]	4283	0.575	true	0.613	0.0513	0.996
ENSCAFG00000018650	NLK	protein_coding	Serine/threonine-protein kinase NLK [Source:UniProtKB/Swiss-Prot;Acc:E2QWQ2]	3350	0.406	true	-0.448	0.0514	0.996
ENSCAFG00000010680	DENND5B	protein_coding	DENN domain containing 5B [Source:HGNC Symbol;Acc:HGNC:28338]	6144	0.437	true	-0.471	0.0514	0.996
ENSCAFG00000002987	TBX18	protein_coding	T-box 18 [Source:HGNC Symbol;Acc:HGNC:11595]	4107	0.438	true	-0.489	0.0516	0.996
ENSCAFG00000002129	PDK4	protein_coding	pyruvate dehydrogenase kinase 4 [Source:HGNC Symbol;Acc:HGNC:8812]	3478	0.381	true	-0.617	0.0516	0.996
ENSCAFG00000010177	KDM1B	protein_coding	lysine demethylase 1B [Source:HGNC Symbol;Acc:HGNC:21577]	2937	0.486	true	-0.405	0.0518	0.996
ENSCAFG00000015744	GRIPAP1	protein_coding	GRIP1 associated protein 1 [Source:HGNC Symbol;Acc:HGNC:18706]	3398	0.551	true	0.412	0.052	0.996
ENSCAFG00000003458	MMS22L	protein_coding	MMS22 like, DNA repair protein [Source:HGNC Symbol;Acc:HGNC:21475]	4889	0.396	true	-0.558	0.0521	0.996
ENSCAFG00000010696	ADD3	protein_coding	adducin 3 [Source:HGNC Symbol;Acc:HGNC:245]	5008	0.39	true	-0.46	0.0524	0.996
ENSCAFG00000032014	RAB39A	protein_coding	RAB39A, member RAS oncogene family [Source:HGNC Symbol;Acc:HGNC:16521]	5218	0.376	true	-0.805	0.0525	0.996
ENSCAFG00000016132	SPEN	protein_coding	spen family transcriptional repressor [Source:HGNC Symbol;Acc:HGNC:17575]	9935	0.516	true	-0.296	0.0525	0.996
ENSCAFG00000009247	WDFY3	protein_coding	WD repeat and FYVE domain containing 3 [Source:HGNC Symbol;Acc:HGNC:20751]	12690	0.453	true	-0.346	0.0526	0.996
ENSCAFG00000011933	IMPDH2	protein_coding	inosine monophosphate dehydrogenase 2 [Source:HGNC Symbol;Acc:HGNC:6053]	1470	0.531	true	0.305	0.0527	0.996
ENSCAFG00000008656	MADD	protein_coding	MAP kinase activating death domain [Source:HGNC Symbol;Acc:HGNC:6766]	5398	0.532	true	0.305	0.0528	0.996
ENSCAFG00000028485		protein_coding		2796	0.544	true	0.594	0.0528	0.996
ENSCAFG00000003748	GEN1	protein_coding	GEN1, Holliday junction 5' flap endonuclease [Source:HGNC Symbol;Acc:HGNC:26881]	6001	0.353	true	-0.425	0.0528	0.996
ENSCAFG00000003894	MPP7	protein_coding	membrane palmitoylated protein 7 [Source:HGNC Symbol;Acc:HGNC:26542]	4538	0.374	true	-0.404	0.0528	0.996
ENSCAFG00000003402	CAV2	protein_coding	Caveolin-2 [Source:UniProtKB/Swiss-Prot;Acc:O46550]	1873	0.552	true	-0.47	0.053	0.996
ENSCAFG00000018461	TMEM255A	protein_coding	transmembrane protein 255A [Source:HGNC Symbol;Acc:HGNC:26086]	1124	0.55	true	0.622	0.0531	0.996
ENSCAFG00000012059	CAMK2D	protein_coding	calcium/calmodulin dependent protein kinase II delta [Source:HGNC Symbol;Acc:HGNC:1462]	2536	0.421	true	-0.505	0.0535	0.996
ENSCAFG00000001874	CFAP69	protein_coding	cilia and flagella associated protein 69 [Source:HGNC Symbol;Acc:HGNC:26107]	4134	0.398	true	-0.513	0.0536	0.996
ENSCAFG00000000965	RRP7A	protein_coding	ribosomal RNA processing 7 homolog A [Source:HGNC Symbol;Acc:HGNC:24286]	1641	0.557	true	0.512	0.0536	0.996
ENSCAFG00000004589		protein_coding		462	0.532	true	0.508	0.0538	0.996
ENSCAFG00000029013		protein_coding		1699	0.453	true	0.324	0.0538	0.996
ENSCAFG00000002015		protein_coding		3542	0.439	true	-0.501	0.0539	0.996
ENSCAFG00000028514	TTPA	protein_coding	alpha tocopherol transfer protein [Source:HGNC Symbol;Acc:HGNC:12404]	3846	0.344	true	-0.767	0.0544	0.996
ENSCAFG00000030412	BCL2L11	protein_coding	BCL2 like 11 [Source:HGNC Symbol;Acc:HGNC:994]	5552	0.45	true	-0.463	0.0544	0.996
ENSCAFG00000019214	CALML6	protein_coding	calmodulin like 6 [Source:HGNC Symbol;Acc:HGNC:24193]	450	0.571	true	0.879	0.0544	0.996
ENSCAFG00000015627	SIX4	protein_coding	SIX homeobox 4 [Source:HGNC Symbol;Acc:HGNC:10890]	5918	0.427	true	-0.531	0.0545	0.996
ENSCAFG00000008802	TPRKB	protein_coding	TP53RK binding protein [Source:HGNC Symbol;Acc:HGNC:24259]	1395	0.486	true	-0.631	0.0546	0.996
ENSCAFG00000019369	NOC2L	protein_coding	NOC2 like nucleolar associated transcriptional repressor [Source:HGNC Symbol;Acc:HGNC:24517]	2420	0.556	true	0.344	0.0546	0.996
ENSCAFG00000018830	RAP2C	protein_coding	RAP2C, member of RAS oncogene family [Source:HGNC Symbol;Acc:HGNC:21165]	3318	0.374	true	-0.557	0.0547	0.996
ENSCAFG00000015396		protein_coding		1654	0.405	true	-0.508	0.0549	0.996
ENSCAFG00000029558	BMF	protein_coding	Bcl2 modifying factor [Source:HGNC Symbol;Acc:HGNC:24132]	5696	0.54	true	-0.583	0.0549	0.996
ENSCAFG00000004818	SLC5A6	protein_coding	solute carrier family 5 member 6 [Source:HGNC Symbol;Acc:HGNC:11041]	2261	0.554	true	0.283	0.0551	0.996
ENSCAFG00000000228	TMED9	protein_coding	transmembrane p24 trafficking protein 9 [Source:HGNC Symbol;Acc:HGNC:24878]	2907	0.508	true	0.302	0.0553	0.996
ENSCAFG00000013083	BANF1	protein_coding	barrier to autointegration factor 1 [Source:HGNC Symbol;Acc:HGNC:17397]	267	0.562	true	0.449	0.0553	0.996
ENSCAFG00000010689	SLC39A8	protein_coding	solute carrier family 39 member 8 [Source:HGNC Symbol;Acc:HGNC:20862]	6258	0.427	true	-0.682	0.0553	0.996
ENSCAFG00000010567	BSDC1	protein_coding	BSD domain containing 1 [Source:HGNC Symbol;Acc:HGNC:25501]	1888	0.546	true	0.292	0.0556	0.996
ENSCAFG00000013771	STOX1	protein_coding	storkhead box 1 [Source:HGNC Symbol;Acc:HGNC:23508]	2940	0.488	true	-0.763	0.0557	0.996
ENSCAFG00000012767	RUBCN	protein_coding	RUN and cysteine rich domain containing beclin 1 interacting protein [Source:HGNC Symbol;Acc:HGNC:28991]	2886	0.552	true	0.359	0.0558	0.996
ENSCAFG00000013078	CST6	protein_coding	cystatin E/M [Source:HGNC Symbol;Acc:HGNC:2478]	450	0.633	true	0.626	0.0559	0.996
ENSCAFG00000015034	NOP2	protein_coding	NOP2 nucleolar protein [Source:HGNC Symbol;Acc:HGNC:7867]	2481	0.54	true	0.287	0.0559	0.996
ENSCAFG00000007563	ANKRD37	protein_coding	ankyrin repeat domain 37 [Source:HGNC Symbol;Acc:HGNC:29593]	2112	0.42	true	-0.52	0.0559	0.996
ENSCAFG00000006388	NTN4	protein_coding	netrin 4 [Source:HGNC Symbol;Acc:HGNC:13658]	6097	0.445	true	-0.478	0.056	0.996
ENSCAFG00000024434	ARGLU1	protein_coding	arginine and glutamate rich 1 [Source:HGNC Symbol;Acc:HGNC:25482]	1788	0.461	true	-0.418	0.0561	0.996
ENSCAFG00000015485		protein_coding		489	0.538	true	0.343	0.0562	0.996
ENSCAFG00000014028		protein_coding		1399	0.581	true	0.88	0.0562	0.996
ENSCAFG00000008827	ALMS1	protein_coding	ALMS1, centrosome and basal body associated protein [Source:HGNC Symbol;Acc:HGNC:428]	12500	0.433	true	-0.43	0.057	0.996
ENSCAFG00000029799	RASSF5	protein_coding	Ras association domain family member 5 [Source:HGNC Symbol;Acc:HGNC:17609]	6535	0.515	true	0.388	0.057	0.996
ENSCAFG00000004250	RAB10	protein_coding	RAB10, member RAS oncogene family [Source:HGNC Symbol;Acc:HGNC:9759]	1327	0.518	true	-0.376	0.057	0.996
ENSCAFG00000031620	FAM200A	protein_coding	family with sequence similarity 200 member A [Source:HGNC Symbol;Acc:HGNC:25401]	1674	0.354	true	-0.589	0.057	0.996
ENSCAFG00000012213	NOP9	protein_coding	NOP9 nucleolar protein [Source:HGNC Symbol;Acc:HGNC:19826]	3936	0.548	true	0.386	0.057	0.996
ENSCAFG00000024291		protein_coding		5358	0.461	true	-0.557	0.0572	0.996
ENSCAFG00000003584	IQUB	protein_coding	IQ motif and ubiquitin domain containing [Source:HGNC Symbol;Acc:HGNC:21995]	5032	0.402	true	-0.409	0.0573	0.996
ENSCAFG00000018965	SSH2	protein_coding	slingshot protein phosphatase 2 [Source:HGNC Symbol;Acc:HGNC:30580]	4272	0.495	true	-0.361	0.0574	0.996
ENSCAFG00000003405	KLF11	protein_coding	Kruppel like factor 11 [Source:HGNC Symbol;Acc:HGNC:11811]	4175	0.461	true	-0.503	0.0575	0.996
ENSCAFG00000028892	IMPACT	protein_coding	impact RWD domain protein [Source:HGNC Symbol;Acc:HGNC:20387]	4333	0.401	true	-0.545	0.0576	0.996
ENSCAFG00000001908	MTERF1	protein_coding	mitochondrial transcription termination factor 1 [Source:HGNC Symbol;Acc:HGNC:21463]	2060	0.354	true	-0.516	0.0576	0.996
ENSCAFG00000013053	RPS17	protein_coding	Canis lupus familiaris ribosomal protein S17 (RPS17), mRNA. [Source:RefSeq mRNA;Acc:NM_001003099]	550	0.56	true	0.324	0.0577	0.996
ENSCAFG00000002309	OMD	protein_coding	osteomodulin [Source:HGNC Symbol;Acc:HGNC:8134]	3040	0.368	true	-0.51	0.0577	0.996
ENSCAFG00000000680	OXR1	protein_coding	oxidation resistance 1 [Source:HGNC Symbol;Acc:HGNC:15822]	4728	0.367	true	-0.45	0.0578	0.996
ENSCAFG00000016882	SSR2	protein_coding	translocon-associated protein subunit beta precursor [Source:RefSeq peptide;Acc:NP_001003269]	1060	0.572	true	0.467	0.058	0.996
ENSCAFG00000004844	RALB	protein_coding	RAS like proto-oncogene B [Source:HGNC Symbol;Acc:HGNC:9840]	2300	0.392	true	-0.349	0.0583	0.996
ENSCAFG00000010877	ABCA9	protein_coding	ATP binding cassette subfamily A member 9 [Source:HGNC Symbol;Acc:HGNC:39]	5266	0.395	true	-0.872	0.0586	0.996
ENSCAFG00000001886	HSPA8	protein_coding	heat shock protein family A (Hsp70) member 8 [Source:HGNC Symbol;Acc:HGNC:5241]	1941	0.465	true	0.777	0.0587	0.996
ENSCAFG00000006383	BRCA2	protein_coding	BRCA2, DNA repair associated [Source:HGNC Symbol;Acc:HGNC:1101]	11170	0.367	true	-0.529	0.0588	0.996
ENSCAFG00000009569	SPP1	protein_coding	secreted phosphoprotein 1 [Source:HGNC Symbol;Acc:HGNC:11255]	1186	0.423	true	-0.492	0.0591	0.996
ENSCAFG00000012215	AP1S2	protein_coding	adaptor related protein complex 1 sigma 2 subunit [Source:HGNC Symbol;Acc:HGNC:560]	2185	0.358	true	-0.456	0.0592	0.996
ENSCAFG00000028720	FPGT	protein_coding	fucose-1-phosphate guanylyltransferase [Source:HGNC Symbol;Acc:HGNC:3825]	3967	0.364	true	-0.573	0.0595	0.996
ENSCAFG00000010995	LGMN	protein_coding	legumain [Source:HGNC Symbol;Acc:HGNC:9472]	1331	0.536	true	0.294	0.0596	0.996
ENSCAFG00000006176	RAB11FIP1	protein_coding	RAB11 family interacting protein 1 [Source:HGNC Symbol;Acc:HGNC:30265]	2878	0.523	true	0.325	0.06	0.996
ENSCAFG00000009331	DPY19L4	protein_coding	dpy-19 like 4 (C. elegans) [Source:HGNC Symbol;Acc:HGNC:27829]	3616	0.348	true	-0.594	0.0601	0.996
ENSCAFG00000015130	ABCB6	protein_coding	ATP binding cassette subfamily B member 6 (Langereis blood group) [Source:HGNC Symbol;Acc:HGNC:47]	6509	0.595	true	0.388	0.0603	0.996
ENSCAFG00000009699	CHD9	protein_coding	chromodomain helicase DNA binding protein 9 [Source:HGNC Symbol;Acc:HGNC:25701]	9040	0.429	true	-0.379	0.0606	0.996
ENSCAFG00000007606	URI1	protein_coding	URI1, prefoldin like chaperone [Source:HGNC Symbol;Acc:HGNC:13236]	2811	0.401	true	-0.509	0.0607	0.996
ENSCAFG00000013243	LAMC2	protein_coding	laminin subunit gamma-2 precursor [Source:RefSeq peptide;Acc:NP_001003351]	3977	0.561	true	0.554	0.0607	0.996
ENSCAFG00000012175	SLC26A6	protein_coding	solute carrier family 26 member 6 [Source:HGNC Symbol;Acc:HGNC:14472]	4192	0.582	true	0.394	0.0609	0.996
ENSCAFG00000009773	NEDD9	protein_coding	neural precursor cell expressed, developmentally down-regulated 9 [Source:HGNC Symbol;Acc:HGNC:7733]	3840	0.515	true	-0.406	0.0611	0.996
ENSCAFG00000030019	TRIAP1	protein_coding	TP53 regulated inhibitor of apoptosis 1 [Source:HGNC Symbol;Acc:HGNC:26937]	228	0.522	true	0.467	0.0611	0.996
ENSCAFG00000007894	EYA1	protein_coding	EYA transcriptional coactivator and phosphatase 1 [Source:HGNC Symbol;Acc:HGNC:3519]	4934	0.413	true	-0.431	0.0611	0.996
ENSCAFG00000012497	ICA1L	protein_coding	islet cell autoantigen 1 like [Source:HGNC Symbol;Acc:HGNC:14442]	5785	0.367	true	-0.522	0.0611	0.996
ENSCAFG00000015946	CCSER2	protein_coding	coiled-coil serine rich protein 2 [Source:HGNC Symbol;Acc:HGNC:29197]	4260	0.411	true	-0.456	0.0612	0.996
ENSCAFG00000015589	RABEP1	protein_coding	rabaptin, RAB GTPase binding effector protein 1 [Source:HGNC Symbol;Acc:HGNC:17677]	2619	0.512	true	0.282	0.0614	0.996
ENSCAFG00000028979		protein_coding		501	0.381	true	-0.758	0.0614	0.996
ENSCAFG00000005712	ZDHHC17	protein_coding	zinc finger DHHC-type containing 17 [Source:HGNC Symbol;Acc:HGNC:18412]	3075	0.38	true	-0.592	0.0617	0.996
ENSCAFG00000030320	SHISA2	protein_coding	shisa family member 2 [Source:HGNC Symbol;Acc:HGNC:20366]	5599	0.44	true	-0.532	0.0619	0.996
ENSCAFG00000006936		protein_coding		521	0.514	true	0.619	0.0621	0.996
ENSCAFG00000011403	ASPM	protein_coding	Abnormal spindle-like microcephaly-associated protein homolog [Source:UniProtKB/Swiss-Prot;Acc:P62286]	10240	0.393	true	-0.386	0.0621	0.996
ENSCAFG00000031182	MRPL14	protein_coding	mitochondrial ribosomal protein L14 [Source:HGNC Symbol;Acc:HGNC:14279]	2737	0.496	true	0.434	0.0621	0.996
ENSCAFG00000013856	ACADL	protein_coding	acyl-CoA dehydrogenase, long chain [Source:HGNC Symbol;Acc:HGNC:88]	1314	0.457	true	-0.551	0.0623	0.996
ENSCAFG00000019650	CAMTA1	protein_coding	calmodulin binding transcription activator 1 [Source:HGNC Symbol;Acc:HGNC:18806]	6632	0.525	true	-0.503	0.0624	0.996
ENSCAFG00000018147	SS18	protein_coding	SS18, nBAF chromatin remodeling complex subunit [Source:HGNC Symbol;Acc:HGNC:11340]	3619	0.391	true	-0.396	0.0625	0.996
ENSCAFG00000029826	DUSP1	protein_coding	dual specificity phosphatase 1 [Source:HGNC Symbol;Acc:HGNC:3064]	3596	0.489	true	0.414	0.0626	0.996
ENSCAFG00000000671	SOD2	protein_coding	superoxide dismutase 2 [Source:HGNC Symbol;Acc:HGNC:11180]	2845	0.492	true	-0.354	0.0627	0.996
ENSCAFG00000006448	TEX15	protein_coding	testis expressed 15, meiosis and synapsis associated [Source:HGNC Symbol;Acc:HGNC:11738]	10020	0.348	true	-0.641	0.0629	0.996
ENSCAFG00000020251	NOB1	protein_coding	NIN1/PSMD8 binding protein 1 homolog [Source:HGNC Symbol;Acc:HGNC:29540]	3455	0.491	true	0.267	0.0632	0.996
ENSCAFG00000002793	IRAK1BP1	protein_coding	interleukin 1 receptor associated kinase 1 binding protein 1 [Source:HGNC Symbol;Acc:HGNC:17368]	2419	0.438	true	-0.558	0.0632	0.996
ENSCAFG00000010488	RPUSD4	protein_coding	RNA pseudouridylate synthase domain containing 4 [Source:HGNC Symbol;Acc:HGNC:25898]	3811	0.516	true	0.322	0.0633	0.996
ENSCAFG00000002627	EPAS1	protein_coding	endothelial PAS domain protein 1 [Source:HGNC Symbol;Acc:HGNC:3374]	2607	0.577	true	0.547	0.0633	0.996
ENSCAFG00000000464	CNOT6	protein_coding	CCR4-NOT transcription complex subunit 6 [Source:HGNC Symbol;Acc:HGNC:14099]	6311	0.36	true	-0.55	0.0636	0.996
ENSCAFG00000029439	TMA7	protein_coding	translation machinery associated 7 homolog [Source:HGNC Symbol;Acc:HGNC:26932]	192	0.526	true	0.338	0.0638	0.996
ENSCAFG00000011846	QARS	protein_coding	glutaminyl-tRNA synthetase [Source:HGNC Symbol;Acc:HGNC:9751]	2328	0.546	true	0.29	0.0644	0.996
ENSCAFG00000010210	ACTR1A	protein_coding	Alpha-centractin [Source:UniProtKB/Swiss-Prot;Acc:P61162]	2913	0.541	true	0.264	0.0645	0.996
ENSCAFG00000029321	WNT5A	protein_coding	Wnt family member 5A [Source:HGNC Symbol;Acc:HGNC:12784]	5927	0.422	true	-0.515	0.0645	0.996
ENSCAFG00000009408	CCNE2	protein_coding	cyclin E2 [Source:HGNC Symbol;Acc:HGNC:1590]	1271	0.41	true	-0.401	0.0646	0.996
ENSCAFG00000009490	KLHL8	protein_coding	kelch like family member 8 [Source:HGNC Symbol;Acc:HGNC:18644]	4896	0.37	true	-0.62	0.0648	0.996
ENSCAFG00000009365	SPINT1	protein_coding	serine peptidase inhibitor, Kunitz type 1 [Source:HGNC Symbol;Acc:HGNC:11246]	5102	0.543	true	0.463	0.065	0.996
ENSCAFG00000017680	RPL7A	protein_coding	60S ribosomal protein L7a [Source:RefSeq peptide;Acc:NP_001273868]	801	0.578	true	0.42	0.065	0.996
ENSCAFG00000028754	PLPP3	protein_coding	phospholipid phosphatase 3 [Source:HGNC Symbol;Acc:HGNC:9229]	3659	0.514	true	-0.459	0.0652	0.996
ENSCAFG00000016385	ADGRE5	protein_coding	adhesion G protein-coupled receptor E5 [Source:HGNC Symbol;Acc:HGNC:1711]	2648	0.585	true	0.526	0.0654	0.996
ENSCAFG00000020154	EVI5	protein_coding	ecotropic viral integration site 5 [Source:HGNC Symbol;Acc:HGNC:3501]	4068	0.382	true	-0.555	0.0656	0.996
ENSCAFG00000008704	THBS1	protein_coding	thrombospondin 1 [Source:HGNC Symbol;Acc:HGNC:11785]	3973	0.562	true	0.38	0.0658	0.996
ENSCAFG00000011583	ABHD2	protein_coding	abhydrolase domain containing 2 [Source:HGNC Symbol;Acc:HGNC:18717]	1902	0.569	true	0.388	0.0659	0.996
ENSCAFG00000002318	ARL4A	protein_coding	ADP ribosylation factor like GTPase 4A [Source:HGNC Symbol;Acc:HGNC:695]	603	0.408	true	-0.515	0.0664	0.996
ENSCAFG00000029142	C5orf51	protein_coding	chromosome 5 open reading frame 51 [Source:HGNC Symbol;Acc:HGNC:27750]	6336	0.382	true	-0.502	0.0664	0.996
ENSCAFG00000015388	SAMD8	protein_coding	sterile alpha motif domain containing 8 [Source:HGNC Symbol;Acc:HGNC:26320]	6121	0.371	true	-0.497	0.0665	0.996
ENSCAFG00000002106		protein_coding		2403	0.466	true	0.619	0.0665	0.996
ENSCAFG00000012387	CCDC173	protein_coding	coiled-coil domain containing 173 [Source:HGNC Symbol;Acc:HGNC:25064]	1662	0.37	true	-0.488	0.0665	0.996
ENSCAFG00000010131	GBF1	protein_coding	golgi brefeldin A resistant guanine nucleotide exchange factor 1 [Source:HGNC Symbol;Acc:HGNC:4181]	5524	0.529	true	0.255	0.0667	0.996
ENSCAFG00000009131	PDP1	protein_coding	pyruvate dehyrogenase phosphatase catalytic subunit 1 [Source:HGNC Symbol;Acc:HGNC:9279]	4462	0.442	true	-0.33	0.0668	0.996
ENSCAFG00000017318	EBF1	protein_coding	early B-cell factor 1 [Source:HGNC Symbol;Acc:HGNC:3126]	5034	0.423	true	-0.511	0.0668	0.996
ENSCAFG00000031112		protein_coding		1161	0.744	true	0.447	0.0668	0.996
ENSCAFG00000001617	VPS13A	protein_coding	vacuolar protein sorting 13 homolog A [Source:HGNC Symbol;Acc:HGNC:1908]	9982	0.387	true	-0.482	0.0669	0.996
ENSCAFG00000002079	KDR	protein_coding	kinase insert domain receptor [Source:HGNC Symbol;Acc:HGNC:6307]	8855	0.461	true	-0.375	0.0669	0.996
ENSCAFG00000018691	ANKRD12	protein_coding	ankyrin repeat domain 12 [Source:HGNC Symbol;Acc:HGNC:29135]	8414	0.359	true	-0.489	0.0671	0.996
ENSCAFG00000001935	AKAP9	protein_coding	A-kinase anchoring protein 9 [Source:HGNC Symbol;Acc:HGNC:379]	12250	0.387	true	-0.428	0.0672	0.996
ENSCAFG00000005118	SEC13	protein_coding	SEC13 homolog, nuclear pore and COPII coat complex component [Source:HGNC Symbol;Acc:HGNC:10697]	1137	0.583	true	0.311	0.0674	0.996
ENSCAFG00000030748	BTBD3	protein_coding	BTB domain containing 3 [Source:HGNC Symbol;Acc:HGNC:15854]	6608	0.399	true	-0.398	0.0675	0.996
ENSCAFG00000012295	SYCP2	protein_coding	synaptonemal complex protein 2 [Source:HGNC Symbol;Acc:HGNC:11490]	4858	0.357	true	-0.555	0.0676	0.996
ENSCAFG00000031999	SLC30A1	protein_coding	solute carrier family 30 member 1 [Source:HGNC Symbol;Acc:HGNC:11012]	5527	0.374	true	-0.569	0.0676	0.996
ENSCAFG00000001614	BYSL	protein_coding	bystin like [Source:HGNC Symbol;Acc:HGNC:1157]	1328	0.588	true	0.549	0.0677	0.996
ENSCAFG00000008316	FAM169A	protein_coding	family with sequence similarity 169 member A [Source:HGNC Symbol;Acc:HGNC:29138]	5689	0.366	true	-0.5	0.0677	0.996
ENSCAFG00000012304	PPP2R5A	protein_coding	protein phosphatase 2 regulatory subunit B'alpha [Source:HGNC Symbol;Acc:HGNC:9309]	1523	0.431	true	-0.387	0.0677	0.996
ENSCAFG00000009652	TWF1	protein_coding	twinfilin actin binding protein 1 [Source:HGNC Symbol;Acc:HGNC:9620]	2072	0.361	true	-0.564	0.0678	0.996
ENSCAFG00000013172	ELP6	protein_coding	elongator acetyltransferase complex subunit 6 [Source:HGNC Symbol;Acc:HGNC:25976]	1074	0.572	true	0.475	0.0679	0.996
ENSCAFG00000006786	SLC17A8	protein_coding	solute carrier family 17 member 8 [Source:HGNC Symbol;Acc:HGNC:20151]	4780	0.394	true	-0.566	0.0681	0.996
ENSCAFG00000002315	RNF38	protein_coding	ring finger protein 38 [Source:HGNC Symbol;Acc:HGNC:18052]	2540	0.449	true	-0.354	0.0681	0.996
ENSCAFG00000004354	PHTF2	protein_coding	putative homeodomain transcription factor 2 [Source:HGNC Symbol;Acc:HGNC:13411]	3266	0.383	true	-0.483	0.0681	0.996
ENSCAFG00000000062		protein_coding		1248	0.429	true	-0.49	0.0683	0.996
ENSCAFG00000006864	MICU3	protein_coding	mitochondrial calcium uptake family member 3 [Source:HGNC Symbol;Acc:HGNC:27820]	3184	0.381	true	-0.573	0.0684	0.996
ENSCAFG00000000132		protein_coding		537	0.415	true	0.396	0.0685	0.996
ENSCAFG00000001477	CMTR1	protein_coding	cap methyltransferase 1 [Source:HGNC Symbol;Acc:HGNC:21077]	5867	0.543	true	0.329	0.0686	0.996
ENSCAFG00000016856	STK10	protein_coding	serine/threonine kinase 10 [Source:HGNC Symbol;Acc:HGNC:11388]	3027	0.556	true	0.329	0.0688	0.996
ENSCAFG00000015049	CDA	protein_coding	cytidine deaminase [Source:HGNC Symbol;Acc:HGNC:1712]	539	0.631	true	0.495	0.0689	0.996
ENSCAFG00000007279	PDE7A	protein_coding	phosphodiesterase 7A [Source:HGNC Symbol;Acc:HGNC:8791]	1513	0.42	true	-0.514	0.0689	0.996
ENSCAFG00000000917	SLC39A7	protein_coding	solute carrier family 39 member 7 [Source:HGNC Symbol;Acc:HGNC:4927]	2464	0.569	true	0.26	0.0689	0.996
ENSCAFG00000029482	KLHL11	protein_coding	kelch like family member 11 [Source:HGNC Symbol;Acc:HGNC:19008]	6782	0.411	true	-0.477	0.0692	0.996
ENSCAFG00000002489	PLEKHH2	protein_coding	pleckstrin homology, MyTH4 and FERM domain containing H2 [Source:HGNC Symbol;Acc:HGNC:30506]	6653	0.412	true	-0.4	0.0695	0.996
ENSCAFG00000017101	TGFB3	protein_coding	transforming growth factor beta 3 [Source:HGNC Symbol;Acc:HGNC:11769]	1374	0.576	true	0.586	0.0698	0.996
ENSCAFG00000009999	DSTYK	protein_coding	dual serine/threonine and tyrosine protein kinase [Source:HGNC Symbol;Acc:HGNC:29043]	2865	0.555	true	0.43	0.0701	0.996
ENSCAFG00000003429	CFTR	protein_coding	Cystic fibrosis transmembrane conductance regulator [Source:UniProtKB/Swiss-Prot;Acc:Q5U820]	6114	0.47	true	-0.478	0.0702	0.996
ENSCAFG00000000233	DCTN2	protein_coding	dynactin subunit 2 [Source:HGNC Symbol;Acc:HGNC:2712]	1212	0.522	true	0.254	0.0702	0.996
ENSCAFG00000029592	LHFPL4	protein_coding	lipoma HMGIC fusion partner-like 4 [Source:HGNC Symbol;Acc:HGNC:29568]	4614	0.6	true	0.445	0.0702	0.996
ENSCAFG00000010810	ABCA5	protein_coding	ATP binding cassette subfamily A member 5 [Source:HGNC Symbol;Acc:HGNC:35]	8978	0.351	true	-0.538	0.0704	0.996
ENSCAFG00000018525	DHRS7B	protein_coding	dehydrogenase/reductase 7B [Source:HGNC Symbol;Acc:HGNC:24547]	1299	0.532	true	0.269	0.0705	0.996
ENSCAFG00000032717		protein_coding		836	0.477	true	0.973	0.0706	0.996
ENSCAFG00000029011	CD164	protein_coding	CD164 molecule [Source:HGNC Symbol;Acc:HGNC:1632]	3235	0.377	true	-0.615	0.0707	0.996
ENSCAFG00000016896	TGFB1I1	protein_coding	transforming growth factor beta 1 induced transcript 1 [Source:HGNC Symbol;Acc:HGNC:11767]	1386	0.622	true	0.766	0.0711	0.996
ENSCAFG00000012542	HEG1	protein_coding	heart development protein with EGF like domains 1 [Source:HGNC Symbol;Acc:HGNC:29227]	3810	0.54	true	0.342	0.0711	0.996
ENSCAFG00000001814	PTK7	protein_coding	protein tyrosine kinase 7 (inactive) [Source:HGNC Symbol;Acc:HGNC:9618]	4860	0.575	true	0.665	0.0714	0.996
ENSCAFG00000001999	DCUN1D4	protein_coding	defective in cullin neddylation 1 domain containing 4 [Source:HGNC Symbol;Acc:HGNC:28998]	4706	0.423	true	-0.428	0.0716	0.996
ENSCAFG00000009304	SCAF11	protein_coding	SR-related CTD associated factor 11 [Source:HGNC Symbol;Acc:HGNC:10784]	7927	0.368	true	-0.483	0.0717	0.996
ENSCAFG00000012126	HYOU1	protein_coding	hypoxia up-regulated 1 [Source:HGNC Symbol;Acc:HGNC:16931]	4666	0.546	true	0.321	0.0718	0.996
ENSCAFG00000005058	SCN1A	protein_coding	sodium voltage-gated channel alpha subunit 1 [Source:HGNC Symbol;Acc:HGNC:10585]	6924	0.422	true	-0.558	0.0719	0.996
ENSCAFG00000009374	FITM2	protein_coding	fat storage inducing transmembrane protein 2 [Source:HGNC Symbol;Acc:HGNC:16135]	1472	0.572	true	0.447	0.0719	0.996
ENSCAFG00000009595	PKD2	protein_coding	polycystin 2, transient receptor potential cation channel [Source:HGNC Symbol;Acc:HGNC:9009]	4902	0.414	true	-0.554	0.0721	0.996
ENSCAFG00000004827	DHTKD1	protein_coding	dehydrogenase E1 and transketolase domain containing 1 [Source:HGNC Symbol;Acc:HGNC:23537]	5757	0.438	true	-0.318	0.0723	0.996
ENSCAFG00000023168	HMGN2	protein_coding	Non-histone chromosomal protein HMG-17 [Source:UniProtKB/Swiss-Prot;Acc:Q711A6]	1228	0.448	true	-0.335	0.0725	0.996
ENSCAFG00000032762		protein_coding		2022	0.467	true	-0.538	0.0725	0.996
ENSCAFG00000014630	RPL27	protein_coding	ribosomal protein L27 [Source:HGNC Symbol;Acc:HGNC:10328]	497	0.481	true	0.274	0.0726	0.996
ENSCAFG00000032416	PRKRIP1	protein_coding	PRKR interacting protein 1 (IL11 inducible) [Source:HGNC Symbol;Acc:HGNC:21894]	5859	0.492	true	0.328	0.0726	0.996
ENSCAFG00000029203	EIF5A2	protein_coding	eukaryotic translation initiation factor 5A2 [Source:HGNC Symbol;Acc:HGNC:3301]	5283	0.331	true	-0.628	0.0726	0.996
ENSCAFG00000011087	DKK2	protein_coding	dickkopf WNT signaling pathway inhibitor 2 [Source:HGNC Symbol;Acc:HGNC:2892]	3105	0.384	true	-0.66	0.0726	0.996
ENSCAFG00000003233	MEIS1	protein_coding	Meis homeobox 1 [Source:HGNC Symbol;Acc:HGNC:7000]	2117	0.482	true	-0.622	0.0726	0.996
ENSCAFG00000001816	ATP8A1	protein_coding	ATPase phospholipid transporting 8A1 [Source:HGNC Symbol;Acc:HGNC:13531]	5534	0.438	true	-0.535	0.0727	0.996
ENSCAFG00000018619	PTGER4	protein_coding	prostaglandin E receptor 4 [Source:HGNC Symbol;Acc:HGNC:9596]	4731	0.461	true	-0.497	0.0727	0.996
ENSCAFG00000012707	PSMB4	protein_coding	proteasome subunit beta 4 [Source:HGNC Symbol;Acc:HGNC:9541]	795	0.55	true	0.288	0.0731	0.996
ENSCAFG00000006759	KIAA1456	protein_coding	KIAA1456 [Source:HGNC Symbol;Acc:HGNC:26725]	3821	0.41	true	-0.559	0.0731	0.996
ENSCAFG00000017082	WWC1	protein_coding	WW and C2 domain containing 1 [Source:HGNC Symbol;Acc:HGNC:29435]	3345	0.576	true	0.471	0.0731	0.996
ENSCAFG00000003007	USP34	protein_coding	ubiquitin specific peptidase 34 [Source:HGNC Symbol;Acc:HGNC:20066]	10600	0.405	true	-0.422	0.0732	0.996
ENSCAFG00000015524	WDR1	protein_coding	WD repeat domain 1 [Source:HGNC Symbol;Acc:HGNC:12754]	4268	0.568	true	0.324	0.0733	0.996
ENSCAFG00000015626	NWD1	protein_coding	NACHT and WD repeat domain containing 1 [Source:HGNC Symbol;Acc:HGNC:27619]	5391	0.588	true	0.708	0.0733	0.996
ENSCAFG00000010466		protein_coding		1602	0.438	true	-0.578	0.0733	0.996
ENSCAFG00000023033	PCDHAC2	protein_coding	protocadherin alpha subfamily C, 2 [Source:HGNC Symbol;Acc:HGNC:8677]	5915	0.519	true	-0.508	0.0737	0.996
ENSCAFG00000030614	GATAD1	protein_coding	GATA zinc finger domain containing 1 [Source:HGNC Symbol;Acc:HGNC:29941]	4363	0.439	true	-0.374	0.0737	0.996
ENSCAFG00000014105	SMARCB1	protein_coding	SWI/SNF related, matrix associated, actin dependent regulator of chromatin, subfamily b, member 1 [Source:HGNC Symbol;Acc:HGNC:11103]	5791	0.597	true	0.342	0.0738	0.996
ENSCAFG00000023413	TTC32	protein_coding	tetratricopeptide repeat domain 32 [Source:HGNC Symbol;Acc:HGNC:32954]	453	0.475	true	-0.489	0.0739	0.996
ENSCAFG00000024739		protein_coding		4618	0.426	true	-0.421	0.0739	0.996
ENSCAFG00000008071	FAM160A1	protein_coding	family with sequence similarity 160 member A1 [Source:HGNC Symbol;Acc:HGNC:34237]	3046	0.551	true	0.374	0.0739	0.996
ENSCAFG00000000954	WDR46	protein_coding	WD repeat domain 46 [Source:HGNC Symbol;Acc:HGNC:13923]	1842	0.556	true	0.265	0.0739	0.996
ENSCAFG00000006798	RASL11A	protein_coding	RAS like family 11 member A [Source:HGNC Symbol;Acc:HGNC:23802]	1045	0.503	true	0.505	0.0741	0.996
ENSCAFG00000007515	NLN	protein_coding	neurolysin [Source:HGNC Symbol;Acc:HGNC:16058]	6171	0.433	true	-0.564	0.0742	0.996
ENSCAFG00000015230	TRPM7	protein_coding	transient receptor potential cation channel subfamily M member 7 [Source:HGNC Symbol;Acc:HGNC:17994]	7310	0.378	true	-0.346	0.0746	0.996
ENSCAFG00000009314	NQO2	protein_coding	N-ribosyldihydronicotinamide:quinone reductase 2 [Source:HGNC Symbol;Acc:HGNC:7856]	816	0.536	true	0.428	0.0747	0.996
ENSCAFG00000017550	S100A4	protein_coding	Protein S100-A4 [Source:UniProtKB/Swiss-Prot;Acc:Q9TV56]	795	0.574	true	0.314	0.0748	0.996
ENSCAFG00000010913	C11orf24	protein_coding	chromosome 11 open reading frame 24 [Source:HGNC Symbol;Acc:HGNC:1174]	2145	0.595	true	0.482	0.0748	0.996
ENSCAFG00000030565	DUSP5	protein_coding	dual specificity phosphatase 5 [Source:HGNC Symbol;Acc:HGNC:3071]	5613	0.542	true	0.402	0.0749	0.996
ENSCAFG00000015834		protein_coding		1314	0.543	true	0.279	0.0749	0.996
ENSCAFG00000005081	INSIG1	protein_coding	insulin induced gene 1 [Source:HGNC Symbol;Acc:HGNC:6083]	3281	0.51	true	-0.603	0.0754	0.996
ENSCAFG00000010590	NPRL2	protein_coding	NPR2-like, GATOR1 complex subunit [Source:HGNC Symbol;Acc:HGNC:24969]	1143	0.53	true	0.298	0.0754	0.996
ENSCAFG00000017184	IL6R	protein_coding	interleukin 6 receptor [Source:HGNC Symbol;Acc:HGNC:6019]	4680	0.528	true	0.58	0.0755	0.996
ENSCAFG00000017728	CDR2	protein_coding	cerebellar degeneration related protein 2 [Source:HGNC Symbol;Acc:HGNC:1799]	1274	0.492	true	0.39	0.0756	0.996
ENSCAFG00000030763	FAM210B	protein_coding	family with sequence similarity 210 member B [Source:HGNC Symbol;Acc:HGNC:16102]	2856	0.462	true	-0.397	0.0757	0.996
ENSCAFG00000007141	CA8	protein_coding	carbonic anhydrase 8 [Source:HGNC Symbol;Acc:HGNC:1382]	1598	0.581	true	-0.746	0.0758	0.996
ENSCAFG00000002663	CD109	protein_coding	CD109 molecule [Source:HGNC Symbol;Acc:HGNC:21685]	4335	0.412	true	-0.404	0.0761	0.996
ENSCAFG00000011809	CRYBA4	protein_coding	crystallin beta A4 [Source:HGNC Symbol;Acc:HGNC:2396]	831	0.588	true	0.66	0.0762	0.996
ENSCAFG00000009261	SLC38A2	protein_coding	solute carrier family 38 member 2 [Source:HGNC Symbol;Acc:HGNC:13448]	3629	0.443	true	-0.496	0.0765	0.996
ENSCAFG00000020318	PLA2G15	protein_coding	Group XV phospholipase A2 [Source:UniProtKB/Swiss-Prot;Acc:Q6XPZ3]	2690	0.574	true	0.33	0.0766	0.996
ENSCAFG00000004916		protein_coding		421	0.563	true	0.369	0.0771	0.996
ENSCAFG00000008561	WDR54	protein_coding	WD repeat domain 54 [Source:HGNC Symbol;Acc:HGNC:25770]	1991	0.589	true	0.388	0.0771	0.996
ENSCAFG00000018996	CDH10	protein_coding	cadherin 10 [Source:HGNC Symbol;Acc:HGNC:1749]	3470	0.465	true	-0.543	0.0774	0.996
ENSCAFG00000031965	FGF1	protein_coding	fibroblast growth factor 1 [Source:HGNC Symbol;Acc:HGNC:3665]	4352	0.435	true	-0.526	0.0775	0.996
ENSCAFG00000017894	YY2	protein_coding	YY2 transcription factor [Source:HGNC Symbol;Acc:HGNC:31684]	6399	0.504	true	-0.325	0.0775	0.996
ENSCAFG00000000236	RMND5B	protein_coding	required for meiotic nuclear division 5 homolog B [Source:HGNC Symbol;Acc:HGNC:26181]	1418	0.576	true	0.457	0.0776	0.996
ENSCAFG00000029603	FOXN2	protein_coding	forkhead box N2 [Source:HGNC Symbol;Acc:HGNC:5281]	5903	0.335	true	-0.575	0.0779	0.996
ENSCAFG00000002448		protein_coding		5150	0.357	true	-0.593	0.0779	0.996
ENSCAFG00000015734	DAGLB	protein_coding	diacylglycerol lipase beta [Source:HGNC Symbol;Acc:HGNC:28923]	6957	0.487	true	0.274	0.0783	0.996
ENSCAFG00000014571	CDC45	protein_coding	cell division cycle 45 [Source:HGNC Symbol;Acc:HGNC:1739]	1884	0.534	true	0.275	0.0783	0.996
ENSCAFG00000012297	ZDHHC18	protein_coding	zinc finger DHHC-type containing 18 [Source:HGNC Symbol;Acc:HGNC:20712]	870	0.561	true	0.54	0.0783	0.996
ENSCAFG00000002970	HOXA13	protein_coding	homeobox A13 [Source:HGNC Symbol;Acc:HGNC:5102]	2185	0.49	true	-0.497	0.0784	0.996
ENSCAFG00000015889		protein_coding		459	0.49	true	-0.754	0.0784	0.996
ENSCAFG00000011485	NICN1	protein_coding	Nicolin-1 [Source:UniProtKB/Swiss-Prot;Acc:Q861Y6]	1010	0.554	true	0.384	0.0784	0.996
ENSCAFG00000011564	KCNK1	protein_coding	potassium two pore domain channel subfamily K member 1 [Source:HGNC Symbol;Acc:HGNC:6272]	938	0.514	true	0.37	0.0787	0.996
ENSCAFG00000020312	PRMT7	protein_coding	protein arginine methyltransferase 7 [Source:HGNC Symbol;Acc:HGNC:25557]	2082	0.548	true	0.266	0.0789	0.996
ENSCAFG00000030114	RFXAP	protein_coding	regulatory factor X associated protein [Source:HGNC Symbol;Acc:HGNC:9988]	3348	0.449	true	-0.511	0.0789	0.996
ENSCAFG00000004603	TOE1	protein_coding	target of EGR1, member 1 (nuclear) [Source:HGNC Symbol;Acc:HGNC:15954]	1533	0.575	true	0.478	0.0789	0.996
