# Supplementary material for: Role of HSP70 in response to (thermo)radiotherapy: analysis of gene expression in canine osteosarcoma cells by RNA-seq
Source: Sci Rep. 2020 Jul 29;10:12779. doi: 10.1038/s41598-020-69619-2 (PMC7391659; doi:10.1038/s41598-020-69619-2)
Supplement: Supplementary file 4 — Supplementary information 4. [file 41598_2020_69619_MOESM4_ESM.xlsx]

## Sheet: Sheet1
datatables
Showing the 500 most significant genes Numeric values are rounded to 3 digits.
	gene_name	type	description	featWidth	gc	isPresent	log2 Ratio	pValue	fdr
ENSCAFG00000008031	RDH10	protein_coding	retinol dehydrogenase 10 [Source:HGNC Symbol;Acc:HGNC:19975]	2363	0.419	true	-0.744	0.00102	1
ENSCAFG00000029826	DUSP1	protein_coding	dual specificity phosphatase 1 [Source:HGNC Symbol;Acc:HGNC:3064]	3596	0.489	true	0.716	0.00217	1
ENSCAFG00000018583	PDE4B	protein_coding	phosphodiesterase 4B [Source:HGNC Symbol;Acc:HGNC:8781]	4139	0.44	true	0.571	0.00288	1
ENSCAFG00000031512	HIST1H1E	protein_coding	histone cluster 1 H1 family member e [Source:HGNC Symbol;Acc:HGNC:4718]	660	0.68	true	0.883	0.00398	1
ENSCAFG00000015180	SELP	protein_coding	selectin P [Source:HGNC Symbol;Acc:HGNC:10721]	3392	0.481	true	1.18	0.00434	1
ENSCAFG00000029227	CSRP1	protein_coding	cysteine and glycine rich protein 1 [Source:HGNC Symbol;Acc:HGNC:2469]	4563	0.555	true	0.8	0.00434	1
ENSCAFG00000015177	SELL	protein_coding	selectin L [Source:HGNC Symbol;Acc:HGNC:10720]	4985	0.424	true	1.11	0.0056	1
ENSCAFG00000032243		protein_coding		1981	0.436	true	1.1	0.00634	1
ENSCAFG00000008265	HK2	protein_coding	hexokinase 2 [Source:HGNC Symbol;Acc:HGNC:4923]	5159	0.489	true	-0.511	0.00859	1
ENSCAFG00000028617	TMPRSS11E	protein_coding	transmembrane protease, serine 11E [Source:HGNC Symbol;Acc:HGNC:24465]	1332	0.429	true	0.875	0.009	1
ENSCAFG00000012079	MCAM	protein_coding	melanoma cell adhesion molecule [Source:HGNC Symbol;Acc:HGNC:6934]	1890	0.61	true	0.593	0.00942	1
ENSCAFG00000014074	CRYAB	protein_coding	crystallin alpha B [Source:HGNC Symbol;Acc:HGNC:2389]	1685	0.45	true	0.691	0.00986	1
ENSCAFG00000014701	PTGER2	protein_coding	prostaglandin E2 receptor EP2 subtype [Source:RefSeq peptide;Acc:NP_001003170]	5368	0.445	true	-0.897	0.0106	1
ENSCAFG00000010595	RGS2	protein_coding	regulator of G protein signaling 2 [Source:HGNC Symbol;Acc:HGNC:9998]	2012	0.432	true	0.847	0.011	1
ENSCAFG00000008118	ARRDC3	protein_coding	arrestin domain containing 3 [Source:HGNC Symbol;Acc:HGNC:29263]	4773	0.361	true	-0.474	0.0113	1
ENSCAFG00000028460		protein_coding		1586	0.782	true	1.59	0.0114	1
ENSCAFG00000017040	FOS	protein_coding	Fos proto-oncogene, AP-1 transcription factor subunit [Source:HGNC Symbol;Acc:HGNC:3796]	2204	0.544	true	0.854	0.0116	1
ENSCAFG00000024786	PKHD1L1	protein_coding	PKHD1 like 1 [Source:HGNC Symbol;Acc:HGNC:20313]	10300	0.42	true	0.957	0.012	1
ENSCAFG00000004219		protein_coding		972	0.648	true	0.515	0.014	1
ENSCAFG00000012299	NDST3	protein_coding	N-deacetylase and N-sulfotransferase 3 [Source:HGNC Symbol;Acc:HGNC:7682]	5500	0.365	true	-0.7	0.0147	1
ENSCAFG00000007318		protein_coding		489	0.671	true	0.757	0.0155	1
ENSCAFG00000007100	PDE4D	protein_coding	phosphodiesterase 4D [Source:HGNC Symbol;Acc:HGNC:8783]	2040	0.465	true	0.493	0.0161	1
ENSCAFG00000011247	LAPTM5	protein_coding	lysosomal protein transmembrane 5 [Source:HGNC Symbol;Acc:HGNC:29612]	2515	0.547	true	0.792	0.0162	1
ENSCAFG00000003987	KIAA1462	protein_coding	KIAA1462 [Source:HGNC Symbol;Acc:HGNC:29283]	9279	0.496	true	0.447	0.0163	1
ENSCAFG00000010877	ABCA9	protein_coding	ATP binding cassette subfamily A member 9 [Source:HGNC Symbol;Acc:HGNC:39]	5266	0.395	true	-1.14	0.0177	1
ENSCAFG00000020401	LHX8	protein_coding	LIM homeobox 8 [Source:HGNC Symbol;Acc:HGNC:28838]	1432	0.489	true	-0.867	0.0178	1
ENSCAFG00000015626	NWD1	protein_coding	NACHT and WD repeat domain containing 1 [Source:HGNC Symbol;Acc:HGNC:27619]	5391	0.588	true	0.755	0.0188	1
ENSCAFG00000016896	TGFB1I1	protein_coding	transforming growth factor beta 1 induced transcript 1 [Source:HGNC Symbol;Acc:HGNC:11767]	1386	0.622	true	0.526	0.0206	1
ENSCAFG00000031808		protein_coding		3938	0.48	true	-0.854	0.0213	1
ENSCAFG00000020317		protein_coding		1188	0.43	true	-0.618	0.0214	1
ENSCAFG00000003979	SPRY1	protein_coding	sprouty RTK signaling antagonist 1 [Source:HGNC Symbol;Acc:HGNC:11269]	859	0.489	true	-0.5	0.0216	1
ENSCAFG00000028993		protein_coding		2835	0.359	true	0.702	0.023	1
ENSCAFG00000018461	TMEM255A	protein_coding	transmembrane protein 255A [Source:HGNC Symbol;Acc:HGNC:26086]	1124	0.55	true	0.595	0.0234	1
ENSCAFG00000002970	HOXA13	protein_coding	homeobox A13 [Source:HGNC Symbol;Acc:HGNC:5102]	2185	0.49	true	-0.528	0.0235	1
ENSCAFG00000031894	FAM46A	protein_coding	family with sequence similarity 46 member A [Source:HGNC Symbol;Acc:HGNC:18345]	5799	0.432	true	-0.697	0.0244	1
ENSCAFG00000031929	C3orf58	protein_coding	chromosome 3 open reading frame 58 [Source:HGNC Symbol;Acc:HGNC:28490]	4231	0.394	true	-0.593	0.0245	1
ENSCAFG00000008702	CA1	protein_coding	carbonic anhydrase 1 [Source:HGNC Symbol;Acc:HGNC:1368]	864	0.451	true	-1.5	0.025	1
ENSCAFG00000013217	GPRC5A	protein_coding	G protein-coupled receptor class C group 5 member A [Source:HGNC Symbol;Acc:HGNC:9836]	1608	0.6	true	0.845	0.0253	1
ENSCAFG00000029580		protein_coding		3223	0.66	true	-1.15	0.0266	1
ENSCAFG00000028651		protein_coding		3271	0.477	true	-0.75	0.0271	1
ENSCAFG00000007338	NR4A1	protein_coding	nuclear receptor subfamily 4 group A member 1 [Source:HGNC Symbol;Acc:HGNC:7980]	2607	0.64	true	1.14	0.0273	1
ENSCAFG00000011839	CYP24A1	protein_coding	cytochrome P450 family 24 subfamily A member 1 [Source:HGNC Symbol;Acc:HGNC:2602]	3462	0.467	true	0.727	0.0281	1
ENSCAFG00000008540	MYL9	protein_coding	myosin light chain 9 [Source:HGNC Symbol;Acc:HGNC:15754]	2858	0.542	true	0.348	0.0288	1
ENSCAFG00000010171	PHKG1	protein_coding	phosphorylase kinase catalytic subunit gamma 1 [Source:HGNC Symbol;Acc:HGNC:8930]	1893	0.557	true	0.547	0.0291	1
ENSCAFG00000013162	TAGLN	protein_coding	transgelin [Source:HGNC Symbol;Acc:HGNC:11553]	1106	0.607	true	0.44	0.0291	1
ENSCAFG00000001254	EGR1	protein_coding	early growth response 1 [Source:HGNC Symbol;Acc:HGNC:3238]	4159	0.561	true	0.875	0.0297	1
ENSCAFG00000011583	ABHD2	protein_coding	abhydrolase domain containing 2 [Source:HGNC Symbol;Acc:HGNC:18717]	1902	0.569	true	0.351	0.0313	1
ENSCAFG00000013044	LIMK2	protein_coding	LIM domain kinase 2 [Source:HGNC Symbol;Acc:HGNC:6614]	1832	0.556	true	0.384	0.0323	1
ENSCAFG00000000311	LRIG3	protein_coding	leucine rich repeats and immunoglobulin like domains 3 [Source:HGNC Symbol;Acc:HGNC:30991]	6855	0.41	true	-0.349	0.0324	1
ENSCAFG00000017343	KCNK10	protein_coding	potassium two pore domain channel subfamily K member 10 [Source:HGNC Symbol;Acc:HGNC:6273]	1737	0.578	true	0.603	0.0327	1
ENSCAFG00000008285	HNF4G	protein_coding	hepatocyte nuclear factor 4 gamma [Source:HGNC Symbol;Acc:HGNC:5026]	3830	0.361	true	0.729	0.0331	1
ENSCAFG00000009242	FILIP1L	protein_coding	filamin A interacting protein 1 like [Source:HGNC Symbol;Acc:HGNC:24589]	3842	0.428	true	0.349	0.0332	1
ENSCAFG00000015929	N4BP2	protein_coding	NEDD4 binding protein 2 [Source:HGNC Symbol;Acc:HGNC:29851]	5408	0.39	true	-0.493	0.0332	1
ENSCAFG00000007563	ANKRD37	protein_coding	ankyrin repeat domain 37 [Source:HGNC Symbol;Acc:HGNC:29593]	2112	0.42	true	-0.447	0.0338	1
ENSCAFG00000001077	TRIB1	protein_coding	tribbles homolog 1 [Source:RefSeq peptide;Acc:NP_001300737]	3156	0.533	true	0.4	0.0341	1
ENSCAFG00000003761	NR2E1	protein_coding	nuclear receptor subfamily 2 group E member 1 [Source:HGNC Symbol;Acc:HGNC:7973]	2515	0.545	true	0.569	0.0351	1
ENSCAFG00000031193	SERTAD4	protein_coding	SERTA domain containing 4 [Source:HGNC Symbol;Acc:HGNC:25236]	5201	0.415	true	-0.48	0.0357	1
ENSCAFG00000017326		protein_coding		1889	0.583	true	0.659	0.0361	1
ENSCAFG00000014880	BMP4	protein_coding	bone morphogenetic protein 4 precursor [Source:RefSeq peptide;Acc:NP_001274099]	1993	0.523	true	0.606	0.0361	1
ENSCAFG00000030300	CCR7	protein_coding	C-C motif chemokine receptor 7 [Source:HGNC Symbol;Acc:HGNC:1608]	5874	0.53	true	0.862	0.0364	1
ENSCAFG00000013925	SEMA6D	protein_coding	semaphorin 6D [Source:HGNC Symbol;Acc:HGNC:16770]	7964	0.463	true	-0.444	0.0368	1
ENSCAFG00000008853	TIAM1	protein_coding	T-cell lymphoma invasion and metastasis 1 [Source:HGNC Symbol;Acc:HGNC:11805]	5922	0.531	true	-0.403	0.0373	1
ENSCAFG00000029919	CLIC3	protein_coding	chloride intracellular channel 3 [Source:HGNC Symbol;Acc:HGNC:2064]	4261	0.641	true	0.85	0.0374	1
ENSCAFG00000019022	ACOT11	protein_coding	acyl-CoA thioesterase 11 [Source:HGNC Symbol;Acc:HGNC:18156]	3806	0.59	true	0.769	0.0377	1
ENSCAFG00000009426	TTPAL	protein_coding	alpha tocopherol transfer protein like [Source:HGNC Symbol;Acc:HGNC:16114]	1845	0.589	true	0.387	0.0387	1
ENSCAFG00000015769	SLC6A13	protein_coding	solute carrier family 6 member 13 [Source:HGNC Symbol;Acc:HGNC:11046]	1815	0.566	true	0.645	0.0391	1
ENSCAFG00000010627	RASSF1	protein_coding	Ras association domain family member 1 [Source:HGNC Symbol;Acc:HGNC:9882]	1047	0.625	true	0.628	0.0392	1
ENSCAFG00000011499	SNAI1	protein_coding	snail family transcriptional repressor 1 [Source:HGNC Symbol;Acc:HGNC:11128]	1735	0.605	true	0.689	0.0394	1
ENSCAFG00000032014	RAB39A	protein_coding	RAB39A, member RAS oncogene family [Source:HGNC Symbol;Acc:HGNC:16521]	5218	0.376	true	-0.427	0.0398	1
ENSCAFG00000028862		protein_coding		3506	0.625	true	0.608	0.0403	1
ENSCAFG00000031768	C6orf132	protein_coding	chromosome 6 open reading frame 132 [Source:HGNC Symbol;Acc:HGNC:21288]	2927	0.637	true	0.647	0.0406	1
ENSCAFG00000002313	OGN	protein_coding	osteoglycin [Source:HGNC Symbol;Acc:HGNC:8126]	3073	0.356	true	-0.548	0.0411	1
ENSCAFG00000002808	TMPRSS11B	protein_coding	transmembrane protease, serine 11B [Source:HGNC Symbol;Acc:HGNC:25398]	1263	0.42	true	0.98	0.0411	1
ENSCAFG00000015190	PLAU	protein_coding	plasminogen activator, urokinase [Source:HGNC Symbol;Acc:HGNC:9052]	3637	0.512	true	0.564	0.0415	1
ENSCAFG00000023760	PTMA	protein_coding	prothymosin, alpha [Source:HGNC Symbol;Acc:HGNC:9623]	330	0.539	true	-0.366	0.0417	1
ENSCAFG00000000594	MARCH3	protein_coding	membrane associated ring-CH-type finger 3 [Source:HGNC Symbol;Acc:HGNC:28728]	2031	0.47	true	0.477	0.0427	1
ENSCAFG00000010394	PHLDB2	protein_coding	pleckstrin homology like domain family B member 2 [Source:HGNC Symbol;Acc:HGNC:29573]	3741	0.561	true	0.62	0.0429	1
ENSCAFG00000013096	RAPGEF4	protein_coding	Rap guanine nucleotide exchange factor 4 [Source:HGNC Symbol;Acc:HGNC:16626]	3495	0.445	true	0.492	0.0443	1
ENSCAFG00000011002	TINAGL1	protein_coding	tubulointerstitial nephritis antigen like 1 [Source:HGNC Symbol;Acc:HGNC:19168]	2013	0.648	true	1	0.0443	1
ENSCAFG00000023828	TGM3	protein_coding	transglutaminase 3 [Source:HGNC Symbol;Acc:HGNC:11779]	2587	0.554	true	0.86	0.0448	1
ENSCAFG00000018752	IL7R	protein_coding	interleukin 7 receptor [Source:HGNC Symbol;Acc:HGNC:6024]	1372	0.445	true	0.465	0.0448	1
ENSCAFG00000013503	DGKG	protein_coding	diacylglycerol kinase gamma [Source:HGNC Symbol;Acc:HGNC:2853]	2720	0.536	true	-0.622	0.046	1
ENSCAFG00000011130	SCN2A	protein_coding	sodium voltage-gated channel alpha subunit 2 [Source:HGNC Symbol;Acc:HGNC:10588]	6438	0.433	true	0.557	0.046	1
ENSCAFG00000013207	C3orf70	protein_coding	chromosome 3 open reading frame 70 [Source:HGNC Symbol;Acc:HGNC:33731]	753	0.529	true	-0.502	0.0462	1
ENSCAFG00000009005	CYP26B1	protein_coding	cytochrome P450 family 26 subfamily B member 1 [Source:HGNC Symbol;Acc:HGNC:20581]	5201	0.548	true	-0.702	0.0465	1
ENSCAFG00000009869	EHD4	protein_coding	EH domain containing 4 [Source:HGNC Symbol;Acc:HGNC:3245]	6570	0.519	true	0.285	0.0469	1
ENSCAFG00000025589		protein_coding		297	0.431	true	-0.716	0.0479	1
ENSCAFG00000009431	E2F8	protein_coding	E2F transcription factor 8 [Source:HGNC Symbol;Acc:HGNC:24727]	3746	0.511	true	-0.294	0.0482	1
ENSCAFG00000000230	MYB	protein_coding	MYB proto-oncogene, transcription factor [Source:HGNC Symbol;Acc:HGNC:7545]	3055	0.478	true	-0.497	0.0483	1
ENSCAFG00000009209	NR4A2	protein_coding	nuclear receptor subfamily 4 group A member 2 [Source:HGNC Symbol;Acc:HGNC:7981]	2524	0.518	true	0.544	0.0485	1
ENSCAFG00000011772	EGLN1	protein_coding	egl-9 family hypoxia inducible factor 1 [Source:HGNC Symbol;Acc:HGNC:1232]	2540	0.532	true	-0.322	0.0503	1
ENSCAFG00000010188	LGR4	protein_coding	leucine rich repeat containing G protein-coupled receptor 4 [Source:HGNC Symbol;Acc:HGNC:13299]	5389	0.423	true	-0.335	0.0506	1
ENSCAFG00000028715	HMGB3	protein_coding	high mobility group box 3 [Source:HGNC Symbol;Acc:HGNC:5004]	4174	0.463	true	-0.288	0.051	1
ENSCAFG00000010706	MXI1	protein_coding	MAX interactor 1, dimerization protein [Source:HGNC Symbol;Acc:HGNC:7534]	3942	0.45	true	-0.496	0.0516	1
ENSCAFG00000016692	SHBG	protein_coding	sex hormone binding globulin [Source:HGNC Symbol;Acc:HGNC:10839]	1371	0.564	true	0.565	0.0517	1
ENSCAFG00000030885	BMT2	protein_coding	base methyltransferase of 25S rRNA 2 homolog [Source:HGNC Symbol;Acc:HGNC:26475]	3808	0.364	true	-0.447	0.0524	1
ENSCAFG00000003579	GREB1	protein_coding	growth regulation by estrogen in breast cancer 1 [Source:HGNC Symbol;Acc:HGNC:24885]	6842	0.562	true	0.545	0.0525	1
ENSCAFG00000002307	ASPN	protein_coding	asporin [Source:HGNC Symbol;Acc:HGNC:14872]	2629	0.369	true	-0.701	0.0528	1
ENSCAFG00000032596		protein_coding	prothymosin alpha [Source:RefSeq peptide;Acc:NP_001239127]	1236	0.466	true	-0.306	0.0535	1
ENSCAFG00000008746	PLCH1	protein_coding	phospholipase C eta 1 [Source:HGNC Symbol;Acc:HGNC:29185]	5738	0.529	true	-0.535	0.0541	1
ENSCAFG00000013368	APOD	protein_coding	apolipoprotein D [Source:HGNC Symbol;Acc:HGNC:612]	952	0.516	true	0.561	0.0546	1
ENSCAFG00000015233	PROM1	protein_coding	prominin 1 [Source:HGNC Symbol;Acc:HGNC:9454]	2808	0.44	true	0.549	0.0547	1
ENSCAFG00000015431	DACT1	protein_coding	dishevelled binding antagonist of beta catenin 1 [Source:HGNC Symbol;Acc:HGNC:17748]	2523	0.651	true	0.612	0.0552	1
ENSCAFG00000032660	LRRTM2	protein_coding	leucine rich repeat transmembrane neuronal 2 [Source:HGNC Symbol;Acc:HGNC:19409]	5669	0.382	true	0.571	0.0557	1
ENSCAFG00000009756	ELOVL2	protein_coding	ELOVL fatty acid elongase 2 [Source:HGNC Symbol;Acc:HGNC:14416]	4204	0.423	true	-0.37	0.0564	1
ENSCAFG00000009559	RCAN1	protein_coding	regulator of calcineurin 1 [Source:HGNC Symbol;Acc:HGNC:3040]	1638	0.484	true	0.509	0.0572	1
ENSCAFG00000008801	CCDC65	protein_coding	coiled-coil domain containing 65 [Source:HGNC Symbol;Acc:HGNC:29937]	2359	0.482	true	0.52	0.0577	1
ENSCAFG00000007663		protein_coding		1708	0.473	true	0.493	0.0578	1
ENSCAFG00000013204	PTPRE	protein_coding	protein tyrosine phosphatase, receptor type E [Source:HGNC Symbol;Acc:HGNC:9669]	2384	0.566	true	0.543	0.0589	1
ENSCAFG00000008300	ZNF395	protein_coding	zinc finger protein 395 [Source:HGNC Symbol;Acc:HGNC:18737]	5611	0.504	true	-0.814	0.0591	1
ENSCAFG00000017844	DNAH3	protein_coding	dynein axonemal heavy chain 3 [Source:HGNC Symbol;Acc:HGNC:2949]	12400	0.473	true	0.455	0.0599	1
ENSCAFG00000009654	RBL2	protein_coding	RB transcriptional corepressor like 2 [Source:HGNC Symbol;Acc:HGNC:9894]	3420	0.452	true	-0.364	0.06	1
ENSCAFG00000006470	DNHD1	protein_coding	dynein heavy chain domain 1 [Source:HGNC Symbol;Acc:HGNC:26532]	14240	0.574	true	-0.556	0.0602	1
ENSCAFG00000029537	GJB2	protein_coding	gap junction protein beta 2 [Source:HGNC Symbol;Acc:HGNC:4284]	2220	0.428	true	-0.475	0.0603	1
ENSCAFG00000000317	ZC2HC1B	protein_coding	zinc finger C2HC-type containing 1B [Source:HGNC Symbol;Acc:HGNC:21174]	654	0.466	true	0.47	0.0632	1
ENSCAFG00000008060		protein_coding		1575	0.406	true	-0.507	0.0634	1
ENSCAFG00000002057	PDGFRA	protein_coding	platelet derived growth factor receptor alpha [Source:HGNC Symbol;Acc:HGNC:8803]	6621	0.45	true	-0.92	0.0636	1
ENSCAFG00000003948	MFSD2B	protein_coding	major facilitator superfamily domain containing 2B [Source:HGNC Symbol;Acc:HGNC:37207]	1428	0.63	true	0.535	0.0637	1
ENSCAFG00000014221	ARHGAP20	protein_coding	Rho GTPase activating protein 20 [Source:HGNC Symbol;Acc:HGNC:18357]	5671	0.426	true	0.45	0.0637	1
ENSCAFG00000024792		protein_coding		2782	0.473	true	0.484	0.064	1
ENSCAFG00000030403	LRAT	protein_coding	lecithin retinol acyltransferase (phosphatidylcholine--retinol O-acyltransferase) [Source:HGNC Symbol;Acc:HGNC:6685]	5220	0.465	true	-0.617	0.0654	1
ENSCAFG00000029890	FGF9	protein_coding	fibroblast growth factor 9 [Source:HGNC Symbol;Acc:HGNC:3687]	3799	0.394	true	0.525	0.0658	1
ENSCAFG00000019386	GADD45B	protein_coding	growth arrest and DNA damage inducible beta [Source:HGNC Symbol;Acc:HGNC:4096]	1631	0.586	true	0.498	0.0664	1
ENSCAFG00000030851	HLF	protein_coding	HLF, PAR bZIP transcription factor [Source:HGNC Symbol;Acc:HGNC:4977]	6718	0.454	true	-0.557	0.0666	1
ENSCAFG00000024573		protein_coding		309	0.618	true	1.06	0.0668	1
ENSCAFG00000002982	MYBPC2	protein_coding	myosin binding protein C, fast type [Source:HGNC Symbol;Acc:HGNC:7550]	3426	0.559	true	0.572	0.0669	1
ENSCAFG00000032668	SPOCK1	protein_coding	SPARC/osteonectin, cwcv and kazal like domains proteoglycan 1 [Source:HGNC Symbol;Acc:HGNC:11251]	4758	0.446	true	-0.41	0.0669	1
ENSCAFG00000019142	LRP8	protein_coding	LDL receptor related protein 8 [Source:HGNC Symbol;Acc:HGNC:6700]	5586	0.552	true	-0.282	0.067	1
ENSCAFG00000020152	IL34	protein_coding	interleukin 34 [Source:HGNC Symbol;Acc:HGNC:28529]	1591	0.596	true	0.779	0.0671	1
ENSCAFG00000029013		protein_coding		1699	0.453	true	0.283	0.0671	1
ENSCAFG00000003422	GRB10	protein_coding	growth factor receptor bound protein 10 [Source:HGNC Symbol;Acc:HGNC:4564]	1738	0.59	true	0.431	0.0672	1
ENSCAFG00000009103	VDR	protein_coding	vitamin D (1,25- dihydroxyvitamin D3) receptor [Source:HGNC Symbol;Acc:HGNC:12679]	3372	0.57	true	-0.338	0.0688	1
ENSCAFG00000015915	CHRNA9	protein_coding	cholinergic receptor nicotinic alpha 9 subunit [Source:HGNC Symbol;Acc:HGNC:14079]	1440	0.47	true	-0.59	0.069	1
ENSCAFG00000002280	THSD7A	protein_coding	thrombospondin type 1 domain containing 7A [Source:HGNC Symbol;Acc:HGNC:22207]	5044	0.514	true	-0.493	0.0694	1
ENSCAFG00000001296	GRAP2	protein_coding	GRB2-related adaptor protein 2 [Source:HGNC Symbol;Acc:HGNC:4563]	3205	0.532	true	0.499	0.0696	1
ENSCAFG00000016011	EPHA2	protein_coding	EPH receptor A2 [Source:HGNC Symbol;Acc:HGNC:3386]	3536	0.628	true	0.494	0.0696	1
ENSCAFG00000032377	EVA1A	protein_coding	eva-1 homolog A, regulator of programmed cell death [Source:HGNC Symbol;Acc:HGNC:25816]	3164	0.451	true	-0.335	0.0701	1
ENSCAFG00000008199	FMN1	protein_coding	formin 1 [Source:HGNC Symbol;Acc:HGNC:3768]	3982	0.53	true	0.293	0.0703	1
ENSCAFG00000007053	bcl-xL	protein_coding	BCL2 like 1 [Source:HGNC Symbol;Acc:HGNC:992]	1224	0.516	true	0.334	0.0705	1
ENSCAFG00000032483	LY96	protein_coding	lymphocyte antigen 96 [Source:HGNC Symbol;Acc:HGNC:17156]	603	0.37	true	0.481	0.0709	1
ENSCAFG00000010662	SLC38A11	protein_coding	solute carrier family 38 member 11 [Source:HGNC Symbol;Acc:HGNC:26836]	2448	0.4	true	0.491	0.0711	1
ENSCAFG00000018090	AMMECR1	protein_coding	Alport syndrome, mental retardation, midface hypoplasia and elliptocytosis chromosomal region gene 1 [Source:HGNC Symbol;Acc:HGNC:467]	5399	0.414	true	-0.38	0.0712	1
ENSCAFG00000016044	TNS4	protein_coding	tensin 4 [Source:HGNC Symbol;Acc:HGNC:24352]	3734	0.555	true	1.04	0.0715	1
ENSCAFG00000003332	EPHA7	protein_coding	EPH receptor A7 [Source:HGNC Symbol;Acc:HGNC:3390]	6837	0.393	true	-0.531	0.072	1
ENSCAFG00000018864	GPC3	protein_coding	glypican 3 [Source:HGNC Symbol;Acc:HGNC:4451]	2570	0.539	true	-0.478	0.0726	1
ENSCAFG00000009408	CCNE2	protein_coding	cyclin E2 [Source:HGNC Symbol;Acc:HGNC:1590]	1271	0.41	true	-0.291	0.0727	1
ENSCAFG00000010483	STN1	protein_coding	STN1, CST complex subunit [Source:HGNC Symbol;Acc:HGNC:26200]	1547	0.517	true	0.324	0.0741	1
ENSCAFG00000003483	KCNF1	protein_coding	potassium voltage-gated channel modifier subfamily F member 1 [Source:HGNC Symbol;Acc:HGNC:6246]	1503	0.652	true	0.69	0.0743	1
ENSCAFG00000012545	CARF	protein_coding	calcium responsive transcription factor [Source:HGNC Symbol;Acc:HGNC:14435]	2385	0.41	true	-0.513	0.0745	1
ENSCAFG00000010137	MFSD4A	protein_coding	major facilitator superfamily domain containing 4A [Source:HGNC Symbol;Acc:HGNC:25433]	5578	0.496	true	0.421	0.0747	1
ENSCAFG00000020007	CDC14A	protein_coding	cell division cycle 14A [Source:HGNC Symbol;Acc:HGNC:1718]	4085	0.392	true	-0.382	0.0749	1
ENSCAFG00000004374	SOX9	protein_coding	transcription factor SOX-9 [Source:RefSeq peptide;Acc:NP_001002978]	3736	0.496	true	-0.433	0.0755	1
ENSCAFG00000000056	CDH7	protein_coding	cadherin 7 [Source:HGNC Symbol;Acc:HGNC:1766]	2680	0.466	true	-0.853	0.0759	1
ENSCAFG00000004318	CST7	protein_coding	cystatin F [Source:HGNC Symbol;Acc:HGNC:2479]	615	0.598	true	0.53	0.0762	1
ENSCAFG00000004730	PLAUR	protein_coding	plasminogen activator, urokinase receptor [Source:HGNC Symbol;Acc:HGNC:9053]	1185	0.557	true	0.319	0.0762	1
ENSCAFG00000019206	ZYG11A	protein_coding	zyg-11 family member A, cell cycle regulator [Source:HGNC Symbol;Acc:HGNC:32058]	2538	0.487	true	-0.417	0.0765	1
ENSCAFG00000007698	ZNF827	protein_coding	zinc finger protein 827 [Source:HGNC Symbol;Acc:HGNC:27193]	5886	0.504	true	-0.313	0.077	1
ENSCAFG00000011361	COL25A1	protein_coding	collagen type XXV alpha 1 chain [Source:HGNC Symbol;Acc:HGNC:18603]	1563	0.566	true	-0.732	0.0775	1
ENSCAFG00000015013	LGALS3	protein_coding	galectin 3 [Source:HGNC Symbol;Acc:HGNC:6563]	1157	0.496	true	-0.397	0.0779	1
ENSCAFG00000005187	EDNRB	protein_coding	endothelin receptor type B [Source:HGNC Symbol;Acc:HGNC:3180]	4756	0.385	true	-0.538	0.08	1
ENSCAFG00000002627	EPAS1	protein_coding	endothelial PAS domain protein 1 [Source:HGNC Symbol;Acc:HGNC:3374]	2607	0.577	true	0.39	0.0803	1
ENSCAFG00000006370	HGF	protein_coding	Hepatocyte growth factor Hepatocyte growth factor alpha chain Hepatocyte growth factor beta chain [Source:UniProtKB/Swiss-Prot;Acc:Q867B7]	5992	0.353	true	-0.445	0.0809	1
ENSCAFG00000009744	ADAMTS20	protein_coding	ADAM metallopeptidase with thrombospondin type 1 motif 20 [Source:HGNC Symbol;Acc:HGNC:17178]	7528	0.438	true	-0.561	0.0809	1
ENSCAFG00000006759	KIAA1456	protein_coding	KIAA1456 [Source:HGNC Symbol;Acc:HGNC:26725]	3821	0.41	true	-0.545	0.0818	1
ENSCAFG00000014264	BARD1	protein_coding	BRCA1 associated RING domain 1 [Source:HGNC Symbol;Acc:HGNC:952]	2187	0.452	true	-0.296	0.0819	1
ENSCAFG00000018666	EGFLAM	protein_coding	EGF like, fibronectin type III and laminin G domains [Source:HGNC Symbol;Acc:HGNC:26810]	3275	0.529	true	0.576	0.0821	1
ENSCAFG00000010241	PXN	protein_coding	paxillin [Source:HGNC Symbol;Acc:HGNC:9718]	4595	0.548	true	0.409	0.0826	1
ENSCAFG00000016132	SPEN	protein_coding	spen family transcriptional repressor [Source:HGNC Symbol;Acc:HGNC:17575]	9935	0.516	true	-0.238	0.0828	1
ENSCAFG00000009491	NRN1	protein_coding	neuritin 1 [Source:HGNC Symbol;Acc:HGNC:17972]	1659	0.45	true	-0.835	0.0829	1
ENSCAFG00000002049	RUSC2	protein_coding	RUN and SH3 domain containing 2 [Source:HGNC Symbol;Acc:HGNC:23625]	4963	0.62	true	0.417	0.0834	1
ENSCAFG00000011022	ROBO4	protein_coding	roundabout guidance receptor 4 [Source:HGNC Symbol;Acc:HGNC:17985]	4046	0.634	true	0.594	0.0835	1
ENSCAFG00000005575		protein_coding		2300	0.567	true	0.276	0.0837	1
ENSCAFG00000002942	HOXA2	protein_coding	homeobox A2 [Source:HGNC Symbol;Acc:HGNC:5103]	1717	0.546	true	0.437	0.084	1
ENSCAFG00000013733	GATM	protein_coding	glycine amidinotransferase, mitochondrial [Source:RefSeq peptide;Acc:NP_001274013]	1929	0.554	true	-0.388	0.084	1
ENSCAFG00000006950	SP1	protein_coding	Sp1 transcription factor [Source:HGNC Symbol;Acc:HGNC:11205]	6956	0.467	true	-0.265	0.0855	1
ENSCAFG00000003029	CXCL8	protein_coding	Interleukin-8 [Source:UniProtKB/Swiss-Prot;Acc:P41324]	2257	0.35	true	0.921	0.0856	1
ENSCAFG00000010913	C11orf24	protein_coding	chromosome 11 open reading frame 24 [Source:HGNC Symbol;Acc:HGNC:1174]	2145	0.595	true	0.294	0.0856	1
ENSCAFG00000017196	SAMD15	protein_coding	sterile alpha motif domain containing 15 [Source:HGNC Symbol;Acc:HGNC:18631]	6589	0.432	true	0.464	0.0857	1
ENSCAFG00000031860	HIST1H2AC	protein_coding	histone cluster 1 H2A family member c [Source:HGNC Symbol;Acc:HGNC:4733]	393	0.674	true	0.638	0.0858	1
ENSCAFG00000010920	KMT5B	protein_coding	lysine methyltransferase 5B [Source:HGNC Symbol;Acc:HGNC:24283]	4448	0.464	true	-0.324	0.0858	1
ENSCAFG00000008214	FHDC1	protein_coding	FH2 domain containing 1 [Source:HGNC Symbol;Acc:HGNC:29363]	5897	0.566	true	-0.42	0.0863	1
ENSCAFG00000023806	KRT25	protein_coding	keratin 25 [Source:HGNC Symbol;Acc:HGNC:30839]	1607	0.505	true	0.481	0.0865	1
ENSCAFG00000002147	IL1R1	protein_coding	interleukin 1 receptor type 1 [Source:HGNC Symbol;Acc:HGNC:5993]	1719	0.405	true	0.405	0.0866	1
ENSCAFG00000014453	AFAP1	protein_coding	actin filament associated protein 1 [Source:HGNC Symbol;Acc:HGNC:24017]	2460	0.552	true	0.265	0.0868	1
ENSCAFG00000031918	TMEM26	protein_coding	transmembrane protein 26 [Source:HGNC Symbol;Acc:HGNC:28550]	5679	0.47	true	-0.66	0.0871	1
ENSCAFG00000000225		protein_coding		2005	0.647	true	0.495	0.0872	1
ENSCAFG00000003405	KLF11	protein_coding	Kruppel like factor 11 [Source:HGNC Symbol;Acc:HGNC:11811]	4175	0.461	true	-0.545	0.0878	1
ENSCAFG00000008752	FRAS1	protein_coding	Fraser extracellular matrix complex subunit 1 [Source:HGNC Symbol;Acc:HGNC:19185]	12760	0.51	true	-0.526	0.0882	1
ENSCAFG00000008312	HPS3	protein_coding	HPS3, biogenesis of lysosomal organelles complex 2 subunit 1 [Source:HGNC Symbol;Acc:HGNC:15597]	3124	0.454	true	-0.296	0.0883	1
ENSCAFG00000020133	BCAR3	protein_coding	breast cancer anti-estrogen resistance 3 [Source:HGNC Symbol;Acc:HGNC:973]	5308	0.494	true	0.283	0.0886	1
ENSCAFG00000008677	SSBP2	protein_coding	single stranded DNA binding protein 2 [Source:HGNC Symbol;Acc:HGNC:15831]	5490	0.399	true	-0.334	0.0887	1
ENSCAFG00000018466	ADAP2	protein_coding	ArfGAP with dual PH domains 2 [Source:HGNC Symbol;Acc:HGNC:16487]	5007	0.471	true	-0.5	0.0893	1
ENSCAFG00000019666	PER3	protein_coding	period circadian clock 3 [Source:HGNC Symbol;Acc:HGNC:8847]	8106	0.456	true	-0.301	0.09	1
ENSCAFG00000007893	RBP4	protein_coding	retinol binding protein 4 [Source:HGNC Symbol;Acc:HGNC:9922]	633	0.596	true	0.345	0.0902	1
ENSCAFG00000017543	RPS6KA5	protein_coding	ribosomal protein S6 kinase A5 [Source:HGNC Symbol;Acc:HGNC:10434]	2765	0.465	true	-0.435	0.0904	1
ENSCAFG00000016029	RFX7	protein_coding	regulatory factor X7 [Source:HGNC Symbol;Acc:HGNC:25777]	7803	0.42	true	-0.313	0.0911	1
ENSCAFG00000012475	PEA15	protein_coding	phosphoprotein enriched in astrocytes 15 [Source:HGNC Symbol;Acc:HGNC:8822]	456	0.586	true	0.349	0.0912	1
ENSCAFG00000004782		protein_coding		2352	0.501	true	0.298	0.0915	1
ENSCAFG00000015627	SIX4	protein_coding	SIX homeobox 4 [Source:HGNC Symbol;Acc:HGNC:10890]	5918	0.427	true	-0.263	0.0915	1
ENSCAFG00000032414	PLEKHA2	protein_coding	pleckstrin homology domain containing A2 [Source:HGNC Symbol;Acc:HGNC:14336]	6727	0.5	true	-0.439	0.0915	1
ENSCAFG00000005183	SLAIN1	protein_coding	SLAIN motif family member 1 [Source:HGNC Symbol;Acc:HGNC:26387]	2027	0.63	true	-0.312	0.0915	1
ENSCAFG00000007575	DPY19L3	protein_coding	dpy-19 like 3 (C. elegans) [Source:HGNC Symbol;Acc:HGNC:27120]	3232	0.428	true	-0.323	0.0917	1
ENSCAFG00000003233	MEIS1	protein_coding	Meis homeobox 1 [Source:HGNC Symbol;Acc:HGNC:7000]	2117	0.482	true	-0.469	0.0925	1
ENSCAFG00000010700	CCND1	protein_coding	cyclin D1 [Source:HGNC Symbol;Acc:HGNC:1582]	1310	0.637	true	0.407	0.0926	1
ENSCAFG00000017082	WWC1	protein_coding	WW and C2 domain containing 1 [Source:HGNC Symbol;Acc:HGNC:29435]	3345	0.576	true	0.335	0.0941	1
ENSCAFG00000029641		protein_coding		1152	0.498	true	0.422	0.0945	1
ENSCAFG00000012787		protein_coding		828	0.651	true	0.565	0.0948	1
ENSCAFG00000029321	WNT5A	protein_coding	Wnt family member 5A [Source:HGNC Symbol;Acc:HGNC:12784]	5927	0.422	true	-0.373	0.0951	1
ENSCAFG00000003845		protein_coding		2127	0.539	true	0.509	0.0951	1
ENSCAFG00000002664	MSH6	protein_coding	mutS homolog 6 [Source:HGNC Symbol;Acc:HGNC:7329]	3814	0.436	true	-0.314	0.0963	1
ENSCAFG00000029095		protein_coding		869	0.625	true	-0.48	0.0964	1
ENSCAFG00000000134	RBMS2	protein_coding	RNA binding motif single stranded interacting protein 2 [Source:HGNC Symbol;Acc:HGNC:9909]	1318	0.508	true	0.256	0.0979	1
ENSCAFG00000018530	MAP2K3	protein_coding	mitogen-activated protein kinase kinase 3 [Source:HGNC Symbol;Acc:HGNC:6843]	3406	0.571	true	0.26	0.0982	1
ENSCAFG00000030329		protein_coding		1954	0.556	true	-0.299	0.0985	1
ENSCAFG00000009740	MAK	protein_coding	male germ cell associated kinase [Source:HGNC Symbol;Acc:HGNC:6816]	2059	0.446	true	0.517	0.0992	1
ENSCAFG00000001570	PSAT1	protein_coding	phosphoserine aminotransferase 1 [Source:HGNC Symbol;Acc:HGNC:19129]	1451	0.521	true	-0.266	0.0994	1
ENSCAFG00000017728	CDR2	protein_coding	cerebellar degeneration related protein 2 [Source:HGNC Symbol;Acc:HGNC:1799]	1274	0.492	true	0.335	0.1	1
ENSCAFG00000002086	TPM2	protein_coding	tropomyosin 2 (beta) [Source:HGNC Symbol;Acc:HGNC:12011]	1353	0.584	true	0.379	0.101	1
ENSCAFG00000018554	ZBTB14	protein_coding	zinc finger and BTB domain containing 14 [Source:HGNC Symbol;Acc:HGNC:12860]	1270	0.471	true	-0.318	0.101	1
ENSCAFG00000006748	PDYN	protein_coding	prodynorphin [Source:HGNC Symbol;Acc:HGNC:8820]	1122	0.53	true	1.15	0.101	1
ENSCAFG00000010689	SLC39A8	protein_coding	solute carrier family 39 member 8 [Source:HGNC Symbol;Acc:HGNC:20862]	6258	0.427	true	-0.661	0.101	1
ENSCAFG00000006454	ELK3	protein_coding	ELK3, ETS transcription factor [Source:HGNC Symbol;Acc:HGNC:3325]	4916	0.408	true	-0.243	0.101	1
ENSCAFG00000002105	FHL2	protein_coding	four and a half LIM domains 2 [Source:HGNC Symbol;Acc:HGNC:3703]	864	0.568	true	0.332	0.101	1
ENSCAFG00000015882		protein_coding		759	0.514	true	0.451	0.102	1
ENSCAFG00000007245	IL1A	protein_coding	interleukin 1 alpha [Source:HGNC Symbol;Acc:HGNC:5991]	1541	0.409	true	0.467	0.102	1
ENSCAFG00000005365	DGAT2	protein_coding	diacylglycerol O-acyltransferase 2 [Source:HGNC Symbol;Acc:HGNC:16940]	2930	0.537	true	-0.552	0.102	1
ENSCAFG00000018209	EPN2	protein_coding	epsin 2 [Source:HGNC Symbol;Acc:HGNC:18639]	1922	0.6	true	0.514	0.102	1
ENSCAFG00000032469	DDIT4	protein_coding	DNA damage inducible transcript 4 [Source:HGNC Symbol;Acc:HGNC:24944]	2212	0.575	true	-1.33	0.102	1
ENSCAFG00000023107	OAS2	protein_coding	2'-5'-oligoadenylate synthetase 2 [Source:HGNC Symbol;Acc:HGNC:8087]	4810	0.478	true	0.484	0.102	1
ENSCAFG00000002065	KIT	protein_coding	KIT proto-oncogene receptor tyrosine kinase [Source:HGNC Symbol;Acc:HGNC:6342]	4487	0.475	true	-0.469	0.103	1
ENSCAFG00000017963		protein_coding		2002	0.418	true	-0.379	0.103	1
ENSCAFG00000010498	KCNH7	protein_coding	potassium voltage-gated channel subfamily H member 7 [Source:HGNC Symbol;Acc:HGNC:18863]	3304	0.433	true	-0.285	0.103	1
ENSCAFG00000002717	DNAH11	protein_coding	dynein axonemal heavy chain 11 [Source:HGNC Symbol;Acc:HGNC:2942]	13690	0.458	true	-0.464	0.103	1
ENSCAFG00000005354	KLF6	protein_coding	Kruppel like factor 6 [Source:HGNC Symbol;Acc:HGNC:2235]	1129	0.614	true	0.57	0.103	1
ENSCAFG00000000916	GDF9	protein_coding	growth differentiation factor 9 [Source:HGNC Symbol;Acc:HGNC:4224]	1730	0.481	true	-0.45	0.104	1
ENSCAFG00000017557	S100A8	protein_coding	S100 calcium binding protein A8 [Source:HGNC Symbol;Acc:HGNC:10498]	555	0.494	true	-0.605	0.104	1
ENSCAFG00000001115	L3MBTL3	protein_coding	l(3)mbt-like 3 (Drosophila) [Source:HGNC Symbol;Acc:HGNC:23035]	2401	0.457	true	-0.29	0.104	1
ENSCAFG00000024677		protein_coding		403	0.644	true	0.575	0.104	1
ENSCAFG00000018610	TRIP10	protein_coding	thyroid hormone receptor interactor 10 [Source:HGNC Symbol;Acc:HGNC:12304]	1756	0.591	true	0.284	0.105	1
ENSCAFG00000010995	LGMN	protein_coding	legumain [Source:HGNC Symbol;Acc:HGNC:9472]	1331	0.536	true	0.215	0.106	1
ENSCAFG00000030025	FGL2	protein_coding	fibrinogen like 2 [Source:HGNC Symbol;Acc:HGNC:3696]	5382	0.374	true	-0.423	0.106	1
ENSCAFG00000007753	GK5	protein_coding	glycerol kinase 5 (putative) [Source:HGNC Symbol;Acc:HGNC:28635]	2438	0.487	true	-0.279	0.106	1
ENSCAFG00000013976	C14orf28	protein_coding	chromosome 14 open reading frame 28 [Source:HGNC Symbol;Acc:HGNC:19834]	814	0.382	true	0.522	0.106	1
ENSCAFG00000004399	FZD4	protein_coding	frizzled class receptor 4 [Source:HGNC Symbol;Acc:HGNC:4042]	2984	0.55	true	0.323	0.106	1
ENSCAFG00000008827	ALMS1	protein_coding	ALMS1, centrosome and basal body associated protein [Source:HGNC Symbol;Acc:HGNC:428]	12500	0.433	true	-0.287	0.107	1
ENSCAFG00000016720	STARD8	protein_coding	StAR related lipid transfer domain containing 8 [Source:HGNC Symbol;Acc:HGNC:19161]	3992	0.569	true	0.373	0.107	1
ENSCAFG00000007885	SLC12A6	protein_coding	solute carrier family 12 member 6 [Source:HGNC Symbol;Acc:HGNC:10914]	3468	0.485	true	0.237	0.107	1
ENSCAFG00000016977	DLX3	protein_coding	distal-less homeobox 3 [Source:HGNC Symbol;Acc:HGNC:2916]	3221	0.611	true	0.446	0.107	1
ENSCAFG00000030412	BCL2L11	protein_coding	BCL2 like 11 [Source:HGNC Symbol;Acc:HGNC:994]	5552	0.45	true	-0.301	0.107	1
ENSCAFG00000020154	EVI5	protein_coding	ecotropic viral integration site 5 [Source:HGNC Symbol;Acc:HGNC:3501]	4068	0.382	true	-0.286	0.107	1
ENSCAFG00000016072		protein_coding		2679	0.588	true	-0.532	0.108	1
ENSCAFG00000015209	TUBA4A	protein_coding	tubulin alpha 4a [Source:HGNC Symbol;Acc:HGNC:12407]	1347	0.615	true	0.253	0.108	1
ENSCAFG00000031067	TMEM267	protein_coding	transmembrane protein 267 [Source:HGNC Symbol;Acc:HGNC:26139]	3185	0.356	true	-0.371	0.108	1
ENSCAFG00000007854	CAST	protein_coding	calpastatin [Source:HGNC Symbol;Acc:HGNC:1515]	2538	0.491	true	0.224	0.108	1
ENSCAFG00000006674	SPINK5	protein_coding	serine peptidase inhibitor, Kazal type 5 [Source:HGNC Symbol;Acc:HGNC:15464]	3691	0.436	true	0.522	0.108	1
ENSCAFG00000008159	PLSCR4	protein_coding	phospholipid scramblase 4 [Source:HGNC Symbol;Acc:HGNC:16497]	5257	0.391	true	-0.368	0.108	1
ENSCAFG00000024645	BNIP3	protein_coding	BCL2/adenovirus E1B 19kDa interacting protein 3 [Source:HGNC Symbol;Acc:HGNC:1084]	931	0.639	true	-0.779	0.108	1
ENSCAFG00000001808	KIAA1324L	protein_coding	KIAA1324 like [Source:HGNC Symbol;Acc:HGNC:21945]	3357	0.454	true	-0.243	0.109	1
ENSCAFG00000007614	CCNE1	protein_coding	cyclin E1 [Source:HGNC Symbol;Acc:HGNC:1589]	2416	0.478	true	-0.244	0.109	1
ENSCAFG00000001106	LAMA2	protein_coding	laminin subunit alpha 2 [Source:HGNC Symbol;Acc:HGNC:6482]	11870	0.49	true	-0.313	0.109	1
ENSCAFG00000006231	DCLK1	protein_coding	doublecortin like kinase 1 [Source:HGNC Symbol;Acc:HGNC:2700]	1968	0.561	true	0.307	0.109	1
ENSCAFG00000011339	LHX9	protein_coding	LIM homeobox 9 [Source:HGNC Symbol;Acc:HGNC:14222]	2446	0.516	true	-0.521	0.109	1
ENSCAFG00000007550		protein_coding		3203	0.418	true	-0.454	0.11	1
ENSCAFG00000019214	CALML6	protein_coding	calmodulin like 6 [Source:HGNC Symbol;Acc:HGNC:24193]	450	0.571	true	0.484	0.112	1
ENSCAFG00000016510	CACNB1	protein_coding	calcium voltage-gated channel auxiliary subunit beta 1 [Source:HGNC Symbol;Acc:HGNC:1401]	1716	0.585	true	-0.539	0.112	1
ENSCAFG00000009407	LPCAT2	protein_coding	lysophosphatidylcholine acyltransferase 2 [Source:HGNC Symbol;Acc:HGNC:26032]	6245	0.392	true	-0.31	0.112	1
ENSCAFG00000010499	CDON	protein_coding	cell adhesion associated, oncogene regulated [Source:HGNC Symbol;Acc:HGNC:17104]	7496	0.478	true	0.255	0.112	1
ENSCAFG00000017141	ESRRB	protein_coding	estrogen related receptor beta [Source:HGNC Symbol;Acc:HGNC:3473]	5275	0.589	true	-0.431	0.113	1
ENSCAFG00000029598	DNASE1L2	protein_coding	deoxyribonuclease 1 like 2 [Source:HGNC Symbol;Acc:HGNC:2958]	1484	0.63	true	0.517	0.113	1
ENSCAFG00000006095	ANKRD10	protein_coding	ankyrin repeat domain 10 [Source:HGNC Symbol;Acc:HGNC:20265]	2645	0.507	true	-0.253	0.113	1
ENSCAFG00000007870	DCLK2	protein_coding	doublecortin like kinase 2 [Source:HGNC Symbol;Acc:HGNC:19002]	7168	0.58	true	-0.391	0.114	1
ENSCAFG00000002961		protein_coding		819	0.64	true	-0.313	0.114	1
ENSCAFG00000019300		protein_coding		1064	0.653	true	0.493	0.114	1
ENSCAFG00000018527	PRAM1	protein_coding	PML-RARA regulated adaptor molecule 1 [Source:HGNC Symbol;Acc:HGNC:30091]	2174	0.582	true	-0.745	0.114	1
ENSCAFG00000029384		protein_coding		2183	0.75	true	0.632	0.114	1
ENSCAFG00000014777	RCOR2	protein_coding	REST corepressor 2 [Source:HGNC Symbol;Acc:HGNC:27455]	2649	0.614	true	-0.664	0.114	1
ENSCAFG00000002305	LRRC1	protein_coding	leucine rich repeat containing 1 [Source:HGNC Symbol;Acc:HGNC:14307]	2626	0.478	true	-0.284	0.114	1
ENSCAFG00000018158	ZNF521	protein_coding	zinc finger protein 521 [Source:HGNC Symbol;Acc:HGNC:24605]	4556	0.497	true	-0.29	0.114	1
ENSCAFG00000006966	ST5	protein_coding	suppression of tumorigenicity 5 [Source:HGNC Symbol;Acc:HGNC:11350]	4364	0.571	true	0.298	0.115	1
ENSCAFG00000009317	TMEM45A	protein_coding	transmembrane protein 45A [Source:HGNC Symbol;Acc:HGNC:25480]	1386	0.556	true	-1.04	0.115	1
ENSCAFG00000000683		protein_coding		1506	0.481	true	0.398	0.115	1
ENSCAFG00000014083	ADAMTS14	protein_coding	ADAM metallopeptidase with thrombospondin type 1 motif 14 [Source:HGNC Symbol;Acc:HGNC:14899]	4400	0.635	true	0.37	0.116	1
ENSCAFG00000032043		protein_coding		2123	0.568	true	0.338	0.116	1
ENSCAFG00000032470		protein_coding		5981	0.384	true	-0.297	0.116	1
ENSCAFG00000029311	PCP4	protein_coding	Purkinje cell protein 4 [Source:HGNC Symbol;Acc:HGNC:8742]	765	0.506	true	0.377	0.116	1
ENSCAFG00000019918	FOXF1	protein_coding	forkhead box F1 [Source:HGNC Symbol;Acc:HGNC:3809]	4938	0.537	true	-0.376	0.116	1
ENSCAFG00000018254	GREB1L	protein_coding	growth regulation by estrogen in breast cancer 1 like [Source:HGNC Symbol;Acc:HGNC:31042]	5854	0.505	true	-0.42	0.116	1
ENSCAFG00000028905	CDKN2C	protein_coding	cyclin dependent kinase inhibitor 2C [Source:HGNC Symbol;Acc:HGNC:1789]	2817	0.434	true	-0.249	0.116	1
ENSCAFG00000029121	FAM78A	protein_coding	family with sequence similarity 78 member A [Source:HGNC Symbol;Acc:HGNC:25465]	3663	0.564	true	-0.425	0.117	1
ENSCAFG00000006503	RBPMS	protein_coding	RNA binding protein with multiple splicing [Source:HGNC Symbol;Acc:HGNC:19097]	657	0.51	true	0.301	0.117	1
ENSCAFG00000000200	NDUFA4L2	protein_coding	NDUFA4, mitochondrial complex associated like 2 [Source:HGNC Symbol;Acc:HGNC:29836]	264	0.61	true	-1.69	0.117	1
ENSCAFG00000014002	H2AFY2	protein_coding	H2A histone family member Y2 [Source:HGNC Symbol;Acc:HGNC:14453]	1246	0.546	true	-0.394	0.118	1
ENSCAFG00000018381	ESM1	protein_coding	endothelial cell specific molecule 1 [Source:HGNC Symbol;Acc:HGNC:3466]	3074	0.418	true	0.547	0.118	1
ENSCAFG00000032379	PEG10	protein_coding	Canis lupus familiaris paternally expressed 10 (PEG10), transcript variant 1, mRNA. [Source:RefSeq mRNA;Acc:NM_001172543]	6587	0.498	true	-0.408	0.118	1
ENSCAFG00000001893	C9orf135	protein_coding	chromosome 9 open reading frame 135 [Source:HGNC Symbol;Acc:HGNC:31422]	587	0.436	true	0.429	0.118	1
ENSCAFG00000002072	SPATA6L	protein_coding	spermatogenesis associated 6 like [Source:HGNC Symbol;Acc:HGNC:25472]	1498	0.476	true	0.369	0.119	1
ENSCAFG00000000661	EZR	protein_coding	ezrin [Source:HGNC Symbol;Acc:HGNC:12691]	1995	0.57	true	0.283	0.119	1
ENSCAFG00000005289	SLITRK6	protein_coding	SLIT and NTRK like family member 6 [Source:HGNC Symbol;Acc:HGNC:23503]	2523	0.398	true	-0.643	0.12	1
ENSCAFG00000004677	AKAP11	protein_coding	A-kinase anchoring protein 11 [Source:HGNC Symbol;Acc:HGNC:369]	10460	0.386	true	-0.295	0.12	1
ENSCAFG00000003854	WASF1	protein_coding	WAS protein family member 1 [Source:HGNC Symbol;Acc:HGNC:12732]	1708	0.464	true	-0.333	0.12	1
ENSCAFG00000000828	RPS6KA2	protein_coding	ribosomal protein S6 kinase A2 [Source:HGNC Symbol;Acc:HGNC:10431]	6748	0.556	true	-0.452	0.12	1
ENSCAFG00000011751	CD86	protein_coding	T-lymphocyte activation antigen CD86 precursor [Source:RefSeq peptide;Acc:NP_001003146]	1928	0.406	true	-0.538	0.12	1
ENSCAFG00000015807	MAT1A	protein_coding	methionine adenosyltransferase 1A [Source:HGNC Symbol;Acc:HGNC:6903]	6316	0.563	true	0.607	0.121	1
ENSCAFG00000013244	CDKN1B	protein_coding	cyclin dependent kinase inhibitor 1B [Source:HGNC Symbol;Acc:HGNC:1785]	3353	0.399	true	-0.341	0.121	1
ENSCAFG00000017226	TNPO2	protein_coding	transportin 2 [Source:HGNC Symbol;Acc:HGNC:19998]	3147	0.598	true	0.348	0.121	1
ENSCAFG00000002077	CA9	protein_coding	carbonic anhydrase 9 [Source:HGNC Symbol;Acc:HGNC:1383]	1432	0.599	true	-0.875	0.122	1
ENSCAFG00000024239	MLLT11	protein_coding	myeloid/lymphoid or mixed-lineage leukemia; translocated to, 11 [Source:HGNC Symbol;Acc:HGNC:16997]	273	0.498	true	0.47	0.122	1
ENSCAFG00000020204		protein_coding		1696	0.457	true	0.633	0.123	1
ENSCAFG00000014827	EZH1	protein_coding	enhancer of zeste 1 polycomb repressive complex 2 subunit [Source:HGNC Symbol;Acc:HGNC:3526]	1991	0.472	true	-0.373	0.124	1
ENSCAFG00000003848	ABHD18	protein_coding	abhydrolase domain containing 18 [Source:HGNC Symbol;Acc:HGNC:26111]	3994	0.392	true	-0.285	0.124	1
ENSCAFG00000009032	TMEM55A	protein_coding	transmembrane protein 55A [Source:HGNC Symbol;Acc:HGNC:25452]	2216	0.353	true	-0.367	0.124	1
ENSCAFG00000016534	ACTN1	protein_coding	actinin alpha 1 [Source:HGNC Symbol;Acc:HGNC:163]	5235	0.535	true	0.26	0.125	1
ENSCAFG00000031664		protein_coding		4908	0.352	true	-0.423	0.125	1
ENSCAFG00000029553		protein_coding		2859	0.43	true	0.449	0.125	1
ENSCAFG00000016763	RGS6	protein_coding	regulator of G protein signaling 6 [Source:HGNC Symbol;Acc:HGNC:10002]	3384	0.519	true	0.405	0.125	1
ENSCAFG00000000238	KIF5A	protein_coding	kinesin family member 5A [Source:HGNC Symbol;Acc:HGNC:6323]	5414	0.516	true	-0.383	0.126	1
ENSCAFG00000009659	HR	protein_coding	HR, lysine demethylase and nuclear receptor corepressor [Source:HGNC Symbol;Acc:HGNC:5172]	7024	0.608	true	0.478	0.126	1
ENSCAFG00000013728		protein_coding		1651	0.612	true	0.531	0.127	1
ENSCAFG00000009015	CALB1	protein_coding	calbindin 1 [Source:HGNC Symbol;Acc:HGNC:1434]	2499	0.399	true	-0.87	0.127	1
ENSCAFG00000028915	RWDD3	protein_coding	RWD domain containing 3 [Source:HGNC Symbol;Acc:HGNC:21393]	5665	0.357	true	-0.441	0.127	1
ENSCAFG00000018655	TMEM97	protein_coding	transmembrane protein 97 [Source:HGNC Symbol;Acc:HGNC:28106]	686	0.586	true	-0.207	0.128	1
ENSCAFG00000029757	MMD	protein_coding	monocyte to macrophage differentiation associated [Source:HGNC Symbol;Acc:HGNC:7153]	5326	0.431	true	-0.246	0.128	1
ENSCAFG00000014887	RNF25	protein_coding	ring finger protein 25 [Source:HGNC Symbol;Acc:HGNC:14662]	1690	0.568	true	0.291	0.128	1
ENSCAFG00000010752	C2orf72	protein_coding	chromosome 2 open reading frame 72 [Source:HGNC Symbol;Acc:HGNC:27418]	864	0.765	true	-0.456	0.128	1
ENSCAFG00000013762	PTGS2	protein_coding	prostaglandin-endoperoxide synthase 2 [Source:HGNC Symbol;Acc:HGNC:9605]	3572	0.398	true	0.675	0.128	1
ENSCAFG00000004731	TENM4	protein_coding	teneurin transmembrane protein 4 [Source:HGNC Symbol;Acc:HGNC:29945]	13570	0.541	true	-0.48	0.128	1
ENSCAFG00000013001	C10orf90	protein_coding	chromosome 10 open reading frame 90 [Source:HGNC Symbol;Acc:HGNC:26563]	2660	0.553	true	0.472	0.128	1
ENSCAFG00000029558	BMF	protein_coding	Bcl2 modifying factor [Source:HGNC Symbol;Acc:HGNC:24132]	5696	0.54	true	-0.76	0.128	1
ENSCAFG00000006189	CCNA1	protein_coding	cyclin A1 [Source:HGNC Symbol;Acc:HGNC:1577]	1739	0.546	true	0.426	0.129	1
ENSCAFG00000008317	KIAA0922	protein_coding	KIAA0922 [Source:HGNC Symbol;Acc:HGNC:29146]	5308	0.465	true	-0.243	0.129	1
ENSCAFG00000017951	DTNA	protein_coding	dystrobrevin alpha [Source:HGNC Symbol;Acc:HGNC:3057]	2537	0.482	true	-0.258	0.129	1
ENSCAFG00000028669	FAM171B	protein_coding	family with sequence similarity 171 member B [Source:HGNC Symbol;Acc:HGNC:29412]	6118	0.422	true	-0.273	0.129	1
ENSCAFG00000013863	CEMIP	protein_coding	cell migration inducing hyaluronan binding protein [Source:HGNC Symbol;Acc:HGNC:29213]	4464	0.569	true	0.436	0.129	1
ENSCAFG00000020175	PBX3	protein_coding	PBX homeobox 3 [Source:HGNC Symbol;Acc:HGNC:8634]	3282	0.477	true	-0.23	0.129	1
ENSCAFG00000012555	SLC12A8	protein_coding	solute carrier family 12 member 8 [Source:HGNC Symbol;Acc:HGNC:15595]	4219	0.517	true	0.425	0.13	1
ENSCAFG00000009455	POLR3D	protein_coding	RNA polymerase III subunit D [Source:HGNC Symbol;Acc:HGNC:1080]	1333	0.587	true	0.308	0.13	1
ENSCAFG00000007945	PROCR	protein_coding	protein C receptor [Source:HGNC Symbol;Acc:HGNC:9452]	726	0.59	true	0.547	0.13	1
ENSCAFG00000008198	KIF13B	protein_coding	kinesin family member 13B [Source:HGNC Symbol;Acc:HGNC:14405]	6601	0.528	true	-0.321	0.13	1
ENSCAFG00000011874	DOK5	protein_coding	docking protein 5 [Source:HGNC Symbol;Acc:HGNC:16173]	1270	0.483	true	0.464	0.13	1
ENSCAFG00000019891		protein_coding		2884	0.422	true	0.57	0.131	1
ENSCAFG00000011762	CA14	protein_coding	carbonic anhydrase 14 [Source:HGNC Symbol;Acc:HGNC:1372]	1018	0.544	true	-0.958	0.131	1
ENSCAFG00000013549	YWHAG	protein_coding	tyrosine 3-monooxygenase/tryptophan 5-monooxygenase activation protein gamma [Source:HGNC Symbol;Acc:HGNC:12852]	706	0.517	true	0.215	0.131	1
ENSCAFG00000008898	PRKG2	protein_coding	protein kinase, cGMP-dependent, type II [Source:HGNC Symbol;Acc:HGNC:9416]	2352	0.453	true	0.451	0.131	1
ENSCAFG00000003535	GLI3	protein_coding	GLI family zinc finger 3 [Source:HGNC Symbol;Acc:HGNC:4319]	6537	0.598	true	-0.315	0.132	1
ENSCAFG00000004197		protein_coding		1552	0.41	true	-0.521	0.132	1
ENSCAFG00000017080	EPN3	protein_coding	epsin 3 [Source:HGNC Symbol;Acc:HGNC:18235]	7252	0.594	true	-0.393	0.132	1
ENSCAFG00000015893	NSUN7	protein_coding	NOP2/Sun RNA methyltransferase family member 7 [Source:HGNC Symbol;Acc:HGNC:25857]	2536	0.46	true	-0.33	0.133	1
ENSCAFG00000011155	STARD9	protein_coding	StAR related lipid transfer domain containing 9 [Source:HGNC Symbol;Acc:HGNC:19162]	11890	0.525	true	-0.408	0.133	1
ENSCAFG00000008143	MSRA	protein_coding	methionine sulfoxide reductase A [Source:HGNC Symbol;Acc:HGNC:7377]	1145	0.606	true	0.409	0.133	1
ENSCAFG00000010883	FMO5	protein_coding	flavin containing monooxygenase 5 [Source:HGNC Symbol;Acc:HGNC:3773]	3386	0.395	true	-0.48	0.133	1
ENSCAFG00000012206	ACKR3	protein_coding	Atypical chemokine receptor 3 [Source:UniProtKB/Swiss-Prot;Acc:P11613]	1977	0.522	true	-1.09	0.133	1
ENSCAFG00000019167	DAPK3	protein_coding	death associated protein kinase 3 [Source:HGNC Symbol;Acc:HGNC:2676]	4573	0.623	true	0.375	0.133	1
ENSCAFG00000031630		protein_coding		4141	0.47	true	0.336	0.133	1
ENSCAFG00000004081	JRKL	protein_coding	JRK-like [Source:HGNC Symbol;Acc:HGNC:6200]	1572	0.433	true	0.298	0.134	1
ENSCAFG00000009658	TFAP2A	protein_coding	transcription factor AP-2 alpha [Source:HGNC Symbol;Acc:HGNC:11742]	2846	0.544	true	-0.355	0.135	1
ENSCAFG00000017513	MTMR4	protein_coding	myotubularin related protein 4 [Source:HGNC Symbol;Acc:HGNC:7452]	6162	0.527	true	-0.262	0.135	1
ENSCAFG00000011367		protein_coding		3789	0.477	true	-0.267	0.136	1
ENSCAFG00000009556	CAGE1	protein_coding	cancer antigen 1 [Source:HGNC Symbol;Acc:HGNC:21622]	3211	0.424	true	0.423	0.136	1
ENSCAFG00000001645	FAM71F2	protein_coding	family with sequence similarity 71 member F2 [Source:HGNC Symbol;Acc:HGNC:27998]	1431	0.5	true	-0.584	0.136	1
ENSCAFG00000020233	LMO4	protein_coding	LIM domain only 4 [Source:HGNC Symbol;Acc:HGNC:6644]	1284	0.441	true	-0.247	0.136	1
ENSCAFG00000031949	PDXP	protein_coding	pyridoxal phosphatase [Source:HGNC Symbol;Acc:HGNC:30259]	3985	0.612	true	-0.33	0.137	1
ENSCAFG00000000165	TNFAIP8	protein_coding	TNF alpha induced protein 8 [Source:HGNC Symbol;Acc:HGNC:17260]	917	0.508	true	-0.352	0.137	1
ENSCAFG00000010991	ACACB	protein_coding	acetyl-CoA carboxylase beta [Source:HGNC Symbol;Acc:HGNC:85]	9574	0.535	true	-0.672	0.137	1
ENSCAFG00000029799	RASSF5	protein_coding	Ras association domain family member 5 [Source:HGNC Symbol;Acc:HGNC:17609]	6535	0.515	true	0.292	0.137	1
ENSCAFG00000020270	COL24A1	protein_coding	collagen type XXIV alpha 1 chain [Source:HGNC Symbol;Acc:HGNC:20821]	5007	0.496	true	-0.436	0.137	1
ENSCAFG00000013382	PPM1J	protein_coding	protein phosphatase, Mg2+/Mn2+ dependent 1J [Source:HGNC Symbol;Acc:HGNC:20785]	2420	0.619	true	0.391	0.138	1
ENSCAFG00000023033	PCDHAC2	protein_coding	protocadherin alpha subfamily C, 2 [Source:HGNC Symbol;Acc:HGNC:8677]	5915	0.519	true	-0.497	0.138	1
ENSCAFG00000014805	DNM3	protein_coding	dynamin 3 [Source:HGNC Symbol;Acc:HGNC:29125]	2550	0.468	true	0.255	0.139	1
ENSCAFG00000005689	NPTX1	protein_coding	neuronal pentraxin 1 [Source:HGNC Symbol;Acc:HGNC:7952]	5309	0.612	true	0.495	0.139	1
ENSCAFG00000009739	NGF	protein_coding	nerve growth factor [Source:HGNC Symbol;Acc:HGNC:7808]	831	0.618	true	0.585	0.14	1
ENSCAFG00000007357	ACVR1B	protein_coding	activin A receptor type 1B [Source:HGNC Symbol;Acc:HGNC:172]	2015	0.569	true	-0.344	0.14	1
ENSCAFG00000011865	PIGM	protein_coding	phosphatidylinositol glycan anchor biosynthesis class M [Source:HGNC Symbol;Acc:HGNC:18858]	1266	0.698	true	0.368	0.141	1
ENSCAFG00000011252	LEF1	protein_coding	lymphoid enhancer binding factor 1 [Source:HGNC Symbol;Acc:HGNC:6551]	3530	0.45	true	-0.343	0.141	1
ENSCAFG00000004190	ARHGAP35	protein_coding	Rho GTPase-activating protein 35 [Source:UniProtKB/Swiss-Prot;Acc:P83509]	5205	0.485	true	-0.2	0.141	1
ENSCAFG00000007882	PCSK1	protein_coding	proprotein convertase subtilisin/kexin type 1 [Source:HGNC Symbol;Acc:HGNC:8743]	6065	0.432	true	1.06	0.141	1
ENSCAFG00000029883	SLC25A36	protein_coding	solute carrier family 25 member 36 [Source:HGNC Symbol;Acc:HGNC:25554]	4699	0.347	true	-0.323	0.141	1
ENSCAFG00000008289	ENC1	protein_coding	ectodermal-neural cortex 1 [Source:HGNC Symbol;Acc:HGNC:3345]	1770	0.587	true	0.363	0.141	1
ENSCAFG00000012297	ZDHHC18	protein_coding	zinc finger DHHC-type containing 18 [Source:HGNC Symbol;Acc:HGNC:20712]	870	0.561	true	0.51	0.141	1
ENSCAFG00000011271	KCNMB3	protein_coding	potassium calcium-activated channel subfamily M regulatory beta subunit 3 [Source:HGNC Symbol;Acc:HGNC:6287]	987	0.512	true	0.402	0.142	1
ENSCAFG00000016627	ARHGAP23	protein_coding	Rho GTPase activating protein 23 [Source:HGNC Symbol;Acc:HGNC:29293]	3493	0.622	true	0.312	0.142	1
ENSCAFG00000032695	FGF10	protein_coding	fibroblast growth factor 10 [Source:HGNC Symbol;Acc:HGNC:3666]	2512	0.468	true	-0.372	0.142	1
ENSCAFG00000010371	PLCXD2	protein_coding	phosphatidylinositol specific phospholipase C X domain containing 2 [Source:HGNC Symbol;Acc:HGNC:26462]	1176	0.564	true	0.489	0.142	1
ENSCAFG00000023355		protein_coding		5826	0.464	true	-0.381	0.142	1
ENSCAFG00000007140	ELOVL7	protein_coding	ELOVL fatty acid elongase 7 [Source:HGNC Symbol;Acc:HGNC:26292]	2578	0.415	true	0.306	0.143	1
ENSCAFG00000014175	ITGA4	protein_coding	integrin subunit alpha 4 [Source:HGNC Symbol;Acc:HGNC:6140]	6680	0.39	true	-0.438	0.143	1
ENSCAFG00000003102	AQP1	protein_coding	Aquaporin-1 [Source:UniProtKB/Swiss-Prot;Acc:Q9N2J4]	2790	0.584	true	0.419	0.143	1
ENSCAFG00000009075	C15orf52	protein_coding	chromosome 15 open reading frame 52 [Source:HGNC Symbol;Acc:HGNC:33488]	5053	0.565	true	0.41	0.144	1
ENSCAFG00000015127	C11orf70	protein_coding	chromosome 11 open reading frame 70 [Source:HGNC Symbol;Acc:HGNC:28188]	1182	0.496	true	0.472	0.144	1
ENSCAFG00000012819	CDKL5	protein_coding	cyclin dependent kinase like 5 [Source:HGNC Symbol;Acc:HGNC:11411]	6761	0.457	true	-0.393	0.144	1
ENSCAFG00000023922	AQP3	protein_coding	aquaporin 3 (Gill blood group) [Source:HGNC Symbol;Acc:HGNC:636]	2375	0.575	true	0.55	0.144	1
ENSCAFG00000002576	HIVEP3	protein_coding	human immunodeficiency virus type I enhancer binding protein 3 [Source:HGNC Symbol;Acc:HGNC:13561]	7095	0.636	true	0.371	0.144	1
ENSCAFG00000028577	XK	protein_coding	X-linked Kx blood group [Source:HGNC Symbol;Acc:HGNC:12811]	5330	0.408	true	-0.237	0.144	1
ENSCAFG00000009755	SALL1	protein_coding	spalt like transcription factor 1 [Source:HGNC Symbol;Acc:HGNC:10524]	4342	0.566	true	-0.253	0.144	1
ENSCAFG00000030087		protein_coding		2251	0.396	true	-0.334	0.145	1
ENSCAFG00000025559	SP7	protein_coding	Sp7 transcription factor [Source:HGNC Symbol;Acc:HGNC:17321]	1475	0.706	true	0.434	0.145	1
ENSCAFG00000012003	LAT2	protein_coding	linker for activation of T-cells family member 2 [Source:HGNC Symbol;Acc:HGNC:12749]	762	0.618	true	0.503	0.145	1
ENSCAFG00000029146	PPP1R3C	protein_coding	protein phosphatase 1 regulatory subunit 3C [Source:HGNC Symbol;Acc:HGNC:9293]	2883	0.414	true	-0.385	0.145	1
ENSCAFG00000020330	ADGRL2	protein_coding	adhesion G protein-coupled receptor L2 [Source:HGNC Symbol;Acc:HGNC:18582]	6072	0.455	true	-0.244	0.145	1
ENSCAFG00000018002	KLHL14	protein_coding	kelch like family member 14 [Source:HGNC Symbol;Acc:HGNC:29266]	3972	0.473	true	-0.415	0.146	1
ENSCAFG00000010676	BANK1	protein_coding	B-cell scaffold protein with ankyrin repeats 1 [Source:HGNC Symbol;Acc:HGNC:18233]	2860	0.42	true	-0.526	0.146	1
ENSCAFG00000012378	RBM4B	protein_coding	RNA binding motif protein 4B [Source:HGNC Symbol;Acc:HGNC:28842]	1101	0.55	true	-0.306	0.146	1
ENSCAFG00000009305	ESRP1	protein_coding	epithelial splicing regulatory protein 1 [Source:HGNC Symbol;Acc:HGNC:25966]	2890	0.493	true	-0.375	0.146	1
ENSCAFG00000008509	CCDC113	protein_coding	coiled-coil domain containing 113 [Source:HGNC Symbol;Acc:HGNC:25002]	4516	0.454	true	-0.225	0.146	1
ENSCAFG00000010971	SATB2	protein_coding	SATB homeobox 2 [Source:HGNC Symbol;Acc:HGNC:21637]	4090	0.499	true	-0.278	0.147	1
ENSCAFG00000004535	NR2C2	protein_coding	nuclear receptor subfamily 2 group C member 2 [Source:HGNC Symbol;Acc:HGNC:7972]	2060	0.516	true	-0.268	0.147	1
ENSCAFG00000005462	XRRA1	protein_coding	X-ray radiation resistance associated 1 [Source:HGNC Symbol;Acc:HGNC:18868]	2460	0.524	true	0.467	0.147	1
ENSCAFG00000013258	SIK3	protein_coding	SIK family kinase 3 [Source:HGNC Symbol;Acc:HGNC:29165]	3828	0.568	true	0.214	0.147	1
ENSCAFG00000000799		protein_coding		4207	0.468	true	0.427	0.147	1
ENSCAFG00000017304	SNAPC5	protein_coding	small nuclear RNA activating complex polypeptide 5 [Source:HGNC Symbol;Acc:HGNC:15484]	303	0.535	true	0.338	0.148	1
ENSCAFG00000017795		protein_coding		600	0.472	true	-0.393	0.148	1
ENSCAFG00000010038	NUAK2	protein_coding	NUAK family kinase 2 [Source:HGNC Symbol;Acc:HGNC:29558]	2016	0.646	true	0.576	0.149	1
ENSCAFG00000014812	COL3A1	protein_coding	collagen type III alpha 1 chain [Source:HGNC Symbol;Acc:HGNC:2201]	5294	0.606	true	-0.881	0.149	1
ENSCAFG00000020345	PTGFR	protein_coding	prostaglandin F receptor [Source:HGNC Symbol;Acc:HGNC:9600]	1150	0.462	true	-0.374	0.149	1
ENSCAFG00000012449	USP53	protein_coding	ubiquitin specific peptidase 53 [Source:HGNC Symbol;Acc:HGNC:29255]	3882	0.386	true	0.466	0.149	1
ENSCAFG00000003045	ZNF292	protein_coding	zinc finger protein 292 [Source:HGNC Symbol;Acc:HGNC:18410]	8175	0.385	true	-0.267	0.15	1
ENSCAFG00000018623	EVI2B	protein_coding	ecotropic viral integration site 2B [Source:HGNC Symbol;Acc:HGNC:3500]	1371	0.41	true	-0.414	0.15	1
ENSCAFG00000011758	TPST2	protein_coding	tyrosylprotein sulfotransferase 2 [Source:HGNC Symbol;Acc:HGNC:12021]	1277	0.665	true	0.343	0.15	1
ENSCAFG00000006804	PRICKLE2	protein_coding	prickle planar cell polarity protein 2 [Source:HGNC Symbol;Acc:HGNC:20340]	2699	0.591	true	0.432	0.15	1
ENSCAFG00000004524	TTYH2	protein_coding	tweety family member 2 [Source:HGNC Symbol;Acc:HGNC:13877]	3646	0.579	true	0.27	0.15	1
ENSCAFG00000001874	CFAP69	protein_coding	cilia and flagella associated protein 69 [Source:HGNC Symbol;Acc:HGNC:26107]	4134	0.398	true	-0.368	0.151	1
ENSCAFG00000008564		protein_coding		1857	0.619	true	-0.636	0.151	1
ENSCAFG00000009552	IMPG2	protein_coding	interphotoreceptor matrix proteoglycan 2 [Source:HGNC Symbol;Acc:HGNC:18362]	7942	0.409	true	-0.384	0.151	1
ENSCAFG00000014128	EHD1	protein_coding	EH domain containing 1 [Source:HGNC Symbol;Acc:HGNC:3242]	4880	0.582	true	0.221	0.151	1
ENSCAFG00000028562	FGF11	protein_coding	fibroblast growth factor 11 [Source:HGNC Symbol;Acc:HGNC:3667]	678	0.631	true	-0.781	0.152	1
ENSCAFG00000015796	TPM4	protein_coding	tropomyosin 4 [Source:HGNC Symbol;Acc:HGNC:12013]	855	0.516	true	0.211	0.152	1
ENSCAFG00000020226	LHX2	protein_coding	LIM homeobox 2 [Source:HGNC Symbol;Acc:HGNC:6594]	2292	0.551	true	-0.375	0.152	1
ENSCAFG00000023903	RNF212B	protein_coding	ring finger protein 212B [Source:HGNC Symbol;Acc:HGNC:20438]	898	0.471	true	-0.415	0.152	1
ENSCAFG00000011890	FAM162A	protein_coding	family with sequence similarity 162 member A [Source:HGNC Symbol;Acc:HGNC:17865]	468	0.468	true	-0.22	0.153	1
ENSCAFG00000008310	ZFHX4	protein_coding	zinc finger homeobox 4 [Source:HGNC Symbol;Acc:HGNC:30939]	11410	0.542	true	-0.298	0.153	1
ENSCAFG00000006407	DDRGK1	protein_coding	DDRGK domain containing 1 [Source:HGNC Symbol;Acc:HGNC:16110]	3471	0.504	true	0.193	0.153	1
ENSCAFG00000032138		protein_coding		1944	0.529	true	0.409	0.153	1
ENSCAFG00000005718	E2F7	protein_coding	E2F transcription factor 7 [Source:HGNC Symbol;Acc:HGNC:23820]	5326	0.476	true	-0.251	0.154	1
ENSCAFG00000016027	ZBTB25	protein_coding	zinc finger and BTB domain containing 25 [Source:HGNC Symbol;Acc:HGNC:13112]	1308	0.468	true	-0.434	0.155	1
ENSCAFG00000015898	RBM47	protein_coding	RNA binding motif protein 47 [Source:HGNC Symbol;Acc:HGNC:30358]	5531	0.474	true	-0.424	0.155	1
ENSCAFG00000013955	DYNLT3	protein_coding	dynein light chain Tctex-type 3 [Source:HGNC Symbol;Acc:HGNC:11694]	2469	0.392	true	-0.308	0.155	1
ENSCAFG00000004478	LRCH1	protein_coding	leucine rich repeats and calponin homology domain containing 1 [Source:HGNC Symbol;Acc:HGNC:20309]	2168	0.463	true	-0.294	0.156	1
ENSCAFG00000010378	TAGLN3	protein_coding	transgelin 3 [Source:HGNC Symbol;Acc:HGNC:29868]	2332	0.602	true	0.527	0.156	1
ENSCAFG00000012331	BICC1	protein_coding	BicC family RNA binding protein 1 [Source:HGNC Symbol;Acc:HGNC:19351]	4290	0.435	true	-0.291	0.157	1
ENSCAFG00000002950	HOXA5	protein_coding	homeobox A5 [Source:HGNC Symbol;Acc:HGNC:5106]	1955	0.574	true	-0.378	0.157	1
ENSCAFG00000014054	ACHE	protein_coding	acetylcholinesterase (Cartwright blood group) [Source:HGNC Symbol;Acc:HGNC:108]	2595	0.657	true	0.521	0.157	1
ENSCAFG00000006952	DHX37	protein_coding	DEAH-box helicase 37 [Source:HGNC Symbol;Acc:HGNC:17210]	4216	0.578	true	0.272	0.157	1
ENSCAFG00000008253	ACTA1	protein_coding	actin, alpha 1, skeletal muscle [Source:HGNC Symbol;Acc:HGNC:129]	2314	0.563	true	0.368	0.157	1
ENSCAFG00000011008	CAMKV	protein_coding	CaM kinase like vesicle associated [Source:HGNC Symbol;Acc:HGNC:28788]	1578	0.583	true	0.433	0.157	1
ENSCAFG00000009793	CBLB	protein_coding	Cbl proto-oncogene B [Source:HGNC Symbol;Acc:HGNC:1542]	4135	0.492	true	-0.263	0.157	1
ENSCAFG00000000716	TMEM74	protein_coding	transmembrane protein 74 [Source:HGNC Symbol;Acc:HGNC:26409]	918	0.513	true	0.407	0.157	1
ENSCAFG00000001577	CEP78	protein_coding	centrosomal protein 78 [Source:HGNC Symbol;Acc:HGNC:25740]	3124	0.445	true	-0.271	0.158	1
ENSCAFG00000003966	ANKRD50	protein_coding	ankyrin repeat domain 50 [Source:HGNC Symbol;Acc:HGNC:29223]	8646	0.403	true	-0.301	0.158	1
ENSCAFG00000015701	CYTH3	protein_coding	cytohesin 3 [Source:HGNC Symbol;Acc:HGNC:9504]	1725	0.532	true	0.314	0.158	1
ENSCAFG00000003262	APLF	protein_coding	aprataxin and PNKP like factor [Source:HGNC Symbol;Acc:HGNC:28724]	6055	0.467	true	-0.233	0.158	1
ENSCAFG00000015046	ATG14	protein_coding	autophagy related 14 [Source:HGNC Symbol;Acc:HGNC:19962]	2223	0.53	true	0.37	0.158	1
ENSCAFG00000013288	ADAMTSL3	protein_coding	ADAMTS like 3 [Source:HGNC Symbol;Acc:HGNC:14633]	7256	0.501	true	0.284	0.158	1
ENSCAFG00000017704	ARMCX3	protein_coding	armadillo repeat containing, X-linked 3 [Source:HGNC Symbol;Acc:HGNC:24065]	1140	0.452	true	0.192	0.158	1
ENSCAFG00000006421	GAS6	protein_coding	growth arrest specific 6 [Source:HGNC Symbol;Acc:HGNC:4168]	2055	0.608	true	0.432	0.158	1
ENSCAFG00000001866		protein_coding		4728	0.415	true	-0.449	0.159	1
ENSCAFG00000012979	C10orf107	protein_coding	chromosome 10 open reading frame 107 [Source:HGNC Symbol;Acc:HGNC:28678]	2764	0.397	true	-0.394	0.159	1
ENSCAFG00000018300	PPP1R13B	protein_coding	protein phosphatase 1 regulatory subunit 13B [Source:HGNC Symbol;Acc:HGNC:14950]	3270	0.574	true	0.248	0.16	1
ENSCAFG00000010652	STK17B	protein_coding	serine/threonine kinase 17b [Source:HGNC Symbol;Acc:HGNC:11396]	1163	0.368	true	0.356	0.16	1
ENSCAFG00000006183	BRF2	protein_coding	BRF2, RNA polymerase III transcription initiation factor subunit [Source:HGNC Symbol;Acc:HGNC:17298]	1266	0.576	true	0.297	0.161	1
ENSCAFG00000014582	SERPINI1	protein_coding	serpin family I member 1 [Source:HGNC Symbol;Acc:HGNC:8943]	1250	0.412	true	0.326	0.161	1
ENSCAFG00000019951	VAV3	protein_coding	vav guanine nucleotide exchange factor 3 [Source:HGNC Symbol;Acc:HGNC:12659]	2382	0.428	true	-0.3	0.162	1
ENSCAFG00000010350	CYB5R1	protein_coding	cytochrome b5 reductase 1 [Source:HGNC Symbol;Acc:HGNC:13397]	918	0.602	true	0.267	0.162	1
ENSCAFG00000016285	MYZAP	protein_coding	myocardial zonula adherens protein [Source:HGNC Symbol;Acc:HGNC:43444]	1481	0.477	true	0.407	0.162	1
ENSCAFG00000012290	SFN	protein_coding	stratifin [Source:HGNC Symbol;Acc:HGNC:10773]	747	0.616	true	0.677	0.163	1
ENSCAFG00000023345	FAM26F	protein_coding	family with sequence similarity 26 member F [Source:HGNC Symbol;Acc:HGNC:33391]	1441	0.535	true	-0.482	0.163	1
ENSCAFG00000014709	TXNDC16	protein_coding	thioredoxin domain containing 16 [Source:HGNC Symbol;Acc:HGNC:19965]	6067	0.39	true	-0.323	0.164	1
ENSCAFG00000031848		protein_coding		2472	0.387	true	-0.323	0.164	1
ENSCAFG00000018591	ARHGAP28	protein_coding	Rho GTPase activating protein 28 [Source:HGNC Symbol;Acc:HGNC:25509]	6887	0.374	true	-0.553	0.164	1
ENSCAFG00000014309	RASGRP2	protein_coding	RAS guanyl releasing protein 2 [Source:HGNC Symbol;Acc:HGNC:9879]	2056	0.596	true	-0.373	0.165	1
ENSCAFG00000031056	MANEA	protein_coding	mannosidase endo-alpha [Source:HGNC Symbol;Acc:HGNC:21072]	5938	0.316	true	-0.346	0.165	1
ENSCAFG00000004722	HN1	protein_coding	hematological and neurological expressed 1 [Source:HGNC Symbol;Acc:HGNC:14569]	1793	0.506	true	0.219	0.165	1
ENSCAFG00000011595	ARHGAP6	protein_coding	Rho GTPase activating protein 6 [Source:HGNC Symbol;Acc:HGNC:676]	4433	0.517	true	0.336	0.165	1
ENSCAFG00000015146	SYN1	protein_coding	synapsin I [Source:HGNC Symbol;Acc:HGNC:11494]	6147	0.59	true	0.417	0.165	1
ENSCAFG00000009569	SPP1	protein_coding	secreted phosphoprotein 1 [Source:HGNC Symbol;Acc:HGNC:11255]	1186	0.423	true	0.465	0.166	1
ENSCAFG00000015518	NLGN1	protein_coding	neuroligin 1 [Source:HGNC Symbol;Acc:HGNC:14291]	1890	0.441	true	-0.464	0.166	1
ENSCAFG00000013828	ADORA2A	protein_coding	Adenosine receptor A2a [Source:UniProtKB/Swiss-Prot;Acc:P11617]	2369	0.576	true	0.294	0.166	1
ENSCAFG00000000123	ATP8B1	protein_coding	ATPase phospholipid transporting 8B1 [Source:HGNC Symbol;Acc:HGNC:3706]	5713	0.447	true	0.456	0.167	1
ENSCAFG00000008274	ARHGEF28	protein_coding	Rho guanine nucleotide exchange factor 28 [Source:HGNC Symbol;Acc:HGNC:30322]	5641	0.503	true	0.382	0.168	1
ENSCAFG00000000945	MAN1A1	protein_coding	mannosidase alpha class 1A member 1 [Source:HGNC Symbol;Acc:HGNC:6821]	3224	0.449	true	-0.205	0.168	1
ENSCAFG00000002824		protein_coding		586	0.418	true	-0.341	0.168	1
ENSCAFG00000023383	FOXD3	protein_coding	forkhead box D3 [Source:HGNC Symbol;Acc:HGNC:3804]	1214	0.745	true	0.389	0.169	1
ENSCAFG00000019348	ISG15	protein_coding	ISG15 ubiquitin-like modifier [Source:HGNC Symbol;Acc:HGNC:4053]	1167	0.548	true	0.461	0.169	1
ENSCAFG00000010717		protein_coding		1950	0.427	true	0.39	0.169	1
ENSCAFG00000015892		protein_coding		1349	0.672	true	0.22	0.17	1
ENSCAFG00000028558	FAM46B	protein_coding	family with sequence similarity 46 member B [Source:HGNC Symbol;Acc:HGNC:28273]	5101	0.56	true	0.261	0.17	1
ENSCAFG00000028609	TNNC2	protein_coding	troponin C2, fast skeletal type [Source:HGNC Symbol;Acc:HGNC:11944]	2830	0.57	true	-0.445	0.17	1
ENSCAFG00000018912	RMI2	protein_coding	RecQ mediated genome instability 2 [Source:HGNC Symbol;Acc:HGNC:28349]	450	0.7	true	-0.386	0.171	1
ENSCAFG00000003174	DPY19L1	protein_coding	dpy-19 like 1 [Source:HGNC Symbol;Acc:HGNC:22205]	3644	0.446	true	-0.231	0.171	1
ENSCAFG00000012182	TGM1	protein_coding	transglutaminase 1 [Source:HGNC Symbol;Acc:HGNC:11777]	2478	0.585	true	-0.391	0.171	1
ENSCAFG00000017426	VEZF1	protein_coding	vascular endothelial zinc finger 1 [Source:HGNC Symbol;Acc:HGNC:12949]	1546	0.506	true	-0.216	0.172	1
ENSCAFG00000030624	CMTM4	protein_coding	CKLF like MARVEL transmembrane domain containing 4 [Source:HGNC Symbol;Acc:HGNC:19175]	2687	0.472	true	-0.282	0.172	1
ENSCAFG00000018018		protein_coding		1146	0.582	true	0.243	0.172	1
ENSCAFG00000004355	LIMS2	protein_coding	LIM zinc finger domain containing 2 [Source:HGNC Symbol;Acc:HGNC:16084]	1288	0.572	true	0.566	0.173	1
ENSCAFG00000014595	PYGL	protein_coding	glycogen phosphorylase, liver form [Source:RefSeq peptide;Acc:NP_001274091]	6474	0.47	true	-0.233	0.173	1
ENSCAFG00000005319		protein_coding		767	0.497	true	-0.438	0.173	1
ENSCAFG00000011144	UNG	protein_coding	uracil DNA glycosylase [Source:HGNC Symbol;Acc:HGNC:12572]	894	0.554	true	-0.319	0.173	1
ENSCAFG00000030640	PID1	protein_coding	phosphotyrosine interaction domain containing 1 [Source:HGNC Symbol;Acc:HGNC:26084]	5411	0.412	true	0.604	0.174	1
ENSCAFG00000000680	OXR1	protein_coding	oxidation resistance 1 [Source:HGNC Symbol;Acc:HGNC:15822]	4728	0.367	true	-0.22	0.174	1
ENSCAFG00000005621	BHLHE40	protein_coding	basic helix-loop-helix family member e40 [Source:HGNC Symbol;Acc:HGNC:1046]	2910	0.491	true	-0.395	0.175	1
ENSCAFG00000012301		protein_coding		5988	0.661	true	0.626	0.175	1
ENSCAFG00000009877	ITGB6	protein_coding	integrin subunit beta 6 [Source:HGNC Symbol;Acc:HGNC:6161]	2745	0.466	true	0.337	0.176	1
