# Supplementary material for: Role of HSP70 in response to (thermo)radiotherapy: analysis of gene expression in canine osteosarcoma cells by RNA-seq
Source: Sci Rep. 2020 Jul 29;10:12779. doi: 10.1038/s41598-020-69619-2 (PMC7391659; doi:10.1038/s41598-020-69619-2)
Supplement: Supplementary file 5 — Supplementary information 5. [file 41598_2020_69619_MOESM5_ESM.xlsx]

## Sheet: Sheet1
datatables
Showing the 500 most significant genes Numeric values are rounded to 3 digits.
	gene_name	type	description	featWidth	gc	isPresent	log2 Ratio	pValue	fdr
ENSCAFG00000009569	SPP1	protein_coding	secreted phosphoprotein 1 [Source:HGNC Symbol;Acc:HGNC:11255]	1186	0.423	true	2.52	3.3e-7	0.00231
ENSCAFG00000023806	KRT25	protein_coding	keratin 25 [Source:HGNC Symbol;Acc:HGNC:30839]	1607	0.505	true	3.45	3.62e-7	0.00231
ENSCAFG00000017556	TEX14	protein_coding	testis expressed 14, intercellular bridge forming factor [Source:HGNC Symbol;Acc:HGNC:11737]	4376	0.482	true	2.8	2.99e-06	0.0127
ENSCAFG00000015043	MMP13	protein_coding	matrix metallopeptidase 13 [Source:HGNC Symbol;Acc:HGNC:7159]	2312	0.451	true	1.41	1.64e-05	0.0522
ENSCAFG00000009884	MMRN1	protein_coding	multimerin 1 [Source:HGNC Symbol;Acc:HGNC:7178]	4582	0.382	true	2.21	3.78e-05	0.0963
ENSCAFG00000011872	G6PC2	protein_coding	glucose-6-phosphatase catalytic subunit 2 [Source:HGNC Symbol;Acc:HGNC:28906]	1077	0.45	true	2.06	7.62e-05	0.162
ENSCAFG00000024226	PRR9	protein_coding	proline rich 9 [Source:HGNC Symbol;Acc:HGNC:32057]	327	0.495	true	1.43	9.42e-05	0.172
ENSCAFG00000001128	TG	protein_coding	thyroglobulin [Source:HGNC Symbol;Acc:HGNC:11764]	8289	0.582	true	1.89	0.000121	0.192
ENSCAFG00000013217	GPRC5A	protein_coding	G protein-coupled receptor class C group 5 member A [Source:HGNC Symbol;Acc:HGNC:9836]	1608	0.6	true	1.23	0.000167	0.213
ENSCAFG00000002403	CCDC180	protein_coding	coiled-coil domain containing 180 [Source:HGNC Symbol;Acc:HGNC:29303]	6249	0.495	true	1.55	0.000178	0.213
ENSCAFG00000004047	RFPL4B	protein_coding	ret finger protein like 4B [Source:HGNC Symbol;Acc:HGNC:33264]	813	0.571	true	1.72	0.000228	0.213
ENSCAFG00000014353	TNN	protein_coding	tenascin N [Source:HGNC Symbol;Acc:HGNC:22942]	4718	0.571	true	1.53	0.000229	0.213
ENSCAFG00000015190	PLAU	protein_coding	plasminogen activator, urokinase [Source:HGNC Symbol;Acc:HGNC:9052]	3637	0.512	true	0.817	0.000239	0.213
ENSCAFG00000012243	NEFH	protein_coding	neurofilament heavy [Source:HGNC Symbol;Acc:HGNC:7737]	3662	0.595	true	2.09	0.000243	0.213
ENSCAFG00000003845		protein_coding		2127	0.539	true	1.3	0.000275	0.213
ENSCAFG00000000080	PMEL	protein_coding	premelanosome protein [Source:HGNC Symbol;Acc:HGNC:10880]	2994	0.618	true	1.52	0.000287	0.213
ENSCAFG00000001791	ALDH1A1	protein_coding	retinal dehydrogenase 1 [Source:RefSeq peptide;Acc:NP_001273906]	1614	0.452	true	1.52	0.000299	0.213
ENSCAFG00000013728		protein_coding		1651	0.612	true	1.51	0.000302	0.213
ENSCAFG00000015063	MMP3	protein_coding	Stromelysin-1 [Source:UniProtKB/Swiss-Prot;Acc:Q6Y4Q5]	1461	0.476	true	1.47	0.000326	0.213
ENSCAFG00000006944	SLC7A2	protein_coding	solute carrier family 7 member 2 [Source:HGNC Symbol;Acc:HGNC:11060]	1989	0.479	true	1.71	0.00034	0.213
ENSCAFG00000001808	KIAA1324L	protein_coding	KIAA1324 like [Source:HGNC Symbol;Acc:HGNC:21945]	3357	0.454	true	-0.929	0.000351	0.213
ENSCAFG00000000923	ROS1	protein_coding	ROS proto-oncogene 1, receptor tyrosine kinase [Source:HGNC Symbol;Acc:HGNC:10261]	7607	0.446	true	1.66	0.000406	0.235
ENSCAFG00000010936	NPNT	protein_coding	nephronectin [Source:HGNC Symbol;Acc:HGNC:27405]	5149	0.482	true	-0.89	0.000455	0.252
ENSCAFG00000029475	B3GALT5	protein_coding	beta-1,3-galactosyltransferase 5 [Source:HGNC Symbol;Acc:HGNC:920]	4695	0.513	true	1.47	0.000521	0.268
ENSCAFG00000009019	NEFM	protein_coding	neurofilament medium [Source:HGNC Symbol;Acc:HGNC:7734]	3121	0.534	true	2.27	0.000526	0.268
ENSCAFG00000017501	SLC5A11	protein_coding	solute carrier family 5 member 11 [Source:HGNC Symbol;Acc:HGNC:23091]	2622	0.562	true	1.66	0.000546	0.268
ENSCAFG00000029537	GJB2	protein_coding	gap junction protein beta 2 [Source:HGNC Symbol;Acc:HGNC:4284]	2220	0.428	true	-1.73	0.000568	0.268
ENSCAFG00000005057	ITIH2	protein_coding	inter-alpha-trypsin inhibitor heavy chain 2 [Source:HGNC Symbol;Acc:HGNC:6167]	2847	0.472	true	1.28	0.000599	0.272
ENSCAFG00000019142	LRP8	protein_coding	LDL receptor related protein 8 [Source:HGNC Symbol;Acc:HGNC:6700]	5586	0.552	true	-0.905	0.000686	0.302
ENSCAFG00000008746	PLCH1	protein_coding	phospholipase C eta 1 [Source:HGNC Symbol;Acc:HGNC:29185]	5738	0.529	true	-0.923	0.000752	0.31
ENSCAFG00000003013	SUSD1	protein_coding	sushi domain containing 1 [Source:HGNC Symbol;Acc:HGNC:25413]	3081	0.519	true	1.28	0.000775	0.31
ENSCAFG00000020315	UOX	protein_coding		2092	0.417	true	1.17	0.000806	0.31
ENSCAFG00000008754	CCL17	protein_coding	C-C motif chemokine 17 [Source:UniProtKB/Swiss-Prot;Acc:Q95N01]	1143	0.564	true	1.98	0.000841	0.31
ENSCAFG00000008565	INSC	protein_coding	inscuteable homolog (Drosophila) [Source:HGNC Symbol;Acc:HGNC:33116]	1628	0.605	true	1.86	0.000843	0.31
ENSCAFG00000009721	ALCAM	protein_coding	activated leukocyte cell adhesion molecule [Source:HGNC Symbol;Acc:HGNC:400]	5454	0.452	true	-0.902	0.00085	0.31
ENSCAFG00000002330	IGFBP7	protein_coding	insulin like growth factor binding protein 7 [Source:HGNC Symbol;Acc:HGNC:5476]	1246	0.619	true	-0.82	0.00093	0.327
ENSCAFG00000015118	MYH16	protein_coding	Myosin-16 [Source:UniProtKB/Swiss-Prot;Acc:F1PT61]	6662	0.523	true	1.37	0.000948	0.327
ENSCAFG00000006212	SEMA3A	protein_coding	semaphorin 3A [Source:HGNC Symbol;Acc:HGNC:10723]	2401	0.468	true	-1.09	0.00102	0.343
ENSCAFG00000014213	POU2AF1	protein_coding	POU class 2 associating factor 1 [Source:HGNC Symbol;Acc:HGNC:9211]	2514	0.508	true	1.92	0.00108	0.345
ENSCAFG00000007580	LYVE1	protein_coding	lymphatic vessel endothelial hyaluronan receptor 1 [Source:HGNC Symbol;Acc:HGNC:14687]	1710	0.448	true	1.26	0.00108	0.345
ENSCAFG00000018129		protein_coding		14980	0.527	true	1.45	0.00115	0.352
ENSCAFG00000017536	FNDC9	protein_coding	fibronectin type III domain containing 9 [Source:HGNC Symbol;Acc:HGNC:33547]	690	0.545	true	1.31	0.00116	0.352
ENSCAFG00000010769	MANBA	protein_coding	mannosidase beta [Source:HGNC Symbol;Acc:HGNC:6831]	6000	0.454	true	-0.835	0.00126	0.361
ENSCAFG00000003825	MATN3	protein_coding	matrilin 3 [Source:HGNC Symbol;Acc:HGNC:6909]	1476	0.573	true	1.1	0.00131	0.361
ENSCAFG00000002309	OMD	protein_coding	osteomodulin [Source:HGNC Symbol;Acc:HGNC:8134]	3040	0.368	true	-1.44	0.00135	0.361
ENSCAFG00000003102	AQP1	protein_coding	Aquaporin-1 [Source:UniProtKB/Swiss-Prot;Acc:Q9N2J4]	2790	0.584	true	1.97	0.00136	0.361
ENSCAFG00000018117	CHRDL1	protein_coding	chordin like 1 [Source:HGNC Symbol;Acc:HGNC:29861]	5102	0.492	true	-0.93	0.00138	0.361
ENSCAFG00000030394		protein_coding		781	0.443	true	1.37	0.00138	0.361
ENSCAFG00000019673	TNFRSF9	protein_coding	TNF receptor superfamily member 9 [Source:HGNC Symbol;Acc:HGNC:11924]	771	0.467	true	1.92	0.00139	0.361
ENSCAFG00000030565	DUSP5	protein_coding	dual specificity phosphatase 5 [Source:HGNC Symbol;Acc:HGNC:3071]	5613	0.542	true	1.02	0.00147	0.369
ENSCAFG00000003580	GRIK2	protein_coding	glutamate ionotropic receptor kainate type subunit 2 [Source:HGNC Symbol;Acc:HGNC:4580]	3837	0.425	true	-1.25	0.00148	0.369
ENSCAFG00000030576	PPP1R15A	protein_coding	protein phosphatase 1 regulatory subunit 15A [Source:HGNC Symbol;Acc:HGNC:14375]	2001	0.572	true	0.798	0.00155	0.381
ENSCAFG00000009333	CESdD1	protein_coding	carboxylesterase 1 [Source:HGNC Symbol;Acc:HGNC:1863]	1989	0.539	true	1.65	0.00159	0.383
ENSCAFG00000019194	SLC43A2	protein_coding	solute carrier family 43 member 2 [Source:HGNC Symbol;Acc:HGNC:23087]	1822	0.576	true	1.26	0.00162	0.383
ENSCAFG00000000638	KLF10	protein_coding	Kruppel like factor 10 [Source:HGNC Symbol;Acc:HGNC:11810]	1914	0.568	true	0.668	0.00168	0.384
ENSCAFG00000029826	DUSP1	protein_coding	dual specificity phosphatase 1 [Source:HGNC Symbol;Acc:HGNC:3064]	3596	0.489	true	0.84	0.00173	0.384
ENSCAFG00000011087	DKK2	protein_coding	dickkopf WNT signaling pathway inhibitor 2 [Source:HGNC Symbol;Acc:HGNC:2892]	3105	0.384	true	-1.11	0.00178	0.384
ENSCAFG00000024864	CHGA	protein_coding	chromogranin A [Source:HGNC Symbol;Acc:HGNC:1929]	1676	0.596	true	1.31	0.00181	0.384
ENSCAFG00000013649		protein_coding		1395	0.507	true	1.14	0.00182	0.384
ENSCAFG00000005609	XDH	protein_coding	xanthine dehydrogenase [Source:HGNC Symbol;Acc:HGNC:12805]	4023	0.535	true	1.45	0.00183	0.384
ENSCAFG00000013925	SEMA6D	protein_coding	semaphorin 6D [Source:HGNC Symbol;Acc:HGNC:16770]	7964	0.463	true	-0.965	0.00188	0.384
ENSCAFG00000030737	ERICH4	protein_coding	glutamate rich 4 [Source:HGNC Symbol;Acc:HGNC:34497]	890	0.551	true	1.04	0.00193	0.384
ENSCAFG00000017565	ITK	protein_coding	IL2 inducible T-cell kinase [Source:HGNC Symbol;Acc:HGNC:6171]	4826	0.451	true	1.3	0.00202	0.384
ENSCAFG00000031277		protein_coding		4176	0.582	true	1.19	0.00202	0.384
ENSCAFG00000023582	SERPINB10	protein_coding	serpin family B member 10 [Source:HGNC Symbol;Acc:HGNC:8942]	2320	0.393	true	1.23	0.00203	0.384
ENSCAFG00000009031	CMYA5	protein_coding	cardiomyopathy associated 5 [Source:HGNC Symbol;Acc:HGNC:14305]	14970	0.434	true	1.4	0.00204	0.384
ENSCAFG00000000786	CSMD3	protein_coding	CUB and Sushi multiple domains 3 [Source:HGNC Symbol;Acc:HGNC:19291]	8849	0.416	true	0.916	0.00205	0.384
ENSCAFG00000017748	BCAS3	protein_coding	BCAS3, microtubule associated cell migration factor [Source:HGNC Symbol;Acc:HGNC:14347]	3075	0.507	true	0.814	0.00206	0.384
ENSCAFG00000003808	JADE1	protein_coding	jade family PHD finger 1 [Source:HGNC Symbol;Acc:HGNC:30027]	3552	0.536	true	0.824	0.00215	0.384
ENSCAFG00000002054	ADGRF5	protein_coding	adhesion G protein-coupled receptor F5 [Source:HGNC Symbol;Acc:HGNC:19030]	6260	0.452	true	0.876	0.00215	0.384
ENSCAFG00000028993		protein_coding		2835	0.359	true	1.24	0.00218	0.384
ENSCAFG00000030077		protein_coding		5815	0.54	true	1.21	0.00223	0.384
ENSCAFG00000016703	ATP1B2	protein_coding	ATPase Na+/K+ transporting subunit beta 2 [Source:HGNC Symbol;Acc:HGNC:805]	1581	0.606	true	1.61	0.00223	0.384
ENSCAFG00000020121	ABCA4	protein_coding	retinal-specific ATP-binding cassette transporter [Source:RefSeq peptide;Acc:NP_001003360]	7030	0.508	true	1.26	0.00224	0.384
ENSCAFG00000017661	SERPINA12	protein_coding	serpin family A member 12 [Source:HGNC Symbol;Acc:HGNC:18359]	1725	0.51	true	0.912	0.00226	0.384
ENSCAFG00000010519	DDX25	protein_coding	DEAD-box helicase 25 [Source:HGNC Symbol;Acc:HGNC:18698]	1286	0.471	true	0.982	0.00235	0.394
ENSCAFG00000005704	TMEM173	protein_coding	transmembrane protein 173 [Source:HGNC Symbol;Acc:HGNC:27962]	3175	0.544	true	1.48	0.00248	0.4
ENSCAFG00000015333	NPTX2	protein_coding	neuronal pentraxin 2 [Source:HGNC Symbol;Acc:HGNC:7953]	3303	0.616	true	0.767	0.00249	0.4
ENSCAFG00000006904	SLC52A3	protein_coding	solute carrier family 52 member 3 [Source:HGNC Symbol;Acc:HGNC:16187]	4843	0.529	true	1.31	0.00251	0.4
ENSCAFG00000004174	SPAG6	protein_coding	sperm associated antigen 6 [Source:HGNC Symbol;Acc:HGNC:11215]	3344	0.443	true	-0.691	0.00255	0.4
ENSCAFG00000032756	FAM198B	protein_coding	family with sequence similarity 198 member B [Source:HGNC Symbol;Acc:HGNC:25312]	4974	0.401	true	-0.916	0.00259	0.4
ENSCAFG00000031502		protein_coding		1352	0.678	true	1.57	0.0026	0.4
ENSCAFG00000008677	SSBP2	protein_coding	single stranded DNA binding protein 2 [Source:HGNC Symbol;Acc:HGNC:15831]	5490	0.399	true	-0.836	0.00263	0.4
ENSCAFG00000013490	FAM129A	protein_coding	family with sequence similarity 129 member A [Source:HGNC Symbol;Acc:HGNC:16784]	5620	0.483	true	-0.615	0.00264	0.4
ENSCAFG00000013167	AKAP6	protein_coding	A-kinase anchoring protein 6 [Source:HGNC Symbol;Acc:HGNC:376]	7335	0.462	true	1.2	0.00269	0.4
ENSCAFG00000009404	TNNC1	protein_coding	troponin C1, slow skeletal and cardiac type [Source:HGNC Symbol;Acc:HGNC:11943]	2103	0.556	true	1.11	0.00274	0.4
ENSCAFG00000018092	TMC5	protein_coding	transmembrane channel like 5 [Source:HGNC Symbol;Acc:HGNC:22999]	2704	0.466	true	1.02	0.00287	0.4
ENSCAFG00000007149	FBLN7	protein_coding	fibulin 7 [Source:HGNC Symbol;Acc:HGNC:26740]	3295	0.541	true	-0.638	0.00289	0.4
ENSCAFG00000006786	SLC17A8	protein_coding	solute carrier family 17 member 8 [Source:HGNC Symbol;Acc:HGNC:20151]	4780	0.394	true	1.33	0.00291	0.4
ENSCAFG00000028667	CBLN3	protein_coding	cerebellin 3 precursor [Source:HGNC Symbol;Acc:HGNC:20146]	3699	0.504	true	1.11	0.00293	0.4
ENSCAFG00000003894	MPP7	protein_coding	membrane palmitoylated protein 7 [Source:HGNC Symbol;Acc:HGNC:26542]	4538	0.374	true	-0.732	0.003	0.4
ENSCAFG00000018478	MYOM1	protein_coding	myomesin 1 [Source:HGNC Symbol;Acc:HGNC:7613]	6193	0.467	true	1.47	0.003	0.4
ENSCAFG00000018358	CCL25	protein_coding	C-C motif chemokine 25 [Source:UniProtKB/Swiss-Prot;Acc:Q68A93]	1006	0.584	true	0.886	0.00301	0.4
ENSCAFG00000001816	ATP8A1	protein_coding	ATPase phospholipid transporting 8A1 [Source:HGNC Symbol;Acc:HGNC:13531]	5534	0.438	true	-1.18	0.00313	0.4
ENSCAFG00000005012	TMEM163	protein_coding	transmembrane protein 163 [Source:HGNC Symbol;Acc:HGNC:25380]	2576	0.506	true	0.919	0.00314	0.4
ENSCAFG00000009144	CDH17	protein_coding	cadherin 17 [Source:HGNC Symbol;Acc:HGNC:1756]	3440	0.446	true	0.984	0.00318	0.4
ENSCAFG00000009293	IQGAP2	protein_coding	IQ motif containing GTPase activating protein 2 [Source:HGNC Symbol;Acc:HGNC:6111]	5587	0.403	true	-0.779	0.00318	0.4
ENSCAFG00000018575	EPB41L3	protein_coding	erythrocyte membrane protein band 4.1 like 3 [Source:HGNC Symbol;Acc:HGNC:3380]	4078	0.471	true	-0.656	0.00328	0.4
ENSCAFG00000012780	CD3G	protein_coding	CD3g molecule [Source:HGNC Symbol;Acc:HGNC:1675]	2787	0.361	true	0.824	0.00329	0.4
ENSCAFG00000031112		protein_coding		1161	0.744	true	0.916	0.00329	0.4
ENSCAFG00000030640	PID1	protein_coding	phosphotyrosine interaction domain containing 1 [Source:HGNC Symbol;Acc:HGNC:26084]	5411	0.412	true	1.03	0.0033	0.4
ENSCAFG00000018704	GLAST	protein_coding	solute carrier family 1 member 3 [Source:HGNC Symbol;Acc:HGNC:10941]	4542	0.46	true	-1.42	0.00331	0.4
ENSCAFG00000028803	ANKRD66	protein_coding	ankyrin repeat domain 66 [Source:HGNC Symbol;Acc:HGNC:44669]	2236	0.451	true	1.15	0.00333	0.4
ENSCAFG00000017953	MORC4	protein_coding	MORC family CW-type zinc finger 4 [Source:HGNC Symbol;Acc:HGNC:23485]	2998	0.517	true	-0.856	0.00335	0.4
ENSCAFG00000013617	IDH1	protein_coding	isocitrate dehydrogenase (NADP(+)) 1, cytosolic [Source:HGNC Symbol;Acc:HGNC:5382]	1583	0.503	true	-0.763	0.00345	0.4
ENSCAFG00000001296	GRAP2	protein_coding	GRB2-related adaptor protein 2 [Source:HGNC Symbol;Acc:HGNC:4563]	3205	0.532	true	1.03	0.00349	0.4
ENSCAFG00000023132		protein_coding		603	0.622	true	0.983	0.00349	0.4
ENSCAFG00000016161	FAM114A1	protein_coding	family with sequence similarity 114 member A1 [Source:HGNC Symbol;Acc:HGNC:25087]	5368	0.413	true	-0.849	0.00351	0.4
ENSCAFG00000002152	IL1R2	protein_coding	interleukin 1 receptor type 2 [Source:HGNC Symbol;Acc:HGNC:5994]	4273	0.459	true	1.13	0.00352	0.4
ENSCAFG00000006881	SLC1A2	protein_coding	solute carrier family 1 member 2 [Source:HGNC Symbol;Acc:HGNC:10940]	2665	0.487	true	1.11	0.00353	0.4
ENSCAFG00000025202	CA2	protein_coding	carbonic anhydrase 2 [Source:HGNC Symbol;Acc:HGNC:1373]	1731	0.419	true	-1.18	0.00354	0.4
ENSCAFG00000016012	KRT27	protein_coding	keratin 27 [Source:HGNC Symbol;Acc:HGNC:30841]	1690	0.488	true	1.24	0.0036	0.4
ENSCAFG00000012865		protein_coding		8604	0.548	true	0.926	0.0036	0.4
ENSCAFG00000018673	SMARCA1	protein_coding	SWI/SNF related, matrix associated, actin dependent regulator of chromatin, subfamily a, member 1 [Source:HGNC Symbol;Acc:HGNC:11097]	4122	0.379	true	-0.743	0.00362	0.4
ENSCAFG00000016017	KRT24	protein_coding	keratin 24 [Source:HGNC Symbol;Acc:HGNC:18527]	1929	0.494	true	1.25	0.00364	0.4
ENSCAFG00000002894	AKAP2	protein_coding	A-kinase anchoring protein 2 [Source:HGNC Symbol;Acc:HGNC:372]	3642	0.532	true	0.804	0.00364	0.4
ENSCAFG00000032414	PLEKHA2	protein_coding	pleckstrin homology domain containing A2 [Source:HGNC Symbol;Acc:HGNC:14336]	6727	0.5	true	-0.703	0.00369	0.402
ENSCAFG00000016531	ADGRA3	protein_coding	adhesion G protein-coupled receptor A3 [Source:HGNC Symbol;Acc:HGNC:13839]	3693	0.555	true	-0.702	0.00375	0.405
ENSCAFG00000029322	SCN2B	protein_coding	sodium voltage-gated channel beta subunit 2 [Source:HGNC Symbol;Acc:HGNC:10589]	5067	0.536	true	1.13	0.00386	0.411
ENSCAFG00000001007	FBXO32	protein_coding	F-box protein 32 [Source:HGNC Symbol;Acc:HGNC:16731]	2945	0.553	true	1.08	0.0039	0.411
ENSCAFG00000030295		protein_coding		3309	0.53	true	1.05	0.0039	0.411
ENSCAFG00000029797	SIX1	protein_coding	SIX homeobox 1 [Source:HGNC Symbol;Acc:HGNC:10887]	4429	0.477	true	-0.71	0.00404	0.422
ENSCAFG00000008414		protein_coding		3110	0.533	true	0.785	0.00415	0.425
ENSCAFG00000000026		protein_coding		512	0.486	true	-0.593	0.00415	0.425
ENSCAFG00000002989	KIAA1841	protein_coding	KIAA1841 [Source:HGNC Symbol;Acc:HGNC:29387]	4339	0.361	true	-0.827	0.00417	0.425
ENSCAFG00000001498	MPDZ	protein_coding	multiple PDZ domain crumbs cell polarity complex component [Source:HGNC Symbol;Acc:HGNC:7208]	5743	0.439	true	-0.735	0.00424	0.425
ENSCAFG00000013252	NMNAT2	protein_coding	nicotinamide nucleotide adenylyltransferase 2 [Source:HGNC Symbol;Acc:HGNC:16789]	897	0.564	true	1.1	0.00426	0.425
ENSCAFG00000015307		protein_coding		1270	0.425	true	1.04	0.00427	0.425
ENSCAFG00000007335	CCDC73	protein_coding	coiled-coil domain containing 73 [Source:HGNC Symbol;Acc:HGNC:23261]	5105	0.348	true	0.975	0.00431	0.426
ENSCAFG00000028613		protein_coding		432	0.553	true	0.691	0.00434	0.426
ENSCAFG00000018331	COLEC12	protein_coding	collectin subfamily member 12 [Source:HGNC Symbol;Acc:HGNC:16016]	2366	0.532	true	-0.625	0.00447	0.429
ENSCAFG00000031808		protein_coding		3938	0.48	true	-1.42	0.00451	0.429
ENSCAFG00000003387	FOXP2	protein_coding	forkhead box P2 [Source:HGNC Symbol;Acc:HGNC:13875]	6574	0.431	true	-1.04	0.00451	0.429
ENSCAFG00000003952	PRKAR2B	protein_coding	protein kinase cAMP-dependent type II regulatory subunit beta [Source:HGNC Symbol;Acc:HGNC:9392]	1989	0.523	true	-0.723	0.00452	0.429
ENSCAFG00000023922	AQP3	protein_coding	aquaporin 3 (Gill blood group) [Source:HGNC Symbol;Acc:HGNC:636]	2375	0.575	true	1.59	0.00455	0.429
ENSCAFG00000001601	PLIN2	protein_coding	perilipin 2 [Source:HGNC Symbol;Acc:HGNC:248]	2638	0.47	true	0.844	0.00463	0.43
ENSCAFG00000002709	FILIP1	protein_coding	filamin A interacting protein 1 [Source:HGNC Symbol;Acc:HGNC:21015]	8726	0.384	true	-0.776	0.00468	0.43
ENSCAFG00000019676	ERRFI1	protein_coding	ERBB receptor feedback inhibitor 1 [Source:HGNC Symbol;Acc:HGNC:18185]	1434	0.545	true	0.527	0.00475	0.43
ENSCAFG00000013541	MYPN	protein_coding	myopalladin [Source:HGNC Symbol;Acc:HGNC:23246]	4240	0.497	true	1.24	0.00479	0.43
ENSCAFG00000025031		protein_coding		1309	0.406	true	0.984	0.00479	0.43
ENSCAFG00000017875	ARHGAP44	protein_coding	Rho GTPase activating protein 44 [Source:HGNC Symbol;Acc:HGNC:29096]	2872	0.631	true	-0.623	0.00479	0.43
ENSCAFG00000018370	MYO1D	protein_coding	myosin ID [Source:HGNC Symbol;Acc:HGNC:7598]	6009	0.534	true	-0.491	0.00482	0.43
ENSCAFG00000018883	PIPOX	protein_coding	pipecolic acid and sarcosine oxidase [Source:HGNC Symbol;Acc:HGNC:17804]	1664	0.532	true	1.59	0.00483	0.43
ENSCAFG00000031079	ZFP36L2	protein_coding	ZFP36 ring finger protein like 2 [Source:HGNC Symbol;Acc:HGNC:1108]	4434	0.516	true	-0.541	0.00492	0.432
ENSCAFG00000001056	SQLE	protein_coding	squalene epoxidase [Source:HGNC Symbol;Acc:HGNC:11279]	2651	0.513	true	-0.949	0.00493	0.432
ENSCAFG00000017090	MYCBPAP	protein_coding	MYCBP associated protein [Source:HGNC Symbol;Acc:HGNC:19677]	2610	0.587	true	0.905	0.00495	0.432
ENSCAFG00000013060		protein_coding		1152	0.463	true	-0.72	0.00503	0.433
ENSCAFG00000016145	KLHL5	protein_coding	kelch like family member 5 [Source:HGNC Symbol;Acc:HGNC:6356]	2271	0.432	true	-0.848	0.00503	0.433
ENSCAFG00000015750	IQSEC3	protein_coding	IQ motif and Sec7 domain 3 [Source:HGNC Symbol;Acc:HGNC:29193]	6880	0.627	true	1.34	0.00524	0.448
ENSCAFG00000018708	ACSBG2	protein_coding	acyl-CoA synthetase bubblegum family member 2 [Source:HGNC Symbol;Acc:HGNC:24174]	1967	0.512	true	0.713	0.00543	0.462
ENSCAFG00000007893	RBP4	protein_coding	retinol binding protein 4 [Source:HGNC Symbol;Acc:HGNC:9922]	633	0.596	true	0.668	0.00551	0.465
ENSCAFG00000006835	NR1H4	protein_coding	nuclear receptor subfamily 1 group H member 4 [Source:HGNC Symbol;Acc:HGNC:7967]	2322	0.434	true	0.862	0.0056	0.467
ENSCAFG00000030107		protein_coding		531	0.584	true	1.23	0.00562	0.467
ENSCAFG00000020062	DPYD	protein_coding	dihydropyrimidine dehydrogenase [Source:HGNC Symbol;Acc:HGNC:3012]	3194	0.455	true	-0.649	0.00564	0.467
ENSCAFG00000030300	CCR7	protein_coding	C-C motif chemokine receptor 7 [Source:HGNC Symbol;Acc:HGNC:1608]	5874	0.53	true	1.53	0.0057	0.469
ENSCAFG00000001077	TRIB1	protein_coding	tribbles homolog 1 [Source:RefSeq peptide;Acc:NP_001300737]	3156	0.533	true	0.645	0.00575	0.47
ENSCAFG00000009908	OCA2	protein_coding	OCA2 melanosomal transmembrane protein [Source:HGNC Symbol;Acc:HGNC:8101]	3320	0.448	true	-0.872	0.00582	0.47
ENSCAFG00000007908	PDE6C	protein_coding	phosphodiesterase 6C [Source:HGNC Symbol;Acc:HGNC:8787]	2115	0.419	true	0.98	0.00584	0.47
ENSCAFG00000009810	JAM3	protein_coding	junctional adhesion molecule 3 [Source:HGNC Symbol;Acc:HGNC:15532]	4175	0.522	true	-0.565	0.00586	0.47
ENSCAFG00000013909	SERPINE1	protein_coding	serpin family E member 1 [Source:HGNC Symbol;Acc:HGNC:8583]	3152	0.514	true	1.43	0.00591	0.47
ENSCAFG00000000640		protein_coding		2999	0.548	true	-1.19	0.00597	0.473
ENSCAFG00000019992	OLFM3	protein_coding	olfactomedin 3 [Source:HGNC Symbol;Acc:HGNC:17990]	1608	0.457	true	0.739	0.00606	0.475
ENSCAFG00000000303	AIG1	protein_coding	androgen induced 1 [Source:HGNC Symbol;Acc:HGNC:21607]	3169	0.363	true	-0.776	0.00608	0.475
ENSCAFG00000001855		protein_coding		1008	0.54	true	-0.508	0.00618	0.477
ENSCAFG00000002142	IL1RL1	protein_coding	interleukin 1 receptor like 1 [Source:HGNC Symbol;Acc:HGNC:5998]	4158	0.41	true	1.15	0.00626	0.477
ENSCAFG00000004210	ARMC3	protein_coding	armadillo repeat containing 3 [Source:HGNC Symbol;Acc:HGNC:30964]	3761	0.397	true	1.17	0.00629	0.477
ENSCAFG00000020330	ADGRL2	protein_coding	adhesion G protein-coupled receptor L2 [Source:HGNC Symbol;Acc:HGNC:18582]	6072	0.455	true	-0.627	0.0063	0.477
ENSCAFG00000001745	CHRNA5	protein_coding	cholinergic receptor nicotinic alpha 5 subunit [Source:HGNC Symbol;Acc:HGNC:1959]	1410	0.524	true	-0.535	0.00635	0.477
ENSCAFG00000015002	PRRX1	protein_coding	paired related homeobox 1 [Source:HGNC Symbol;Acc:HGNC:9142]	2428	0.499	true	-0.56	0.00635	0.477
ENSCAFG00000008711	MME	protein_coding	neprilysin [Source:RefSeq peptide;Acc:NP_001275995]	2224	0.422	true	-0.73	0.00636	0.477
ENSCAFG00000007049	COX4I2	protein_coding	cytochrome c oxidase subunit 4I2 [Source:HGNC Symbol;Acc:HGNC:16232]	663	0.552	true	0.817	0.00658	0.491
ENSCAFG00000011908	SHTN1	protein_coding	shootin 1 [Source:HGNC Symbol;Acc:HGNC:29319]	3115	0.44	true	-0.561	0.00666	0.494
ENSCAFG00000015054	MMP1	protein_coding	matrix metallopeptidase 1 [Source:HGNC Symbol;Acc:HGNC:7155]	1854	0.442	true	0.888	0.00675	0.495
ENSCAFG00000031727	STC2	protein_coding	stanniocalcin 2 [Source:HGNC Symbol;Acc:HGNC:11374]	4459	0.491	true	0.542	0.00684	0.495
ENSCAFG00000007288	CRYL1	protein_coding	crystallin lambda 1 [Source:HGNC Symbol;Acc:HGNC:18246]	1630	0.539	true	-0.497	0.00694	0.495
ENSCAFG00000011403	ASPM	protein_coding	Abnormal spindle-like microcephaly-associated protein homolog [Source:UniProtKB/Swiss-Prot;Acc:P62286]	10240	0.393	true	-0.645	0.00695	0.495
ENSCAFG00000008365	CNBD2	protein_coding	cyclic nucleotide binding domain containing 2 [Source:HGNC Symbol;Acc:HGNC:16145]	1587	0.493	true	0.903	0.00703	0.495
ENSCAFG00000005608	EDEM1	protein_coding	ER degradation enhancing alpha-mannosidase like protein 1 [Source:HGNC Symbol;Acc:HGNC:18967]	3743	0.499	true	-0.724	0.00708	0.495
ENSCAFG00000009559	RCAN1	protein_coding	regulator of calcineurin 1 [Source:HGNC Symbol;Acc:HGNC:3040]	1638	0.484	true	0.585	0.00708	0.495
ENSCAFG00000024888	FOLH1	protein_coding	folate hydrolase 1 [Source:HGNC Symbol;Acc:HGNC:3788]	2909	0.402	true	-0.603	0.00708	0.495
ENSCAFG00000023602	ECSCR	protein_coding	Endothelial cell-specific chemotaxis regulator [Source:UniProtKB/Swiss-Prot;Acc:P0C8R9]	1817	0.493	true	0.844	0.0071	0.495
ENSCAFG00000015519	WAS	protein_coding	Wiskott-Aldrich syndrome [Source:HGNC Symbol;Acc:HGNC:12731]	4510	0.5	true	0.738	0.0071	0.495
ENSCAFG00000032379	PEG10	protein_coding	Canis lupus familiaris paternally expressed 10 (PEG10), transcript variant 1, mRNA. [Source:RefSeq mRNA;Acc:NM_001172543]	6587	0.498	true	0.616	0.00714	0.495
ENSCAFG00000008077	STAU2	protein_coding	staufen double-stranded RNA binding protein 2 [Source:HGNC Symbol;Acc:HGNC:11371]	2550	0.434	true	-0.689	0.00719	0.495
ENSCAFG00000024648		protein_coding		1412	0.603	true	0.89	0.0073	0.495
ENSCAFG00000008812	TTI1	protein_coding	TELO2 interacting protein 1 [Source:HGNC Symbol;Acc:HGNC:29029]	5056	0.497	true	0.474	0.00731	0.495
ENSCAFG00000005255	VIPR2	protein_coding	vasoactive intestinal peptide receptor 2 [Source:HGNC Symbol;Acc:HGNC:12695]	1745	0.621	true	-1.16	0.00736	0.495
ENSCAFG00000007356	BPIFB4	protein_coding	BPI fold containing family B member 4 [Source:HGNC Symbol;Acc:HGNC:16179]	1497	0.561	true	1.38	0.00739	0.495
ENSCAFG00000010563	GRB14	protein_coding	growth factor receptor bound protein 14 [Source:HGNC Symbol;Acc:HGNC:4565]	3466	0.356	true	-0.744	0.00749	0.495
ENSCAFG00000015898	RBM47	protein_coding	RNA binding motif protein 47 [Source:HGNC Symbol;Acc:HGNC:30358]	5531	0.474	true	-0.826	0.00751	0.495
ENSCAFG00000008351	TLR2	protein_coding	toll like receptor 2 [Source:HGNC Symbol;Acc:HGNC:11848]	2367	0.455	true	-0.769	0.00753	0.495
ENSCAFG00000011549	ELOVL6	protein_coding	ELOVL fatty acid elongase 6 [Source:HGNC Symbol;Acc:HGNC:15829]	1283	0.534	true	-0.924	0.00756	0.495
ENSCAFG00000002850	OSBPL3	protein_coding	oxysterol binding protein like 3 [Source:HGNC Symbol;Acc:HGNC:16370]	2782	0.468	true	-0.655	0.00763	0.495
ENSCAFG00000002013	SMARCA2	protein_coding	SWI/SNF related, matrix associated, actin dependent regulator of chromatin, subfamily a, member 2 [Source:HGNC Symbol;Acc:HGNC:11098]	5177	0.526	true	-0.473	0.00768	0.495
ENSCAFG00000030082	XKRX	protein_coding	XK related, X-linked [Source:HGNC Symbol;Acc:HGNC:29845]	6121	0.426	true	0.888	0.00769	0.495
ENSCAFG00000024908	PLA2G4E	protein_coding	phospholipase A2 group IVE [Source:HGNC Symbol;Acc:HGNC:24791]	4406	0.511	true	1.06	0.00772	0.495
ENSCAFG00000020390	MSH4	protein_coding	mutS homolog 4 [Source:HGNC Symbol;Acc:HGNC:7327]	4674	0.361	true	0.883	0.00773	0.495
ENSCAFG00000016560	LIPC	protein_coding	hepatic triacylglycerol lipase precursor [Source:RefSeq peptide;Acc:NP_001274019]	1736	0.517	true	-0.462	0.00776	0.495
ENSCAFG00000014774	GPR160	protein_coding	G protein-coupled receptor 160 [Source:HGNC Symbol;Acc:HGNC:23693]	1017	0.348	true	-1	0.00792	0.495
ENSCAFG00000006655	ADGRD1	protein_coding	adhesion G protein-coupled receptor D1 [Source:HGNC Symbol;Acc:HGNC:19893]	6231	0.544	true	1.25	0.00795	0.495
ENSCAFG00000032583	METTL7A	protein_coding	methyltransferase like 7A [Source:HGNC Symbol;Acc:HGNC:24550]	4710	0.493	true	-0.448	0.00798	0.495
ENSCAFG00000013234	LAMC1	protein_coding	laminin subunit gamma 1 [Source:HGNC Symbol;Acc:HGNC:6492]	8128	0.473	true	-0.519	0.008	0.495
ENSCAFG00000017525	TTC7B	protein_coding	tetratricopeptide repeat domain 7B [Source:HGNC Symbol;Acc:HGNC:19858]	3345	0.543	true	-0.476	0.00805	0.495
ENSCAFG00000012813	JAML	protein_coding	junction adhesion molecule like [Source:HGNC Symbol;Acc:HGNC:19084]	1834	0.49	true	0.971	0.00808	0.495
ENSCAFG00000023845	C4orf47	protein_coding	chromosome 4 open reading frame 47 [Source:HGNC Symbol;Acc:HGNC:34346]	1107	0.391	true	-0.895	0.00808	0.495
ENSCAFG00000012273	GRPR	protein_coding	gastrin releasing peptide receptor [Source:HGNC Symbol;Acc:HGNC:4609]	2016	0.483	true	0.817	0.00808	0.495
ENSCAFG00000007524	MPHOSPH9	protein_coding	M-phase phosphoprotein 9 [Source:HGNC Symbol;Acc:HGNC:7215]	8128	0.405	true	-0.624	0.0082	0.495
ENSCAFG00000011825	BCAS1	protein_coding	breast carcinoma amplified sequence 1 [Source:HGNC Symbol;Acc:HGNC:974]	1401	0.527	true	0.837	0.0082	0.495
ENSCAFG00000025085	XKR9	protein_coding	XK related 9 [Source:HGNC Symbol;Acc:HGNC:20937]	838	0.359	true	0.757	0.00825	0.495
ENSCAFG00000029812	EPHX4	protein_coding	epoxide hydrolase 4 [Source:HGNC Symbol;Acc:HGNC:23758]	4956	0.363	true	-0.811	0.00827	0.495
ENSCAFG00000013326	HTR1D	protein_coding	5-hydroxytryptamine receptor 1D [Source:HGNC Symbol;Acc:HGNC:5289]	1663	0.55	true	0.885	0.00832	0.495
ENSCAFG00000018670	PGM1	protein_coding	phosphoglucomutase 1 [Source:HGNC Symbol;Acc:HGNC:8905]	1776	0.526	true	-0.557	0.00839	0.495
ENSCAFG00000020207	KYAT3	protein_coding	kynurenine aminotransferase 3 [Source:HGNC Symbol;Acc:HGNC:33238]	3621	0.416	true	-0.746	0.00845	0.495
ENSCAFG00000011784	ERN1	protein_coding	endoplasmic reticulum to nucleus signaling 1 [Source:HGNC Symbol;Acc:HGNC:3449]	3010	0.545	true	0.553	0.00846	0.495
ENSCAFG00000015209	TUBA4A	protein_coding	tubulin alpha 4a [Source:HGNC Symbol;Acc:HGNC:12407]	1347	0.615	true	0.583	0.00846	0.495
ENSCAFG00000016786		protein_coding		9148	0.556	true	0.835	0.00849	0.495
ENSCAFG00000001101	PTPRK	protein_coding	protein tyrosine phosphatase, receptor type K [Source:HGNC Symbol;Acc:HGNC:9674]	5820	0.467	true	-0.568	0.0085	0.495
ENSCAFG00000006702	HSD17B12	protein_coding	hydroxysteroid 17-beta dehydrogenase 12 [Source:HGNC Symbol;Acc:HGNC:18646]	2654	0.453	true	-0.757	0.00852	0.495
ENSCAFG00000014599	GOLIM4	protein_coding	golgi integral membrane protein 4 [Source:HGNC Symbol;Acc:HGNC:15448]	3965	0.456	true	-0.635	0.00859	0.495
ENSCAFG00000001792	LIMCH1	protein_coding	LIM and calponin homology domains 1 [Source:HGNC Symbol;Acc:HGNC:29191]	4880	0.536	true	-0.584	0.00861	0.495
ENSCAFG00000014222	IFT80	protein_coding	intraflagellar transport 80 [Source:HGNC Symbol;Acc:HGNC:29262]	3265	0.374	true	-0.611	0.00862	0.495
ENSCAFG00000013073	FUCA1	protein_coding	fucosidase, alpha-L- 1, tissue [Source:HGNC Symbol;Acc:HGNC:4006]	4616	0.47	true	-0.528	0.00865	0.495
ENSCAFG00000030731	HIST2H2BF	protein_coding	histone cluster 2 H2B family member f [Source:HGNC Symbol;Acc:HGNC:24700]	408	0.613	true	1.2	0.00872	0.495
ENSCAFG00000029189	timp3	protein_coding	metalloproteinase inhibitor 3 precursor [Source:RefSeq peptide;Acc:NP_001271368]	5436	0.478	true	0.575	0.00876	0.495
ENSCAFG00000019098	FSD1	protein_coding	fibronectin type III and SPRY domain containing 1 [Source:HGNC Symbol;Acc:HGNC:13745]	3016	0.61	true	1.38	0.00882	0.495
ENSCAFG00000020306	CTBS	protein_coding	chitobiase [Source:HGNC Symbol;Acc:HGNC:2496]	1140	0.421	true	0.993	0.00882	0.495
ENSCAFG00000017137	TENM2	protein_coding	teneurin transmembrane protein 2 [Source:HGNC Symbol;Acc:HGNC:29943]	10040	0.508	true	-0.701	0.00882	0.495
ENSCAFG00000008218	ADGRV1	protein_coding	adhesion G protein-coupled receptor V1 [Source:HGNC Symbol;Acc:HGNC:17416]	19310	0.425	true	0.714	0.00887	0.496
ENSCAFG00000012339	ATF3	protein_coding	activating transcription factor 3 [Source:HGNC Symbol;Acc:HGNC:785]	1940	0.505	true	0.744	0.00895	0.496
ENSCAFG00000001196	AGO2	protein_coding	argonaute 2, RISC catalytic component [Source:HGNC Symbol;Acc:HGNC:3263]	3078	0.566	true	0.605	0.00903	0.496
ENSCAFG00000001201	CDC14B	protein_coding	cell division cycle 14B [Source:HGNC Symbol;Acc:HGNC:1719]	1349	0.415	true	-0.777	0.00904	0.496
ENSCAFG00000008744	RASGRF2	protein_coding	Ras protein specific guanine nucleotide releasing factor 2 [Source:HGNC Symbol;Acc:HGNC:9876]	4718	0.478	true	0.919	0.00908	0.496
ENSCAFG00000030848	NMB	protein_coding	neuromedin B [Source:HGNC Symbol;Acc:HGNC:7842]	1181	0.641	true	0.788	0.0091	0.496
ENSCAFG00000009477	EXT2	protein_coding	exostosin glycosyltransferase 2 [Source:HGNC Symbol;Acc:HGNC:3513]	6433	0.488	true	-0.5	0.00911	0.496
ENSCAFG00000031644	FBXL7	protein_coding	F-box and leucine rich repeat protein 7 [Source:HGNC Symbol;Acc:HGNC:13604]	3798	0.607	true	-0.647	0.00917	0.496
ENSCAFG00000017937	CYP1A1	protein_coding	cytochrome P450 family 1 subfamily A member 1 [Source:HGNC Symbol;Acc:HGNC:2595]	3436	0.562	true	1.83	0.00935	0.496
ENSCAFG00000000667	FNDC1	protein_coding	fibronectin type III domain containing 1 [Source:HGNC Symbol;Acc:HGNC:21184]	6826	0.569	true	1	0.00944	0.496
ENSCAFG00000000419	AKAP12	protein_coding	A-kinase anchoring protein 12 [Source:HGNC Symbol;Acc:HGNC:370]	7353	0.497	true	0.415	0.00945	0.496
ENSCAFG00000012724	EPS8	protein_coding	epidermal growth factor receptor pathway substrate 8 [Source:HGNC Symbol;Acc:HGNC:3420]	4314	0.432	true	-0.582	0.00946	0.496
ENSCAFG00000017138	CILP	protein_coding	cartilage intermediate layer protein [Source:HGNC Symbol;Acc:HGNC:1980]	4168	0.568	true	1.18	0.00946	0.496
ENSCAFG00000018284	UNC45B	protein_coding	unc-45 myosin chaperone B [Source:HGNC Symbol;Acc:HGNC:14304]	4809	0.545	true	0.715	0.00948	0.496
ENSCAFG00000029552		protein_coding		2451	0.544	true	0.666	0.00948	0.496
ENSCAFG00000007343		protein_coding		6822	0.458	true	-0.481	0.00951	0.496
ENSCAFG00000008051		protein_coding		7201	0.369	true	-0.748	0.00956	0.496
ENSCAFG00000025131		protein_coding		1441	0.464	true	0.671	0.00956	0.496
ENSCAFG00000002724	ERLEC1	protein_coding	endoplasmic reticulum lectin 1 [Source:HGNC Symbol;Acc:HGNC:25222]	1767	0.514	true	-0.632	0.00975	0.496
ENSCAFG00000015819	SYNE2	protein_coding	spectrin repeat containing nuclear envelope protein 2 [Source:HGNC Symbol;Acc:HGNC:17084]	21780	0.429	true	-0.51	0.0099	0.496
ENSCAFG00000029969	RGS4	protein_coding	regulator of G protein signaling 4 [Source:HGNC Symbol;Acc:HGNC:10000]	4201	0.455	true	0.811	0.01	0.496
ENSCAFG00000014796	GULP1	protein_coding	GULP, engulfment adaptor PTB domain containing 1 [Source:HGNC Symbol;Acc:HGNC:18649]	2734	0.378	true	-0.936	0.01	0.496
ENSCAFG00000032020	TRAPPC3L	protein_coding	trafficking protein particle complex 3 like [Source:HGNC Symbol;Acc:HGNC:21090]	3614	0.387	true	0.803	0.0101	0.496
ENSCAFG00000020108	SLC44A3	protein_coding	solute carrier family 44 member 3 [Source:HGNC Symbol;Acc:HGNC:28689]	2200	0.504	true	0.892	0.0101	0.496
ENSCAFG00000011805	SC5D	protein_coding	sterol-C5-desaturase [Source:HGNC Symbol;Acc:HGNC:10547]	1053	0.453	true	-0.638	0.0101	0.496
ENSCAFG00000003276	ANTXR1	protein_coding	anthrax toxin receptor 1 [Source:HGNC Symbol;Acc:HGNC:21014]	5541	0.475	true	-0.627	0.0101	0.496
ENSCAFG00000005575		protein_coding		2300	0.567	true	0.559	0.0101	0.496
ENSCAFG00000017258		protein_coding		381	0.504	true	0.49	0.0101	0.496
ENSCAFG00000006959	PROM2	protein_coding	prominin 2 [Source:HGNC Symbol;Acc:HGNC:20685]	4573	0.562	true	0.755	0.0101	0.496
ENSCAFG00000001875	CKAP4	protein_coding	cytoskeleton associated protein 4 [Source:HGNC Symbol;Acc:HGNC:16991]	3261	0.541	true	-0.627	0.0102	0.496
ENSCAFG00000031460	ICAM1	protein_coding	intercellular adhesion molecule 1 [Source:HGNC Symbol;Acc:HGNC:5344]	2908	0.575	true	0.654	0.0102	0.496
ENSCAFG00000005887	GALNT15	protein_coding	polypeptide N-acetylgalactosaminyltransferase 15 [Source:HGNC Symbol;Acc:HGNC:21531]	4582	0.501	true	0.981	0.0102	0.496
ENSCAFG00000017941	CYP1A2	protein_coding	cytochrome P450 family 1 subfamily A member 2 [Source:HGNC Symbol;Acc:HGNC:2596]	1778	0.561	true	1.14	0.0103	0.496
ENSCAFG00000006798	RASL11A	protein_coding	RAS like family 11 member A [Source:HGNC Symbol;Acc:HGNC:23802]	1045	0.503	true	0.762	0.0104	0.496
ENSCAFG00000011583	ABHD2	protein_coding	abhydrolase domain containing 2 [Source:HGNC Symbol;Acc:HGNC:18717]	1902	0.569	true	0.59	0.0104	0.496
ENSCAFG00000024573		protein_coding		309	0.618	true	1.15	0.0104	0.496
ENSCAFG00000010408	MLEC	protein_coding	malectin [Source:HGNC Symbol;Acc:HGNC:28973]	1374	0.612	true	-0.408	0.0104	0.496
ENSCAFG00000009197	PHTF1	protein_coding	putative homeodomain transcription factor 1 [Source:HGNC Symbol;Acc:HGNC:8939]	1749	0.436	true	-0.509	0.0104	0.496
ENSCAFG00000019369	NOC2L	protein_coding	NOC2 like nucleolar associated transcriptional repressor [Source:HGNC Symbol;Acc:HGNC:24517]	2420	0.556	true	0.447	0.0105	0.496
ENSCAFG00000014221	ARHGAP20	protein_coding	Rho GTPase activating protein 20 [Source:HGNC Symbol;Acc:HGNC:18357]	5671	0.426	true	0.74	0.0105	0.496
ENSCAFG00000010215	UNC5C	protein_coding	unc-5 netrin receptor C [Source:HGNC Symbol;Acc:HGNC:12569]	2797	0.51	true	-0.733	0.0105	0.496
ENSCAFG00000000602	RRM2B	protein_coding	ribonucleotide reductase regulatory TP53 inducible subunit M2B [Source:HGNC Symbol;Acc:HGNC:17296]	5401	0.373	true	-0.665	0.0105	0.496
ENSCAFG00000001911	ALDH1L2	protein_coding	aldehyde dehydrogenase 1 family member L2 [Source:HGNC Symbol;Acc:HGNC:26777]	2947	0.491	true	-0.63	0.0105	0.496
ENSCAFG00000002190	RFX8	protein_coding	RFX family member 8, lacking RFX DNA binding domain [Source:HGNC Symbol;Acc:HGNC:37253]	1906	0.432	true	0.85	0.0105	0.496
ENSCAFG00000000954	WDR46	protein_coding	WD repeat domain 46 [Source:HGNC Symbol;Acc:HGNC:13923]	1842	0.556	true	0.426	0.0106	0.497
ENSCAFG00000010172	MX1	protein_coding	Interferon-induced GTP-binding protein Mx1 Interferon-induced GTP-binding protein Mx1, N-terminally processed [Source:UniProtKB/Swiss-Prot;Acc:Q9N0Y3]	2720	0.511	true	0.763	0.0107	0.5
ENSCAFG00000002397	SHB	protein_coding	SH2 domain containing adaptor protein B [Source:HGNC Symbol;Acc:HGNC:10838]	1806	0.664	true	0.712	0.0108	0.502
ENSCAFG00000029311	PCP4	protein_coding	Purkinje cell protein 4 [Source:HGNC Symbol;Acc:HGNC:8742]	765	0.506	true	0.709	0.0109	0.502
ENSCAFG00000018002	KLHL14	protein_coding	kelch like family member 14 [Source:HGNC Symbol;Acc:HGNC:29266]	3972	0.473	true	-0.876	0.011	0.502
ENSCAFG00000003896	HSPA4L	protein_coding	heat shock protein family A (Hsp70) member 4 like [Source:HGNC Symbol;Acc:HGNC:17041]	4366	0.393	true	-0.687	0.011	0.502
ENSCAFG00000008537	IGSF10	protein_coding	immunoglobulin superfamily member 10 [Source:HGNC Symbol;Acc:HGNC:26384]	8028	0.462	true	-0.678	0.011	0.502
ENSCAFG00000007242	CKAP2L	protein_coding	cytoskeleton associated protein 2 like [Source:HGNC Symbol;Acc:HGNC:26877]	2282	0.416	true	-0.539	0.011	0.502
ENSCAFG00000013801	OSBPL6	protein_coding	oxysterol binding protein like 6 [Source:HGNC Symbol;Acc:HGNC:16388]	3999	0.475	true	-0.518	0.011	0.502
ENSCAFG00000002758	SLC44A1	protein_coding	solute carrier family 44 member 1 [Source:HGNC Symbol;Acc:HGNC:18798]	1974	0.454	true	-0.581	0.0111	0.502
ENSCAFG00000017315	SEL1L	protein_coding	SEL1L ERAD E3 ligase adaptor subunit [Source:HGNC Symbol;Acc:HGNC:10717]	2599	0.502	true	-0.551	0.0111	0.502
ENSCAFG00000015626	NWD1	protein_coding	NACHT and WD repeat domain containing 1 [Source:HGNC Symbol;Acc:HGNC:27619]	5391	0.588	true	1.2	0.0112	0.502
ENSCAFG00000024952	RNF130	protein_coding	ring finger protein 130 [Source:HGNC Symbol;Acc:HGNC:18280]	1107	0.441	true	-0.437	0.0112	0.502
ENSCAFG00000012688	RBBP7	protein_coding	RB binding protein 7, chromatin remodeling factor [Source:HGNC Symbol;Acc:HGNC:9890]	1546	0.491	true	-0.499	0.0112	0.503
ENSCAFG00000008353	SFRP2	protein_coding	secreted frizzled related protein 2 [Source:HGNC Symbol;Acc:HGNC:10777]	1746	0.467	true	-0.614	0.0113	0.504
ENSCAFG00000013856	ACADL	protein_coding	acyl-CoA dehydrogenase, long chain [Source:HGNC Symbol;Acc:HGNC:88]	1314	0.457	true	-0.692	0.0115	0.507
ENSCAFG00000004060	NT5DC1	protein_coding	5'-nucleotidase domain containing 1 [Source:HGNC Symbol;Acc:HGNC:21556]	4233	0.395	true	-0.596	0.0116	0.507
ENSCAFG00000031033	EMP1	protein_coding	epithelial membrane protein 1 [Source:HGNC Symbol;Acc:HGNC:3333]	3551	0.417	true	0.6	0.0116	0.507
ENSCAFG00000001718	LRRC4	protein_coding	leucine rich repeat containing 4 [Source:HGNC Symbol;Acc:HGNC:15586]	1953	0.556	true	0.857	0.0116	0.507
ENSCAFG00000030803		protein_coding		935	0.401	true	0.68	0.0116	0.507
ENSCAFG00000003268	ARHGAP25	protein_coding	Rho GTPase activating protein 25 [Source:HGNC Symbol;Acc:HGNC:28951]	1996	0.551	true	0.775	0.0116	0.507
ENSCAFG00000002808	TMPRSS11B	protein_coding	transmembrane protease, serine 11B [Source:HGNC Symbol;Acc:HGNC:25398]	1263	0.42	true	1.05	0.0116	0.507
ENSCAFG00000019176	ZNF185	protein_coding	zinc finger protein 185 with LIM domain [Source:HGNC Symbol;Acc:HGNC:12976]	3520	0.517	true	-0.952	0.0117	0.507
ENSCAFG00000017636	PPP4R4	protein_coding	protein phosphatase 4 regulatory subunit 4 [Source:HGNC Symbol;Acc:HGNC:23788]	3230	0.388	true	-0.767	0.0118	0.507
ENSCAFG00000002143	DYNC1I1	protein_coding	dynein cytoplasmic 1 intermediate chain 1 [Source:HGNC Symbol;Acc:HGNC:2963]	3436	0.52	true	-0.615	0.0118	0.507
ENSCAFG00000003174	DPY19L1	protein_coding	dpy-19 like 1 [Source:HGNC Symbol;Acc:HGNC:22205]	3644	0.446	true	-0.6	0.0119	0.507
ENSCAFG00000015738	EVC2	protein_coding	EvC ciliary complex subunit 2 [Source:HGNC Symbol;Acc:HGNC:19747]	4523	0.568	true	-0.483	0.0119	0.507
ENSCAFG00000008824	NR1H3	protein_coding	nuclear receptor subfamily 1 group H member 3 [Source:HGNC Symbol;Acc:HGNC:7966]	1353	0.594	true	0.772	0.0119	0.507
ENSCAFG00000018530	MAP2K3	protein_coding	mitogen-activated protein kinase kinase 3 [Source:HGNC Symbol;Acc:HGNC:6843]	3406	0.571	true	0.668	0.012	0.507
ENSCAFG00000010882	PPP2R2D	protein_coding	protein phosphatase 2 regulatory subunit Bdelta [Source:HGNC Symbol;Acc:HGNC:23732]	2461	0.489	true	-0.434	0.012	0.507
ENSCAFG00000031580	CLYBL	protein_coding	citrate lyase beta like [Source:HGNC Symbol;Acc:HGNC:18355]	5924	0.498	true	-0.754	0.0121	0.507
ENSCAFG00000013507	CASC4	protein_coding	cancer susceptibility 4 [Source:HGNC Symbol;Acc:HGNC:24892]	1402	0.476	true	-0.534	0.0122	0.507
ENSCAFG00000011247	LAPTM5	protein_coding	lysosomal protein transmembrane 5 [Source:HGNC Symbol;Acc:HGNC:29612]	2515	0.547	true	0.981	0.0122	0.507
ENSCAFG00000018146	ALDH3A1	protein_coding	aldehyde dehydrogenase 3 family member A1 [Source:HGNC Symbol;Acc:HGNC:405]	1728	0.582	true	0.811	0.0122	0.507
ENSCAFG00000009444	PIWIL2	protein_coding	piwi like RNA-mediated gene silencing 2 [Source:HGNC Symbol;Acc:HGNC:17644]	4936	0.444	true	1.15	0.0122	0.507
ENSCAFG00000009905	MMP9	protein_coding	matrix metallopeptidase 9 [Source:HGNC Symbol;Acc:HGNC:7176]	2538	0.612	true	1.17	0.0123	0.507
ENSCAFG00000010285	ABCG1	protein_coding	ATP binding cassette subfamily G member 1 [Source:HGNC Symbol;Acc:HGNC:73]	2116	0.574	true	1.24	0.0123	0.507
ENSCAFG00000014247	CEACAM1	protein_coding		1143	0.534	true	-0.56	0.0124	0.507
ENSCAFG00000004827	DHTKD1	protein_coding	dehydrogenase E1 and transketolase domain containing 1 [Source:HGNC Symbol;Acc:HGNC:23537]	5757	0.438	true	-0.498	0.0124	0.507
ENSCAFG00000018020	COL4A5	protein_coding	collagen type IV alpha 5 chain [Source:HGNC Symbol;Acc:HGNC:2207]	6539	0.519	true	-0.892	0.0125	0.507
ENSCAFG00000009407	LPCAT2	protein_coding	lysophosphatidylcholine acyltransferase 2 [Source:HGNC Symbol;Acc:HGNC:26032]	6245	0.392	true	-0.742	0.0125	0.507
ENSCAFG00000016231	FUT8	protein_coding	fucosyltransferase 8 [Source:HGNC Symbol;Acc:HGNC:4019]	3941	0.402	true	-0.616	0.0125	0.507
ENSCAFG00000030440	NOV	protein_coding	nephroblastoma overexpressed [Source:HGNC Symbol;Acc:HGNC:7885]	4459	0.451	true	0.877	0.0126	0.507
ENSCAFG00000009753	TWNK	protein_coding	twinkle mtDNA helicase [Source:HGNC Symbol;Acc:HGNC:1160]	2055	0.564	true	0.754	0.0126	0.507
ENSCAFG00000004818	SLC5A6	protein_coding	solute carrier family 5 member 6 [Source:HGNC Symbol;Acc:HGNC:11041]	2261	0.554	true	0.392	0.0126	0.507
ENSCAFG00000020196	HSPA5	protein_coding	heat shock protein family A (Hsp70) member 5 [Source:HGNC Symbol;Acc:HGNC:5238]	2063	0.483	true	-0.654	0.0127	0.507
ENSCAFG00000030164	TXN	protein_coding	thioredoxin [Source:HGNC Symbol;Acc:HGNC:12435]	306	0.418	true	0.716	0.0127	0.507
ENSCAFG00000008810	TMEM192	protein_coding	transmembrane protein 192 [Source:HGNC Symbol;Acc:HGNC:26775]	2892	0.484	true	-0.525	0.0127	0.507
ENSCAFG00000005883	TMX4	protein_coding	thioredoxin related transmembrane protein 4 [Source:HGNC Symbol;Acc:HGNC:25237]	885	0.475	true	-0.625	0.0129	0.51
ENSCAFG00000029721	ZNF132	protein_coding	zinc finger protein 132 [Source:HGNC Symbol;Acc:HGNC:12916]	2735	0.456	true	0.743	0.0129	0.51
ENSCAFG00000002057	PDGFRA	protein_coding	platelet derived growth factor receptor alpha [Source:HGNC Symbol;Acc:HGNC:8803]	6621	0.45	true	-0.66	0.0129	0.51
ENSCAFG00000015051	SLC5A5	protein_coding	solute carrier family 5 member 5 [Source:HGNC Symbol;Acc:HGNC:11040]	3283	0.603	true	0.873	0.013	0.51
ENSCAFG00000015034	NOP2	protein_coding	NOP2 nucleolar protein [Source:HGNC Symbol;Acc:HGNC:7867]	2481	0.54	true	0.405	0.013	0.51
ENSCAFG00000014276	TMUB2	protein_coding	transmembrane and ubiquitin like domain containing 2 [Source:HGNC Symbol;Acc:HGNC:28459]	3355	0.573	true	0.536	0.0131	0.51
ENSCAFG00000007325	PRRG4	protein_coding	proline rich and Gla domain 4 [Source:HGNC Symbol;Acc:HGNC:30799]	893	0.516	true	0.857	0.0131	0.51
ENSCAFG00000016286	DNAJB1	protein_coding	DnaJ heat shock protein family (Hsp40) member B1 [Source:HGNC Symbol;Acc:HGNC:5270]	5081	0.498	true	-0.473	0.0131	0.51
ENSCAFG00000013731	MIPOL1	protein_coding	mirror-image polydactyly 1 [Source:HGNC Symbol;Acc:HGNC:21460]	4917	0.351	true	-0.59	0.0132	0.51
ENSCAFG00000008450	WDR17	protein_coding	WD repeat domain 17 [Source:HGNC Symbol;Acc:HGNC:16661]	4027	0.446	true	-0.764	0.0132	0.51
ENSCAFG00000018360		protein_coding		1209	0.554	true	0.629	0.0135	0.51
ENSCAFG00000010238	ADCY2	protein_coding	adenylate cyclase 2 [Source:HGNC Symbol;Acc:HGNC:233]	4819	0.568	true	-0.469	0.0135	0.51
ENSCAFG00000012767	RUBCN	protein_coding	RUN and cysteine rich domain containing beclin 1 interacting protein [Source:HGNC Symbol;Acc:HGNC:28991]	2886	0.552	true	0.519	0.0135	0.51
ENSCAFG00000000965	RRP7A	protein_coding	ribosomal RNA processing 7 homolog A [Source:HGNC Symbol;Acc:HGNC:24286]	1641	0.557	true	0.659	0.0135	0.51
ENSCAFG00000017710	METTL9	protein_coding	methyltransferase like 9 [Source:HGNC Symbol;Acc:HGNC:24586]	1952	0.415	true	-0.612	0.0135	0.51
ENSCAFG00000030810		protein_coding		2309	0.411	true	-0.646	0.0135	0.51
ENSCAFG00000000594	MARCH3	protein_coding	membrane associated ring-CH-type finger 3 [Source:HGNC Symbol;Acc:HGNC:28728]	2031	0.47	true	0.51	0.0136	0.51
ENSCAFG00000009212	GMDS	protein_coding	GDP-mannose 4,6-dehydratase [Source:HGNC Symbol;Acc:HGNC:4369]	1125	0.467	true	-0.635	0.0136	0.51
ENSCAFG00000008702	CA1	protein_coding	carbonic anhydrase 1 [Source:HGNC Symbol;Acc:HGNC:1368]	864	0.451	true	-1.36	0.0136	0.51
ENSCAFG00000002928	SVEP1	protein_coding	sushi, von Willebrand factor type A, EGF and pentraxin domain containing 1 [Source:HGNC Symbol;Acc:HGNC:15985]	10600	0.48	true	-0.587	0.0137	0.51
ENSCAFG00000031120	ERMN	protein_coding	ermin [Source:HGNC Symbol;Acc:HGNC:29208]	3769	0.382	true	1.5	0.0139	0.51
ENSCAFG00000011709	B3GALT1	protein_coding	beta-1,3-galactosyltransferase 1 [Source:HGNC Symbol;Acc:HGNC:916]	981	0.471	true	-0.828	0.0139	0.51
ENSCAFG00000001108	LRRC6	protein_coding	leucine rich repeat containing 6 [Source:HGNC Symbol;Acc:HGNC:16725]	1523	0.425	true	-0.864	0.0139	0.51
ENSCAFG00000018175	CAPN6	protein_coding	calpain 6 [Source:HGNC Symbol;Acc:HGNC:1483]	3544	0.495	true	-0.949	0.0139	0.51
ENSCAFG00000006612	SUCLG2	protein_coding	succinate-CoA ligase GDP-forming beta subunit [Source:HGNC Symbol;Acc:HGNC:11450]	1998	0.422	true	-0.606	0.014	0.51
ENSCAFG00000017778	GPRASP2	protein_coding	G protein-coupled receptor associated sorting protein 2 [Source:HGNC Symbol;Acc:HGNC:25169]	2541	0.472	true	-0.764	0.014	0.51
ENSCAFG00000006128	SEMA3D	protein_coding	semaphorin 3D [Source:HGNC Symbol;Acc:HGNC:10726]	6515	0.386	true	-0.586	0.014	0.51
ENSCAFG00000002762	EML6	protein_coding	echinoderm microtubule associated protein like 6 [Source:HGNC Symbol;Acc:HGNC:35412]	5760	0.507	true	0.951	0.014	0.51
ENSCAFG00000017223	ZDHHC15	protein_coding	zinc finger DHHC-type containing 15 [Source:HGNC Symbol;Acc:HGNC:20342]	5781	0.375	true	-0.746	0.014	0.51
ENSCAFG00000013969	SYTL5	protein_coding	synaptotagmin like 5 [Source:HGNC Symbol;Acc:HGNC:15589]	4338	0.449	true	0.803	0.0141	0.51
ENSCAFG00000029558	BMF	protein_coding	Bcl2 modifying factor [Source:HGNC Symbol;Acc:HGNC:24132]	5696	0.54	true	0.738	0.0142	0.51
ENSCAFG00000024001	FAM217B	protein_coding	family with sequence similarity 217 member B [Source:HGNC Symbol;Acc:HGNC:16170]	1128	0.714	true	-0.988	0.0143	0.51
ENSCAFG00000015381	CCND2	protein_coding	cyclin D2 [Source:HGNC Symbol;Acc:HGNC:1583]	2009	0.491	true	0.565	0.0143	0.51
ENSCAFG00000007907	LRBA	protein_coding	LPS responsive beige-like anchor protein [Source:HGNC Symbol;Acc:HGNC:1742]	7907	0.421	true	-0.541	0.0144	0.51
ENSCAFG00000006424	GXYLT2	protein_coding	glucoside xylosyltransferase 2 [Source:HGNC Symbol;Acc:HGNC:33383]	5317	0.373	true	-0.762	0.0144	0.51
ENSCAFG00000018826	STK26	protein_coding	serine/threonine kinase 26 [Source:HGNC Symbol;Acc:HGNC:18174]	4422	0.439	true	-0.527	0.0144	0.51
ENSCAFG00000011809	CRYBA4	protein_coding	crystallin beta A4 [Source:HGNC Symbol;Acc:HGNC:2396]	831	0.588	true	1.01	0.0144	0.51
ENSCAFG00000003757	OSTM1	protein_coding	osteopetrosis associated transmembrane protein 1 [Source:HGNC Symbol;Acc:HGNC:21652]	984	0.508	true	-0.488	0.0145	0.51
ENSCAFG00000029700	LPAR6	protein_coding	lysophosphatidic acid receptor 6 [Source:HGNC Symbol;Acc:HGNC:15520]	1038	0.365	true	-1.1	0.0145	0.51
ENSCAFG00000024686	MUM1L1	protein_coding	MUM1 like 1 [Source:HGNC Symbol;Acc:HGNC:26583]	2088	0.4	true	-0.67	0.0146	0.51
ENSCAFG00000002280	THSD7A	protein_coding	thrombospondin type 1 domain containing 7A [Source:HGNC Symbol;Acc:HGNC:22207]	5044	0.514	true	0.724	0.0146	0.51
ENSCAFG00000015298	CD38	protein_coding	CD38 molecule [Source:HGNC Symbol;Acc:HGNC:1667]	3862	0.424	true	0.719	0.0146	0.51
ENSCAFG00000031329		protein_coding		1029	0.551	true	1.1	0.0146	0.51
ENSCAFG00000012213	NOP9	protein_coding	NOP9 nucleolar protein [Source:HGNC Symbol;Acc:HGNC:19826]	3936	0.548	true	0.49	0.0147	0.51
ENSCAFG00000006915	MTMR7	protein_coding	myotubularin related protein 7 [Source:HGNC Symbol;Acc:HGNC:7454]	3000	0.52	true	1.43	0.0147	0.51
ENSCAFG00000003761	NR2E1	protein_coding	nuclear receptor subfamily 2 group E member 1 [Source:HGNC Symbol;Acc:HGNC:7973]	2515	0.545	true	0.722	0.0147	0.51
ENSCAFG00000002499	DYNC2LI1	protein_coding	dynein cytoplasmic 2 light intermediate chain 1 [Source:HGNC Symbol;Acc:HGNC:24595]	1627	0.413	true	-0.622	0.0147	0.51
ENSCAFG00000010211	MBOAT1	protein_coding	membrane bound O-acyltransferase domain containing 1 [Source:HGNC Symbol;Acc:HGNC:21579]	1728	0.517	true	-0.588	0.0147	0.51
ENSCAFG00000010022	ABCD2	protein_coding	ATP binding cassette subfamily D member 2 [Source:HGNC Symbol;Acc:HGNC:66]	5950	0.362	true	0.823	0.0148	0.51
ENSCAFG00000008028	SLC9A9	protein_coding	solute carrier family 9 member A9 [Source:HGNC Symbol;Acc:HGNC:20653]	6227	0.449	true	-0.766	0.0148	0.51
ENSCAFG00000000372	UST	protein_coding	uronyl 2-sulfotransferase [Source:HGNC Symbol;Acc:HGNC:17223]	3771	0.491	true	-0.562	0.0149	0.512
ENSCAFG00000020251	NOB1	protein_coding	NIN1/PSMD8 binding protein 1 homolog [Source:HGNC Symbol;Acc:HGNC:29540]	3455	0.491	true	0.378	0.0149	0.512
ENSCAFG00000017135	APOBR	protein_coding	apolipoprotein B receptor [Source:HGNC Symbol;Acc:HGNC:24087]	4370	0.599	true	0.978	0.0149	0.512
ENSCAFG00000014750	ERO1A	protein_coding	endoplasmic reticulum oxidoreductase 1 alpha [Source:HGNC Symbol;Acc:HGNC:13280]	5591	0.413	true	-0.706	0.015	0.513
ENSCAFG00000006134	KERA	protein_coding	keratocan [Source:HGNC Symbol;Acc:HGNC:6309]	2382	0.375	true	-0.915	0.0152	0.514
ENSCAFG00000003077		protein_coding		716	0.528	true	-0.554	0.0153	0.514
ENSCAFG00000006953	PDGFRL	protein_coding	platelet derived growth factor receptor like [Source:HGNC Symbol;Acc:HGNC:8805]	1912	0.546	true	-0.662	0.0153	0.514
ENSCAFG00000017779	NEO1	protein_coding	neogenin 1 [Source:HGNC Symbol;Acc:HGNC:7754]	5744	0.487	true	-0.444	0.0153	0.514
ENSCAFG00000003720	NRCAM	protein_coding	neuronal cell adhesion molecule [Source:HGNC Symbol;Acc:HGNC:7994]	4501	0.46	true	-0.799	0.0154	0.514
ENSCAFG00000019072	HSPB11	protein_coding	heat shock protein family B (small) member 11 [Source:HGNC Symbol;Acc:HGNC:25019]	685	0.434	true	-0.732	0.0154	0.514
ENSCAFG00000002416	TDRD7	protein_coding	tudor domain containing 7 [Source:HGNC Symbol;Acc:HGNC:30831]	5042	0.43	true	-0.485	0.0154	0.514
ENSCAFG00000018531	DLGAP1	protein_coding	DLG associated protein 1 [Source:HGNC Symbol;Acc:HGNC:2905]	7760	0.486	true	0.805	0.0154	0.514
ENSCAFG00000006339	CACNA2D1	protein_coding	calcium voltage-gated channel auxiliary subunit alpha2delta 1 [Source:HGNC Symbol;Acc:HGNC:1399]	3171	0.408	true	-0.631	0.0154	0.514
ENSCAFG00000007248	GNPTAB	protein_coding	N-acetylglucosamine-1-phosphate transferase alpha and beta subunits [Source:HGNC Symbol;Acc:HGNC:29670]	4372	0.417	true	-0.544	0.0155	0.514
ENSCAFG00000005595	FARP1	protein_coding	FERM, ARH/RhoGEF and pleckstrin domain protein 1 [Source:HGNC Symbol;Acc:HGNC:3591]	3755	0.554	true	-0.445	0.0156	0.516
ENSCAFG00000010227		protein_coding		1069	0.517	true	0.519	0.0156	0.516
ENSCAFG00000017923	TEKT3	protein_coding	tektin 3 [Source:HGNC Symbol;Acc:HGNC:14293]	1770	0.462	true	1.11	0.0156	0.516
ENSCAFG00000009794	EDN1	protein_coding	Endothelin-1 [Source:UniProtKB/Swiss-Prot;Acc:P13206]	2066	0.431	true	0.83	0.0157	0.516
ENSCAFG00000001945	CYP51A1	protein_coding	cytochrome P450 family 51 subfamily A member 1 [Source:HGNC Symbol;Acc:HGNC:2649]	1524	0.455	true	-0.666	0.0157	0.516
ENSCAFG00000003772	SNX3	protein_coding	sorting nexin 3 [Source:HGNC Symbol;Acc:HGNC:11174]	486	0.475	true	-0.369	0.0159	0.516
ENSCAFG00000010696	ADD3	protein_coding	adducin 3 [Source:HGNC Symbol;Acc:HGNC:245]	5008	0.39	true	-0.634	0.0159	0.516
ENSCAFG00000006723	SYT9	protein_coding	synaptotagmin 9 [Source:HGNC Symbol;Acc:HGNC:19265]	5611	0.468	true	-0.751	0.0159	0.516
ENSCAFG00000013920	ABL2	protein_coding	ABL proto-oncogene 2, non-receptor tyrosine kinase [Source:HGNC Symbol;Acc:HGNC:77]	3910	0.493	true	0.501	0.016	0.516
ENSCAFG00000010284	GPLD1	protein_coding	glycosylphosphatidylinositol specific phospholipase D1 [Source:HGNC Symbol;Acc:HGNC:4459]	3337	0.535	true	-0.81	0.016	0.516
ENSCAFG00000014220	C1R	protein_coding	complement C1r [Source:HGNC Symbol;Acc:HGNC:1246]	2320	0.522	true	0.684	0.0161	0.516
ENSCAFG00000020364	TPPP3	protein_coding	tubulin polymerization promoting protein family member 3 [Source:HGNC Symbol;Acc:HGNC:24162]	528	0.542	true	0.791	0.0161	0.516
ENSCAFG00000015215	F5	protein_coding	coagulation factor V [Source:HGNC Symbol;Acc:HGNC:3542]	6669	0.449	true	0.926	0.0161	0.516
ENSCAFG00000007042	DNAH10	protein_coding	dynein axonemal heavy chain 10 [Source:HGNC Symbol;Acc:HGNC:2941]	12960	0.487	true	0.968	0.0161	0.516
ENSCAFG00000012792	PES1	protein_coding	pescadillo ribosomal biogenesis factor 1 [Source:HGNC Symbol;Acc:HGNC:8848]	2915	0.53	true	0.457	0.0162	0.516
ENSCAFG00000019181	INPP5K	protein_coding	inositol polyphosphate-5-phosphatase K [Source:HGNC Symbol;Acc:HGNC:33882]	4472	0.541	true	0.466	0.0163	0.516
ENSCAFG00000011265	PTPRC	protein_coding	protein tyrosine phosphatase, receptor type C [Source:HGNC Symbol;Acc:HGNC:9666]	3998	0.43	true	0.909	0.0163	0.516
ENSCAFG00000007521		protein_coding		2210	0.461	true	0.727	0.0163	0.516
ENSCAFG00000030025	FGL2	protein_coding	fibrinogen like 2 [Source:HGNC Symbol;Acc:HGNC:3696]	5382	0.374	true	-0.69	0.0164	0.516
ENSCAFG00000013606	SPG11	protein_coding	SPG11, spatacsin vesicle trafficking associated [Source:HGNC Symbol;Acc:HGNC:11226]	8166	0.455	true	-0.549	0.0164	0.516
ENSCAFG00000011345	ITPR2	protein_coding	inositol 1,4,5-trisphosphate receptor type 2 [Source:HGNC Symbol;Acc:HGNC:6181]	8579	0.449	true	-0.513	0.0166	0.516
ENSCAFG00000011812	GNPAT	protein_coding	glyceronephosphate O-acyltransferase [Source:HGNC Symbol;Acc:HGNC:4416]	5296	0.486	true	-0.556	0.0166	0.516
ENSCAFG00000010499	CDON	protein_coding	cell adhesion associated, oncogene regulated [Source:HGNC Symbol;Acc:HGNC:17104]	7496	0.478	true	-0.474	0.0167	0.516
ENSCAFG00000010848	GAP43	protein_coding	growth associated protein 43 [Source:HGNC Symbol;Acc:HGNC:4140]	1778	0.506	true	-0.62	0.0167	0.516
ENSCAFG00000001869	NOL6	protein_coding	nucleolar protein 6 [Source:HGNC Symbol;Acc:HGNC:19910]	7420	0.555	true	0.546	0.0167	0.516
ENSCAFG00000002222	ASNS	protein_coding	asparagine synthetase (glutamine-hydrolyzing) [Source:HGNC Symbol;Acc:HGNC:753]	5215	0.455	true	-0.662	0.0167	0.516
ENSCAFG00000001818		protein_coding		1498	0.451	true	-0.615	0.0167	0.516
ENSCAFG00000003776	NRP1	protein_coding	neuropilin 1 [Source:HGNC Symbol;Acc:HGNC:8004]	3076	0.497	true	-0.384	0.0167	0.516
ENSCAFG00000008653	GRIA2	protein_coding	glutamate ionotropic receptor AMPA type subunit 2 [Source:HGNC Symbol;Acc:HGNC:4572]	2579	0.433	true	-0.567	0.0168	0.516
ENSCAFG00000000945	MAN1A1	protein_coding	mannosidase alpha class 1A member 1 [Source:HGNC Symbol;Acc:HGNC:6821]	3224	0.449	true	-0.472	0.0168	0.516
ENSCAFG00000030792	CA13	protein_coding	carbonic anhydrase 13 [Source:HGNC Symbol;Acc:HGNC:14914]	5130	0.39	true	-0.518	0.0169	0.516
ENSCAFG00000011233	PRKAR1B	protein_coding	protein kinase cAMP-dependent type I regulatory subunit beta [Source:HGNC Symbol;Acc:HGNC:9390]	2148	0.599	true	0.913	0.017	0.516
ENSCAFG00000031390	MPZL1	protein_coding	myelin protein zero like 1 [Source:HGNC Symbol;Acc:HGNC:7226]	4928	0.516	true	-0.555	0.017	0.516
ENSCAFG00000016956	KCNMB1	protein_coding	potassium calcium-activated channel subfamily M regulatory beta subunit 1 [Source:HGNC Symbol;Acc:HGNC:6285]	1001	0.564	true	0.676	0.017	0.516
ENSCAFG00000023828	TGM3	protein_coding	transglutaminase 3 [Source:HGNC Symbol;Acc:HGNC:11779]	2587	0.554	true	1.34	0.017	0.516
ENSCAFG00000007470	IL20RB	protein_coding	interleukin 20 receptor subunit beta [Source:HGNC Symbol;Acc:HGNC:6004]	2282	0.49	true	0.789	0.017	0.516
ENSCAFG00000009075	C15orf52	protein_coding	chromosome 15 open reading frame 52 [Source:HGNC Symbol;Acc:HGNC:33488]	5053	0.565	true	0.563	0.017	0.516
ENSCAFG00000028708	SCD5	protein_coding	stearoyl-CoA desaturase 5 [Source:HGNC Symbol;Acc:HGNC:21088]	4236	0.445	true	-0.427	0.0171	0.516
ENSCAFG00000031583		protein_coding		2589	0.467	true	-0.498	0.0171	0.516
ENSCAFG00000018176	TAF15	protein_coding	TATA-box binding protein associated factor 15 [Source:HGNC Symbol;Acc:HGNC:11547]	2225	0.508	true	-0.478	0.0171	0.516
ENSCAFG00000016044	TNS4	protein_coding	tensin 4 [Source:HGNC Symbol;Acc:HGNC:24352]	3734	0.555	true	1.66	0.0172	0.516
ENSCAFG00000020276	CYR61	protein_coding	cysteine rich angiogenic inducer 61 [Source:HGNC Symbol;Acc:HGNC:2654]	2293	0.566	true	0.692	0.0172	0.516
ENSCAFG00000011984	SPP2	protein_coding	secreted phosphoprotein 2 [Source:HGNC Symbol;Acc:HGNC:11256]	855	0.502	true	0.861	0.0173	0.516
ENSCAFG00000011274	SV2B	protein_coding	synaptic vesicle glycoprotein 2B [Source:HGNC Symbol;Acc:HGNC:16874]	2448	0.496	true	0.836	0.0173	0.516
ENSCAFG00000005659	NMI	protein_coding	N-myc and STAT interactor [Source:HGNC Symbol;Acc:HGNC:7854]	1171	0.397	true	-0.572	0.0173	0.516
ENSCAFG00000029218		protein_coding		3905	0.458	true	-0.626	0.0174	0.516
ENSCAFG00000016524	SPIN4	protein_coding	spindlin family member 4 [Source:HGNC Symbol;Acc:HGNC:27040]	750	0.496	true	-0.602	0.0174	0.516
ENSCAFG00000030496	FHAD1	protein_coding	forkhead associated phosphopeptide binding domain 1 [Source:HGNC Symbol;Acc:HGNC:29408]	5024	0.498	true	0.829	0.0176	0.516
ENSCAFG00000018430		protein_coding		1047	0.546	true	0.546	0.0176	0.516
ENSCAFG00000001018		protein_coding		1615	0.59	true	0.458	0.0176	0.516
ENSCAFG00000013762	PTGS2	protein_coding	prostaglandin-endoperoxide synthase 2 [Source:HGNC Symbol;Acc:HGNC:9605]	3572	0.398	true	-0.934	0.0177	0.516
ENSCAFG00000015718	HIF1A	protein_coding	hypoxia-inducible factor 1-alpha [Source:RefSeq peptide;Acc:NP_001274092]	3315	0.486	true	-0.565	0.0177	0.516
ENSCAFG00000006716	FLT3	protein_coding	fms related tyrosine kinase 3 [Source:HGNC Symbol;Acc:HGNC:3765]	3258	0.425	true	-0.731	0.0178	0.516
ENSCAFG00000005494	FTL	protein_coding	Ferritin light chain [Source:UniProtKB/Swiss-Prot;Acc:Q53VB8]	528	0.598	true	1.03	0.018	0.516
ENSCAFG00000013539	CCNYL1	protein_coding	cyclin Y like 1 [Source:HGNC Symbol;Acc:HGNC:26868]	1014	0.474	true	-0.51	0.018	0.516
ENSCAFG00000009032	TMEM55A	protein_coding	transmembrane protein 55A [Source:HGNC Symbol;Acc:HGNC:25452]	2216	0.353	true	-0.641	0.0181	0.516
ENSCAFG00000029357	NCEH1	protein_coding	neutral cholesterol ester hydrolase 1 [Source:HGNC Symbol;Acc:HGNC:29260]	6058	0.457	true	-0.495	0.0181	0.516
ENSCAFG00000011592	TTC21B	protein_coding	tetratricopeptide repeat domain 21B [Source:HGNC Symbol;Acc:HGNC:25660]	5700	0.404	true	-0.583	0.0181	0.516
ENSCAFG00000031408	C4orf22	protein_coding	chromosome 4 open reading frame 22 [Source:HGNC Symbol;Acc:HGNC:28554]	3640	0.388	true	-0.717	0.0182	0.516
ENSCAFG00000020391	CES2	protein_coding	carboxylesterase 2 [Source:HGNC Symbol;Acc:HGNC:1864]	1696	0.557	true	0.672	0.0182	0.516
ENSCAFG00000015146	SYN1	protein_coding	synapsin I [Source:HGNC Symbol;Acc:HGNC:11494]	6147	0.59	true	0.806	0.0182	0.516
ENSCAFG00000020240	PMFBP1	protein_coding	polyamine modulated factor 1 binding protein 1 [Source:HGNC Symbol;Acc:HGNC:17728]	2924	0.462	true	0.74	0.0182	0.516
ENSCAFG00000002936	HOXA1	protein_coding	homeobox A1 [Source:HGNC Symbol;Acc:HGNC:5099]	2176	0.484	true	0.715	0.0182	0.516
ENSCAFG00000017353	SH3BGRL	protein_coding	SH3 domain binding glutamate rich protein like [Source:HGNC Symbol;Acc:HGNC:10823]	440	0.449	true	-0.813	0.0182	0.516
ENSCAFG00000030308	CD70	protein_coding	CD70 molecule [Source:HGNC Symbol;Acc:HGNC:11937]	2508	0.486	true	-0.583	0.0183	0.516
ENSCAFG00000013245	GPR19	protein_coding	G protein-coupled receptor 19 [Source:HGNC Symbol;Acc:HGNC:4473]	1248	0.469	true	0.673	0.0183	0.516
ENSCAFG00000016244	LBR	protein_coding	lamin B receptor [Source:HGNC Symbol;Acc:HGNC:6518]	2469	0.492	true	-0.425	0.0183	0.516
ENSCAFG00000011607	MSMO1	protein_coding	methylsterol monooxygenase 1 [Source:HGNC Symbol;Acc:HGNC:10545]	879	0.364	true	-0.973	0.0184	0.516
ENSCAFG00000001058	TXNDC15	protein_coding	thioredoxin domain containing 15 [Source:HGNC Symbol;Acc:HGNC:20652]	4284	0.458	true	-0.498	0.0185	0.516
ENSCAFG00000016465	MAGED2	protein_coding	MAGE family member D2 [Source:HGNC Symbol;Acc:HGNC:16353]	3067	0.52	true	-0.355	0.0185	0.516
ENSCAFG00000012328	PRSS12	protein_coding	protease, serine 12 [Source:HGNC Symbol;Acc:HGNC:9477]	2803	0.576	true	-0.656	0.0185	0.516
ENSCAFG00000018228		protein_coding		1240	0.472	true	0.665	0.0185	0.516
ENSCAFG00000008752	FRAS1	protein_coding	Fraser extracellular matrix complex subunit 1 [Source:HGNC Symbol;Acc:HGNC:19185]	12760	0.51	true	-0.725	0.0185	0.516
ENSCAFG00000018243	ABHD3	protein_coding	abhydrolase domain containing 3 [Source:HGNC Symbol;Acc:HGNC:18718]	3681	0.387	true	-0.595	0.0186	0.516
ENSCAFG00000002307	ASPN	protein_coding	asporin [Source:HGNC Symbol;Acc:HGNC:14872]	2629	0.369	true	-0.867	0.0186	0.516
ENSCAFG00000005096	ITIH5	protein_coding	inter-alpha-trypsin inhibitor heavy chain family member 5 [Source:HGNC Symbol;Acc:HGNC:21449]	5120	0.547	true	0.935	0.0186	0.516
ENSCAFG00000003429	CFTR	protein_coding	Cystic fibrosis transmembrane conductance regulator [Source:UniProtKB/Swiss-Prot;Acc:Q5U820]	6114	0.47	true	0.741	0.0186	0.516
ENSCAFG00000008753	DPYSL2	protein_coding	dihydropyrimidinase like 2 [Source:HGNC Symbol;Acc:HGNC:3014]	5006	0.485	true	-0.626	0.0187	0.516
ENSCAFG00000018385		protein_coding		4686	0.447	true	-0.709	0.0187	0.516
ENSCAFG00000007417	MAN2A1	protein_coding	mannosidase alpha class 2A member 1 [Source:HGNC Symbol;Acc:HGNC:6824]	4700	0.415	true	-0.582	0.0188	0.516
ENSCAFG00000007152	PTPRG	protein_coding	protein tyrosine phosphatase, receptor type G [Source:HGNC Symbol;Acc:HGNC:9671]	6500	0.474	true	-0.582	0.0188	0.516
ENSCAFG00000014723	UBA52	protein_coding	Ubiquitin-60S ribosomal protein L40 Ubiquitin 60S ribosomal protein L40 [Source:UniProtKB/Swiss-Prot;Acc:P63050]	575	0.56	true	0.407	0.0189	0.516
ENSCAFG00000017386	RPS27	protein_coding	ribosomal protein S27 [Source:HGNC Symbol;Acc:HGNC:10416]	255	0.565	true	0.397	0.019	0.516
ENSCAFG00000002519	ITGB8	protein_coding	integrin subunit beta 8 [Source:HGNC Symbol;Acc:HGNC:6163]	2340	0.422	true	-0.521	0.019	0.516
ENSCAFG00000009781	HERC6	protein_coding	HECT and RLD domain containing E3 ubiquitin protein ligase family member 6 [Source:HGNC Symbol;Acc:HGNC:26072]	3054	0.431	true	-0.604	0.0191	0.516
ENSCAFG00000029853	CDKN1A	protein_coding	cyclin dependent kinase inhibitor 1A [Source:HGNC Symbol;Acc:HGNC:1784]	4579	0.476	true	0.681	0.0191	0.516
ENSCAFG00000011741	TFIP11	protein_coding	Tuftelin-interacting protein 11 [Source:UniProtKB/Swiss-Prot;Acc:A1XD97]	3990	0.541	true	0.366	0.0192	0.516
ENSCAFG00000009327	ADGRG7	protein_coding	adhesion G protein-coupled receptor G7 [Source:HGNC Symbol;Acc:HGNC:19241]	2391	0.414	true	0.783	0.0192	0.516
ENSCAFG00000000681	FBN2	protein_coding	fibrillin 2 [Source:HGNC Symbol;Acc:HGNC:3604]	10880	0.498	true	-0.484	0.0192	0.516
ENSCAFG00000000720	ACAT2	protein_coding	acetyl-CoA acetyltransferase 2 [Source:HGNC Symbol;Acc:HGNC:94]	1221	0.516	true	-0.647	0.0192	0.516
ENSCAFG00000012966	STPG1	protein_coding	sperm tail PG-rich repeat containing 1 [Source:HGNC Symbol;Acc:HGNC:28070]	3873	0.523	true	0.865	0.0193	0.516
ENSCAFG00000012444	ALG3	protein_coding	ALG3, alpha-1,3- mannosyltransferase [Source:HGNC Symbol;Acc:HGNC:23056]	1312	0.589	true	0.57	0.0193	0.516
ENSCAFG00000014348	KDELC2	protein_coding	KDEL motif containing 2 [Source:HGNC Symbol;Acc:HGNC:28496]	1538	0.49	true	-0.632	0.0194	0.516
ENSCAFG00000008324	CP	protein_coding	ceruloplasmin [Source:HGNC Symbol;Acc:HGNC:2295]	5514	0.404	true	0.74	0.0194	0.516
ENSCAFG00000006401	CD36	protein_coding	CD36 molecule [Source:HGNC Symbol;Acc:HGNC:1663]	2980	0.394	true	1.02	0.0195	0.516
ENSCAFG00000024239	MLLT11	protein_coding	myeloid/lymphoid or mixed-lineage leukemia; translocated to, 11 [Source:HGNC Symbol;Acc:HGNC:16997]	273	0.498	true	-1.02	0.0195	0.516
ENSCAFG00000010910	FEZ1	protein_coding	fasciculation and elongation protein zeta 1 [Source:HGNC Symbol;Acc:HGNC:3659]	2017	0.573	true	-0.617	0.0195	0.516
ENSCAFG00000008679	LMBR1L	protein_coding	limb development membrane protein 1 like [Source:HGNC Symbol;Acc:HGNC:18268]	1521	0.565	true	0.599	0.0195	0.516
ENSCAFG00000008713	NUCB2	protein_coding	nucleobindin 2 [Source:HGNC Symbol;Acc:HGNC:8044]	1403	0.377	true	-0.587	0.0196	0.517
ENSCAFG00000018537	CUL4B	protein_coding	cullin 4B [Source:HGNC Symbol;Acc:HGNC:2555]	7947	0.374	true	-0.581	0.0196	0.517
ENSCAFG00000009654	RBL2	protein_coding	RB transcriptional corepressor like 2 [Source:HGNC Symbol;Acc:HGNC:9894]	3420	0.452	true	-0.507	0.0197	0.517
ENSCAFG00000006060	TMTC3	protein_coding	transmembrane and tetratricopeptide repeat containing 3 [Source:HGNC Symbol;Acc:HGNC:26899]	3558	0.395	true	-0.635	0.0197	0.517
ENSCAFG00000001866		protein_coding		4728	0.415	true	-0.666	0.0199	0.517
ENSCAFG00000018038	C16orf62	protein_coding	chromosome 16 open reading frame 62 [Source:HGNC Symbol;Acc:HGNC:24641]	1838	0.534	true	-0.47	0.0199	0.517
ENSCAFG00000002631		protein_coding		866	0.583	true	-0.46	0.02	0.517
ENSCAFG00000020432	WLS	protein_coding	wntless Wnt ligand secretion mediator [Source:HGNC Symbol;Acc:HGNC:30238]	2724	0.556	true	-0.372	0.02	0.517
ENSCAFG00000002489	PLEKHH2	protein_coding	pleckstrin homology, MyTH4 and FERM domain containing H2 [Source:HGNC Symbol;Acc:HGNC:30506]	6653	0.412	true	-0.611	0.02	0.517
ENSCAFG00000019400	DPH7	protein_coding	diphthamide biosynthesis 7 [Source:HGNC Symbol;Acc:HGNC:25199]	1371	0.558	true	0.526	0.02	0.517
ENSCAFG00000003528	TCAF1	protein_coding	TRPM8 channel associated factor 1 [Source:HGNC Symbol;Acc:HGNC:22201]	4534	0.537	true	-0.488	0.02	0.517
ENSCAFG00000002919	EFEMP1	protein_coding	EGF containing fibulin like extracellular matrix protein 1 [Source:HGNC Symbol;Acc:HGNC:3218]	3604	0.444	true	-0.601	0.0201	0.517
ENSCAFG00000013214		protein_coding		1518	0.454	true	-0.587	0.0201	0.517
ENSCAFG00000014277	DUT	protein_coding	deoxyuridine triphosphatase [Source:HGNC Symbol;Acc:HGNC:3078]	1297	0.462	true	-0.452	0.0202	0.517
ENSCAFG00000020425	CDH11	protein_coding	cadherin 11 [Source:HGNC Symbol;Acc:HGNC:1750]	4935	0.454	true	-0.54	0.0202	0.517
ENSCAFG00000030967	COX14	protein_coding	COX14, cytochrome c oxidase assembly factor [Source:HGNC Symbol;Acc:HGNC:28216]	168	0.56	true	0.535	0.0202	0.517
ENSCAFG00000016263		protein_coding		887	0.536	true	-0.49	0.0203	0.517
ENSCAFG00000011521	AEN	protein_coding	apoptosis enhancing nuclease [Source:HGNC Symbol;Acc:HGNC:25722]	2152	0.604	true	0.606	0.0204	0.517
ENSCAFG00000002139		protein_coding		1029	0.469	true	0.625	0.0204	0.517
