# Supplementary material for: Role of HSP70 in response to (thermo)radiotherapy: analysis of gene expression in canine osteosarcoma cells by RNA-seq
Source: Sci Rep. 2020 Jul 29;10:12779. doi: 10.1038/s41598-020-69619-2 (PMC7391659; doi:10.1038/s41598-020-69619-2)
Supplement: Supplementary file 6 — Supplementary information 6. [file 41598_2020_69619_MOESM6_ESM.xlsx]

## Sheet: Sheet1
datatables
Showing the 500 most significant genes Numeric values are rounded to 3 digits.
	gene_name	type	description	featWidth	gc	isPresent	log2 Ratio	pValue	fdr
ENSCAFG00000009569	SPP1	protein_coding	secreted phosphoprotein 1 [Source:HGNC Symbol;Acc:HGNC:11255]	1186	0.423	true	-4.25	3.59e-8	0.000445
ENSCAFG00000023806	KRT25	protein_coding	keratin 25 [Source:HGNC Symbol;Acc:HGNC:30839]	1607	0.505	true	-4.33	2.51e-7	0.00155
ENSCAFG00000017556	TEX14	protein_coding	testis expressed 14, intercellular bridge forming factor [Source:HGNC Symbol;Acc:HGNC:11737]	4376	0.482	true	-2.73	1.95e-06	0.00659
ENSCAFG00000015054	MMP1	protein_coding	matrix metallopeptidase 1 [Source:HGNC Symbol;Acc:HGNC:7155]	1854	0.442	true	-2.88	2.16e-06	0.00659
ENSCAFG00000015043	MMP13	protein_coding	matrix metallopeptidase 13 [Source:HGNC Symbol;Acc:HGNC:7159]	2312	0.451	true	-2.36	2.66e-06	0.00659
ENSCAFG00000008754	CCL17	protein_coding	C-C motif chemokine 17 [Source:UniProtKB/Swiss-Prot;Acc:Q95N01]	1143	0.564	true	-2.75	5.18e-06	0.0107
ENSCAFG00000009884	MMRN1	protein_coding	multimerin 1 [Source:HGNC Symbol;Acc:HGNC:7178]	4582	0.382	true	-2.14	6.28e-06	0.0111
ENSCAFG00000011872	G6PC2	protein_coding	glucose-6-phosphatase catalytic subunit 2 [Source:HGNC Symbol;Acc:HGNC:28906]	1077	0.45	true	-2	8.59e-06	0.0133
ENSCAFG00000015063	MMP3	protein_coding	Stromelysin-1 [Source:UniProtKB/Swiss-Prot;Acc:Q6Y4Q5]	1461	0.476	true	-3.14	1.61e-05	0.0222
ENSCAFG00000016012	KRT27	protein_coding	keratin 27 [Source:HGNC Symbol;Acc:HGNC:30841]	1690	0.488	true	-2.14	2.14e-05	0.0265
ENSCAFG00000030394		protein_coding		781	0.443	true	-2.66	4.58e-05	0.0516
ENSCAFG00000030300	CCR7	protein_coding	C-C motif chemokine receptor 7 [Source:HGNC Symbol;Acc:HGNC:1608]	5874	0.53	true	-2.75	5.39e-05	0.0557
ENSCAFG00000016703	ATP1B2	protein_coding	ATPase Na+/K+ transporting subunit beta 2 [Source:HGNC Symbol;Acc:HGNC:805]	1581	0.606	true	-1.76	5.99e-05	0.0558
ENSCAFG00000031120	ERMN	protein_coding	ermin [Source:HGNC Symbol;Acc:HGNC:29208]	3769	0.382	true	-1.89	6.31e-05	0.0558
ENSCAFG00000029969	RGS4	protein_coding	regulator of G protein signaling 4 [Source:HGNC Symbol;Acc:HGNC:10000]	4201	0.455	true	-1.65	7.14e-05	0.059
ENSCAFG00000019673	TNFRSF9	protein_coding	TNF receptor superfamily member 9 [Source:HGNC Symbol;Acc:HGNC:11924]	771	0.467	true	-1.81	9.69e-05	0.075
ENSCAFG00000003825	MATN3	protein_coding	matrilin 3 [Source:HGNC Symbol;Acc:HGNC:6909]	1476	0.573	true	-1.55	0.000111	0.0794
ENSCAFG00000007580	LYVE1	protein_coding	lymphatic vessel endothelial hyaluronan receptor 1 [Source:HGNC Symbol;Acc:HGNC:14687]	1710	0.448	true	-1.69	0.000115	0.0794
ENSCAFG00000002222	ASNS	protein_coding	asparagine synthetase (glutamine-hydrolyzing) [Source:HGNC Symbol;Acc:HGNC:753]	5215	0.455	true	1.08	0.000126	0.0808
ENSCAFG00000001296	GRAP2	protein_coding	GRB2-related adaptor protein 2 [Source:HGNC Symbol;Acc:HGNC:4563]	3205	0.532	true	-1.66	0.000136	0.0808
ENSCAFG00000008869	TGM2	protein_coding	transglutaminase 2 [Source:HGNC Symbol;Acc:HGNC:11778]	2304	0.616	true	-3.13	0.000137	0.0808
ENSCAFG00000013728		protein_coding		1651	0.612	true	-1.58	0.000197	0.108
ENSCAFG00000009019	NEFM	protein_coding	neurofilament medium [Source:HGNC Symbol;Acc:HGNC:7734]	3121	0.534	true	-1.94	0.000207	0.108
ENSCAFG00000001570	PSAT1	protein_coding	phosphoserine aminotransferase 1 [Source:HGNC Symbol;Acc:HGNC:19129]	1451	0.521	true	0.881	0.000212	0.108
ENSCAFG00000006915	MTMR7	protein_coding	myotubularin related protein 7 [Source:HGNC Symbol;Acc:HGNC:7454]	3000	0.52	true	-1.64	0.000217	0.108
ENSCAFG00000015298	CD38	protein_coding	CD38 molecule [Source:HGNC Symbol;Acc:HGNC:1667]	3862	0.424	true	-1.75	0.000249	0.117
ENSCAFG00000029475	B3GALT5	protein_coding	beta-1,3-galactosyltransferase 5 [Source:HGNC Symbol;Acc:HGNC:920]	4695	0.513	true	-1.42	0.000254	0.117
ENSCAFG00000006401	CD36	protein_coding	CD36 molecule [Source:HGNC Symbol;Acc:HGNC:1663]	2980	0.394	true	-1.39	0.000268	0.119
ENSCAFG00000019194	SLC43A2	protein_coding	solute carrier family 43 member 2 [Source:HGNC Symbol;Acc:HGNC:23087]	1822	0.576	true	-1.63	0.000306	0.131
ENSCAFG00000008414		protein_coding		3110	0.533	true	-1.16	0.00033	0.133
ENSCAFG00000029311	PCP4	protein_coding	Purkinje cell protein 4 [Source:HGNC Symbol;Acc:HGNC:8742]	765	0.506	true	-1.22	0.000332	0.133
ENSCAFG00000002142	IL1RL1	protein_coding	interleukin 1 receptor like 1 [Source:HGNC Symbol;Acc:HGNC:5998]	4158	0.41	true	-2.04	0.000403	0.156
ENSCAFG00000006944	SLC7A2	protein_coding	solute carrier family 7 member 2 [Source:HGNC Symbol;Acc:HGNC:11060]	1989	0.479	true	-1.34	0.000425	0.159
ENSCAFG00000020306	CTBS	protein_coding	chitobiase [Source:HGNC Symbol;Acc:HGNC:2496]	1140	0.421	true	-1.19	0.000582	0.212
ENSCAFG00000031860	HIST1H2AC	protein_coding	histone cluster 1 H2A family member c [Source:HGNC Symbol;Acc:HGNC:4733]	393	0.674	true	-1.73	0.000626	0.222
ENSCAFG00000025031		protein_coding		1309	0.406	true	-1.1	0.000662	0.228
ENSCAFG00000002152	IL1R2	protein_coding	interleukin 1 receptor type 2 [Source:HGNC Symbol;Acc:HGNC:5994]	4273	0.459	true	-1.55	0.00069	0.229
ENSCAFG00000002753	GPNMB	protein_coding	glycoprotein nmb [Source:HGNC Symbol;Acc:HGNC:4462]	2662	0.444	true	-0.94	0.000725	0.229
ENSCAFG00000001128	TG	protein_coding	thyroglobulin [Source:HGNC Symbol;Acc:HGNC:11764]	8289	0.582	true	-1.17	0.000756	0.229
ENSCAFG00000028993		protein_coding		2835	0.359	true	-1.22	0.000767	0.229
ENSCAFG00000015101	CLRN2	protein_coding	clarin 2 [Source:HGNC Symbol;Acc:HGNC:33939]	2720	0.476	true	-0.995	0.000769	0.229
ENSCAFG00000011839	CYP24A1	protein_coding	cytochrome P450 family 24 subfamily A member 1 [Source:HGNC Symbol;Acc:HGNC:2602]	3462	0.467	true	-1.6	0.000777	0.229
ENSCAFG00000000923	ROS1	protein_coding	ROS proto-oncogene 1, receptor tyrosine kinase [Source:HGNC Symbol;Acc:HGNC:10261]	7607	0.446	true	-1.21	0.000798	0.23
ENSCAFG00000007356	BPIFB4	protein_coding	BPI fold containing family B member 4 [Source:HGNC Symbol;Acc:HGNC:16179]	1497	0.561	true	-1.2	0.000835	0.235
ENSCAFG00000013762	PTGS2	protein_coding	prostaglandin-endoperoxide synthase 2 [Source:HGNC Symbol;Acc:HGNC:9605]	3572	0.398	true	-2.19	0.000881	0.242
ENSCAFG00000003749	SLC7A11	protein_coding	solute carrier family 7 member 11 [Source:HGNC Symbol;Acc:HGNC:11059]	1512	0.463	true	1.35	0.000938	0.253
ENSCAFG00000023582	SERPINB10	protein_coding	serpin family B member 10 [Source:HGNC Symbol;Acc:HGNC:8942]	2320	0.393	true	-1.39	0.000996	0.263
ENSCAFG00000024864	CHGA	protein_coding	chromogranin A [Source:HGNC Symbol;Acc:HGNC:1929]	1676	0.596	true	-1.29	0.00103	0.265
ENSCAFG00000009905	MMP9	protein_coding	matrix metallopeptidase 9 [Source:HGNC Symbol;Acc:HGNC:7176]	2538	0.612	true	-1	0.0012	0.285
ENSCAFG00000023922	AQP3	protein_coding	aquaporin 3 (Gill blood group) [Source:HGNC Symbol;Acc:HGNC:636]	2375	0.575	true	-1.86	0.00121	0.285
ENSCAFG00000010123	PSPH	protein_coding	phosphoserine phosphatase [Source:HGNC Symbol;Acc:HGNC:9577]	696	0.451	true	0.744	0.00122	0.285
ENSCAFG00000016145	KLHL5	protein_coding	kelch like family member 5 [Source:HGNC Symbol;Acc:HGNC:6356]	2271	0.432	true	0.715	0.00125	0.285
ENSCAFG00000011975	PIR	protein_coding	pirin [Source:HGNC Symbol;Acc:HGNC:30048]	2626	0.464	true	-0.856	0.00126	0.285
ENSCAFG00000006786	SLC17A8	protein_coding	solute carrier family 17 member 8 [Source:HGNC Symbol;Acc:HGNC:20151]	4780	0.394	true	-1.33	0.00126	0.285
ENSCAFG00000029537	GJB2	protein_coding	gap junction protein beta 2 [Source:HGNC Symbol;Acc:HGNC:4284]	2220	0.428	true	1.09	0.00127	0.285
ENSCAFG00000000059	SERPINB2	protein_coding	serpin family B member 2 [Source:HGNC Symbol;Acc:HGNC:8584]	2062	0.427	true	-1.75	0.00136	0.302
ENSCAFG00000018129		protein_coding		14980	0.527	true	-1.26	0.00149	0.323
ENSCAFG00000001791	ALDH1A1	protein_coding	retinal dehydrogenase 1 [Source:RefSeq peptide;Acc:NP_001273906]	1614	0.452	true	-1.58	0.00152	0.326
ENSCAFG00000004047	RFPL4B	protein_coding	ret finger protein like 4B [Source:HGNC Symbol;Acc:HGNC:33264]	813	0.571	true	-1.2	0.0016	0.335
ENSCAFG00000015272	FGFBP1	protein_coding	fibroblast growth factor binding protein 1 [Source:HGNC Symbol;Acc:HGNC:19695]	768	0.477	true	-1.54	0.00167	0.346
ENSCAFG00000029826	DUSP1	protein_coding	dual specificity phosphatase 1 [Source:HGNC Symbol;Acc:HGNC:3064]	3596	0.489	true	-0.733	0.00176	0.351
ENSCAFG00000017040	FOS	protein_coding	Fos proto-oncogene, AP-1 transcription factor subunit [Source:HGNC Symbol;Acc:HGNC:3796]	2204	0.544	true	-1.23	0.00176	0.351
ENSCAFG00000003102	AQP1	protein_coding	Aquaporin-1 [Source:UniProtKB/Swiss-Prot;Acc:Q9N2J4]	2790	0.584	true	-1.29	0.00181	0.355
ENSCAFG00000011809	CRYBA4	protein_coding	crystallin beta A4 [Source:HGNC Symbol;Acc:HGNC:2396]	831	0.588	true	-1.2	0.0019	0.368
ENSCAFG00000023828	TGM3	protein_coding	transglutaminase 3 [Source:HGNC Symbol;Acc:HGNC:11779]	2587	0.554	true	-1.72	0.00194	0.369
ENSCAFG00000008218	ADGRV1	protein_coding	adhesion G protein-coupled receptor V1 [Source:HGNC Symbol;Acc:HGNC:17416]	19310	0.425	true	-1.13	0.00206	0.386
ENSCAFG00000007098	CYP7A1	protein_coding	cytochrome P450 family 7 subfamily A member 1 [Source:HGNC Symbol;Acc:HGNC:2651]	2606	0.428	true	-1.19	0.0021	0.387
ENSCAFG00000025202	CA2	protein_coding	carbonic anhydrase 2 [Source:HGNC Symbol;Acc:HGNC:1373]	1731	0.419	true	1.08	0.00235	0.427
ENSCAFG00000028803	ANKRD66	protein_coding	ankyrin repeat domain 66 [Source:HGNC Symbol;Acc:HGNC:44669]	2236	0.451	true	-1.29	0.00258	0.455
ENSCAFG00000030576	PPP1R15A	protein_coding	protein phosphatase 1 regulatory subunit 15A [Source:HGNC Symbol;Acc:HGNC:14375]	2001	0.572	true	-0.621	0.00259	0.455
ENSCAFG00000000080	PMEL	protein_coding	premelanosome protein [Source:HGNC Symbol;Acc:HGNC:10880]	2994	0.618	true	-1	0.00261	0.455
ENSCAFG00000016161	FAM114A1	protein_coding	family with sequence similarity 114 member A1 [Source:HGNC Symbol;Acc:HGNC:25087]	5368	0.413	true	0.669	0.00264	0.455
ENSCAFG00000009556	CAGE1	protein_coding	cancer antigen 1 [Source:HGNC Symbol;Acc:HGNC:21622]	3211	0.424	true	-0.975	0.00289	0.49
ENSCAFG00000002402	DGKB	protein_coding	diacylglycerol kinase beta [Source:HGNC Symbol;Acc:HGNC:2850]	3337	0.415	true	-0.766	0.00301	0.505
ENSCAFG00000005887	GALNT15	protein_coding	polypeptide N-acetylgalactosaminyltransferase 15 [Source:HGNC Symbol;Acc:HGNC:21531]	4582	0.501	true	-0.902	0.00314	0.519
ENSCAFG00000009144	CDH17	protein_coding	cadherin 17 [Source:HGNC Symbol;Acc:HGNC:1756]	3440	0.446	true	-1.25	0.00332	0.538
ENSCAFG00000013969	SYTL5	protein_coding	synaptotagmin like 5 [Source:HGNC Symbol;Acc:HGNC:15589]	4338	0.449	true	-1.09	0.00334	0.538
ENSCAFG00000010595	RGS2	protein_coding	regulator of G protein signaling 2 [Source:HGNC Symbol;Acc:HGNC:9998]	2012	0.432	true	-0.982	0.00349	0.55
ENSCAFG00000003845		protein_coding		2127	0.539	true	-1.08	0.0035	0.55
ENSCAFG00000031512	HIST1H1E	protein_coding	histone cluster 1 H1 family member e [Source:HGNC Symbol;Acc:HGNC:4718]	660	0.68	true	-0.862	0.00362	0.56
ENSCAFG00000017748	BCAS3	protein_coding	BCAS3, microtubule associated cell migration factor [Source:HGNC Symbol;Acc:HGNC:14347]	3075	0.507	true	-0.791	0.00366	0.56
ENSCAFG00000008744	RASGRF2	protein_coding	Ras protein specific guanine nucleotide releasing factor 2 [Source:HGNC Symbol;Acc:HGNC:9876]	4718	0.478	true	-0.912	0.00384	0.574
ENSCAFG00000004656	ITGA8	protein_coding	integrin subunit alpha 8 [Source:HGNC Symbol;Acc:HGNC:6144]	4033	0.446	true	-0.933	0.00385	0.574
ENSCAFG00000019142	LRP8	protein_coding	LDL receptor related protein 8 [Source:HGNC Symbol;Acc:HGNC:6700]	5586	0.552	true	0.558	0.00422	0.615
ENSCAFG00000018506	ANGPTL4	protein_coding	angiopoietin like 4 [Source:HGNC Symbol;Acc:HGNC:16039]	3091	0.566	true	-1.36	0.00425	0.615
ENSCAFG00000015333	NPTX2	protein_coding	neuronal pentraxin 2 [Source:HGNC Symbol;Acc:HGNC:7953]	3303	0.616	true	-0.733	0.00427	0.615
ENSCAFG00000013326	HTR1D	protein_coding	5-hydroxytryptamine receptor 1D [Source:HGNC Symbol;Acc:HGNC:5289]	1663	0.55	true	-0.852	0.00438	0.623
ENSCAFG00000004568	CUBN	protein_coding	cubilin precursor [Source:RefSeq peptide;Acc:NP_001003148]	10860	0.454	true	-0.697	0.00447	0.629
ENSCAFG00000019985	COL11A1	protein_coding	collagen type XI alpha 1 chain [Source:HGNC Symbol;Acc:HGNC:2186]	5929	0.519	true	0.937	0.00453	0.63
ENSCAFG00000002403	CCDC180	protein_coding	coiled-coil domain containing 180 [Source:HGNC Symbol;Acc:HGNC:29303]	6249	0.495	true	-0.775	0.00463	0.635
ENSCAFG00000011130	SCN2A	protein_coding	sodium voltage-gated channel alpha subunit 2 [Source:HGNC Symbol;Acc:HGNC:10588]	6438	0.433	true	-0.887	0.00471	0.635
ENSCAFG00000031803	NIPAL1	protein_coding	NIPA like domain containing 1 [Source:HGNC Symbol;Acc:HGNC:27194]	4496	0.372	true	-1.08	0.00474	0.635
ENSCAFG00000004160	TNIP3	protein_coding	TNFAIP3 interacting protein 3 [Source:HGNC Symbol;Acc:HGNC:19315]	6242	0.39	true	-0.809	0.00477	0.635
ENSCAFG00000017937	CYP1A1	protein_coding	cytochrome P450 family 1 subfamily A member 1 [Source:HGNC Symbol;Acc:HGNC:2595]	3436	0.562	true	-1.73	0.00493	0.647
ENSCAFG00000012063	BMX	protein_coding	BMX non-receptor tyrosine kinase [Source:HGNC Symbol;Acc:HGNC:1079]	3036	0.481	true	-1.19	0.00496	0.647
ENSCAFG00000000303	AIG1	protein_coding	androgen induced 1 [Source:HGNC Symbol;Acc:HGNC:21607]	3169	0.363	true	0.666	0.00508	0.656
ENSCAFG00000013237	SH3GL3	protein_coding	SH3 domain containing GRB2 like 3, endophilin A3 [Source:HGNC Symbol;Acc:HGNC:10832]	1637	0.431	true	-0.69	0.00516	0.659
ENSCAFG00000024725	TXK	protein_coding	TXK tyrosine kinase [Source:HGNC Symbol;Acc:HGNC:12434]	5648	0.445	true	-0.772	0.00532	0.673
ENSCAFG00000010519	DDX25	protein_coding	DEAD-box helicase 25 [Source:HGNC Symbol;Acc:HGNC:18698]	1286	0.471	true	-0.872	0.00546	0.675
ENSCAFG00000017929	RTL1	protein_coding	retrotransposon Gag like 1 [Source:HGNC Symbol;Acc:HGNC:14665]	4044	0.608	true	-0.876	0.00548	0.675
ENSCAFG00000032632	WNT7A	protein_coding	Wnt family member 7A [Source:HGNC Symbol;Acc:HGNC:12786]	3312	0.576	true	-1.02	0.0055	0.675
ENSCAFG00000015190	PLAU	protein_coding	plasminogen activator, urokinase [Source:HGNC Symbol;Acc:HGNC:9052]	3637	0.512	true	-0.964	0.00581	0.7
ENSCAFG00000007149	FBLN7	protein_coding	fibulin 7 [Source:HGNC Symbol;Acc:HGNC:26740]	3295	0.541	true	0.466	0.00582	0.7
ENSCAFG00000010271	CARS	protein_coding	cysteinyl-tRNA synthetase [Source:HGNC Symbol;Acc:HGNC:1493]	5993	0.568	true	0.815	0.00597	0.71
ENSCAFG00000031494		protein_coding		381	0.64	true	-1.71	0.00602	0.71
ENSCAFG00000030640	PID1	protein_coding	phosphotyrosine interaction domain containing 1 [Source:HGNC Symbol;Acc:HGNC:26084]	5411	0.412	true	-1.44	0.00621	0.724
ENSCAFG00000023602	ECSCR	protein_coding	Endothelial cell-specific chemotaxis regulator [Source:UniProtKB/Swiss-Prot;Acc:P0C8R9]	1817	0.493	true	-1	0.00626	0.724
ENSCAFG00000006881	SLC1A2	protein_coding	solute carrier family 1 member 2 [Source:HGNC Symbol;Acc:HGNC:10940]	2665	0.487	true	-0.951	0.00635	0.724
ENSCAFG00000020121	ABCA4	protein_coding	retinal-specific ATP-binding cassette transporter [Source:RefSeq peptide;Acc:NP_001003360]	7030	0.508	true	-0.775	0.00637	0.724
ENSCAFG00000011874	DOK5	protein_coding	docking protein 5 [Source:HGNC Symbol;Acc:HGNC:16173]	1270	0.483	true	-0.993	0.00644	0.725
ENSCAFG00000002808	TMPRSS11B	protein_coding	transmembrane protease, serine 11B [Source:HGNC Symbol;Acc:HGNC:25398]	1263	0.42	true	-1.5	0.00691	0.763
ENSCAFG00000007007	ATP8A2	protein_coding	ATPase phospholipid transporting 8A2 [Source:HGNC Symbol;Acc:HGNC:13533]	3564	0.475	true	-0.807	0.00694	0.763
ENSCAFG00000002397	SHB	protein_coding	SH2 domain containing adaptor protein B [Source:HGNC Symbol;Acc:HGNC:10838]	1806	0.664	true	-0.702	0.00701	0.763
ENSCAFG00000014353	TNN	protein_coding	tenascin N [Source:HGNC Symbol;Acc:HGNC:22942]	4718	0.571	true	-0.947	0.00704	0.763
ENSCAFG00000001911	ALDH1L2	protein_coding	aldehyde dehydrogenase 1 family member L2 [Source:HGNC Symbol;Acc:HGNC:26777]	2947	0.491	true	0.585	0.00714	0.763
ENSCAFG00000028882	PLA2G2C	protein_coding	phospholipase A2 group IIC [Source:HGNC Symbol;Acc:HGNC:9032]	4663	0.566	true	-0.842	0.00714	0.763
ENSCAFG00000010358	CD96	protein_coding	CD96 molecule [Source:HGNC Symbol;Acc:HGNC:16892]	2910	0.439	true	-0.893	0.00725	0.763
ENSCAFG00000018575	EPB41L3	protein_coding	erythrocyte membrane protein band 4.1 like 3 [Source:HGNC Symbol;Acc:HGNC:3380]	4078	0.471	true	0.512	0.0074	0.763
ENSCAFG00000013907	VGF	protein_coding	VGF nerve growth factor inducible [Source:HGNC Symbol;Acc:HGNC:12684]	1839	0.692	true	-2.11	0.00741	0.763
ENSCAFG00000014316		protein_coding		807	0.414	true	-0.933	0.00743	0.763
ENSCAFG00000001808	KIAA1324L	protein_coding	KIAA1324 like [Source:HGNC Symbol;Acc:HGNC:21945]	3357	0.454	true	0.481	0.00755	0.763
ENSCAFG00000005608	EDEM1	protein_coding	ER degradation enhancing alpha-mannosidase like protein 1 [Source:HGNC Symbol;Acc:HGNC:18967]	3743	0.499	true	0.493	0.00757	0.763
ENSCAFG00000014599	GOLIM4	protein_coding	golgi integral membrane protein 4 [Source:HGNC Symbol;Acc:HGNC:15448]	3965	0.456	true	0.483	0.00759	0.763
ENSCAFG00000002313	OGN	protein_coding	osteoglycin [Source:HGNC Symbol;Acc:HGNC:8126]	3073	0.356	true	0.782	0.00763	0.763
ENSCAFG00000011405	TXNIP	protein_coding	thioredoxin interacting protein [Source:HGNC Symbol;Acc:HGNC:16952]	3384	0.443	true	-0.501	0.0077	0.763
ENSCAFG00000002627	EPAS1	protein_coding	endothelial PAS domain protein 1 [Source:HGNC Symbol;Acc:HGNC:3374]	2607	0.577	true	-0.653	0.00776	0.763
ENSCAFG00000006732	PXDNL	protein_coding	peroxidasin like [Source:HGNC Symbol;Acc:HGNC:26359]	6367	0.446	true	0.92	0.00826	0.805
ENSCAFG00000017501	SLC5A11	protein_coding	solute carrier family 5 member 11 [Source:HGNC Symbol;Acc:HGNC:23091]	2622	0.562	true	-1.14	0.00849	0.811
ENSCAFG00000008746	PLCH1	protein_coding	phospholipase C eta 1 [Source:HGNC Symbol;Acc:HGNC:29185]	5738	0.529	true	0.767	0.0085	0.811
ENSCAFG00000020395	RRAD	protein_coding	RRAD, Ras related glycolysis inhibitor and calcium channel regulator [Source:HGNC Symbol;Acc:HGNC:10446]	1494	0.641	true	-1.32	0.00851	0.811
ENSCAFG00000017326		protein_coding		1889	0.583	true	-0.927	0.00871	0.819
ENSCAFG00000011984	SPP2	protein_coding	secreted phosphoprotein 2 [Source:HGNC Symbol;Acc:HGNC:11256]	855	0.502	true	-0.806	0.00872	0.819
ENSCAFG00000019847	SARS	protein_coding	seryl-tRNA synthetase [Source:HGNC Symbol;Acc:HGNC:10537]	2184	0.54	true	0.443	0.00879	0.819
ENSCAFG00000013617	IDH1	protein_coding	isocitrate dehydrogenase (NADP(+)) 1, cytosolic [Source:HGNC Symbol;Acc:HGNC:5382]	1583	0.503	true	0.476	0.00891	0.824
ENSCAFG00000004588	TRH	protein_coding	thyrotropin releasing hormone [Source:HGNC Symbol;Acc:HGNC:12298]	1925	0.624	true	-1.05	0.00924	0.848
ENSCAFG00000001324	ATF4	protein_coding	activating transcription factor 4 [Source:HGNC Symbol;Acc:HGNC:786]	1634	0.502	true	0.452	0.00971	0.884
ENSCAFG00000011499	SNAI1	protein_coding	snail family transcriptional repressor 1 [Source:HGNC Symbol;Acc:HGNC:11128]	1735	0.605	true	-1.07	0.00977	0.884
ENSCAFG00000024916	ABCA8	protein_coding	ATP binding cassette subfamily A member 8 [Source:HGNC Symbol;Acc:HGNC:38]	4869	0.423	true	-1.15	0.00986	0.886
ENSCAFG00000002276	ELOVL5	protein_coding	ELOVL fatty acid elongase 5 [Source:HGNC Symbol;Acc:HGNC:21308]	966	0.465	true	0.442	0.0101	0.888
ENSCAFG00000016044	TNS4	protein_coding	tensin 4 [Source:HGNC Symbol;Acc:HGNC:24352]	3734	0.555	true	-1.72	0.0103	0.888
ENSCAFG00000018478	MYOM1	protein_coding	myomesin 1 [Source:HGNC Symbol;Acc:HGNC:7613]	6193	0.467	true	-1.21	0.0103	0.888
ENSCAFG00000001745	CHRNA5	protein_coding	cholinergic receptor nicotinic alpha 5 subunit [Source:HGNC Symbol;Acc:HGNC:1959]	1410	0.524	true	0.511	0.0103	0.888
ENSCAFG00000005976	NTS	protein_coding	Canis lupus familiaris neurotensin (NTS), mRNA. [Source:RefSeq mRNA;Acc:NM_001313874]	882	0.387	true	-0.96	0.0103	0.888
ENSCAFG00000011549	ELOVL6	protein_coding	ELOVL fatty acid elongase 6 [Source:HGNC Symbol;Acc:HGNC:15829]	1283	0.534	true	0.552	0.0103	0.888
ENSCAFG00000016465	MAGED2	protein_coding	MAGE family member D2 [Source:HGNC Symbol;Acc:HGNC:16353]	3067	0.52	true	0.416	0.0105	0.899
ENSCAFG00000015626	NWD1	protein_coding	NACHT and WD repeat domain containing 1 [Source:HGNC Symbol;Acc:HGNC:27619]	5391	0.588	true	-0.899	0.0106	0.899
ENSCAFG00000031768	C6orf132	protein_coding	chromosome 6 open reading frame 132 [Source:HGNC Symbol;Acc:HGNC:21288]	2927	0.637	true	-0.796	0.011	0.924
ENSCAFG00000006979	MTUS1	protein_coding	microtubule associated scaffold protein 1 [Source:HGNC Symbol;Acc:HGNC:29789]	3820	0.423	true	-0.777	0.0112	0.932
ENSCAFG00000006388	NTN4	protein_coding	netrin 4 [Source:HGNC Symbol;Acc:HGNC:13658]	6097	0.445	true	-0.692	0.0112	0.932
ENSCAFG00000012243	NEFH	protein_coding	neurofilament heavy [Source:HGNC Symbol;Acc:HGNC:7737]	3662	0.595	true	-2.38	0.0113	0.936
ENSCAFG00000001498	MPDZ	protein_coding	multiple PDZ domain crumbs cell polarity complex component [Source:HGNC Symbol;Acc:HGNC:7208]	5743	0.439	true	0.517	0.0116	0.955
ENSCAFG00000028460		protein_coding		1586	0.782	true	-1.12	0.0117	0.955
ENSCAFG00000003180	SLC1A4	protein_coding	solute carrier family 1 member 4 [Source:HGNC Symbol;Acc:HGNC:10942]	4806	0.613	true	0.98	0.0118	0.959
ENSCAFG00000001917	CNGA1	protein_coding	cyclic nucleotide gated channel alpha 1 [Source:HGNC Symbol;Acc:HGNC:2148]	3040	0.418	true	-0.789	0.0119	0.959
ENSCAFG00000000661	EZR	protein_coding	ezrin [Source:HGNC Symbol;Acc:HGNC:12691]	1995	0.57	true	-0.511	0.0121	0.961
ENSCAFG00000029322	SCN2B	protein_coding	sodium voltage-gated channel beta subunit 2 [Source:HGNC Symbol;Acc:HGNC:10589]	5067	0.536	true	-0.847	0.0121	0.961
ENSCAFG00000030164	TXN	protein_coding	thioredoxin [Source:HGNC Symbol;Acc:HGNC:12435]	306	0.418	true	-0.544	0.0124	0.982
ENSCAFG00000003236	INPP5B	protein_coding	inositol polyphosphate-5-phosphatase B [Source:HGNC Symbol;Acc:HGNC:6077]	3886	0.503	true	0.551	0.0126	0.983
ENSCAFG00000000587	GRHL2	protein_coding	grainyhead like transcription factor 2 [Source:HGNC Symbol;Acc:HGNC:2799]	3053	0.49	true	-0.705	0.0127	0.983
ENSCAFG00000005689	NPTX1	protein_coding	neuronal pentraxin 1 [Source:HGNC Symbol;Acc:HGNC:7952]	5309	0.612	true	-0.946	0.0128	0.983
ENSCAFG00000019244	SMYD4	protein_coding	SET and MYND domain containing 4 [Source:HGNC Symbol;Acc:HGNC:21067]	2484	0.485	true	0.552	0.0128	0.983
ENSCAFG00000002011	HEPACAM2	protein_coding	HEPACAM family member 2 [Source:HGNC Symbol;Acc:HGNC:27364]	2293	0.405	true	-0.64	0.0129	0.983
ENSCAFG00000010481	YARS	protein_coding	tyrosyl-tRNA synthetase [Source:HGNC Symbol;Acc:HGNC:12840]	1695	0.506	true	0.499	0.0129	0.983
ENSCAFG00000008537	IGSF10	protein_coding	immunoglobulin superfamily member 10 [Source:HGNC Symbol;Acc:HGNC:26384]	8028	0.462	true	0.6	0.0132	0.999
ENSCAFG00000006655	ADGRD1	protein_coding	adhesion G protein-coupled receptor D1 [Source:HGNC Symbol;Acc:HGNC:19893]	6231	0.544	true	-1.03	0.0134	1
ENSCAFG00000011247	LAPTM5	protein_coding	lysosomal protein transmembrane 5 [Source:HGNC Symbol;Acc:HGNC:29612]	2515	0.547	true	-0.855	0.0134	1
ENSCAFG00000018683	MTCL1	protein_coding	microtubule crosslinking factor 1 [Source:HGNC Symbol;Acc:HGNC:29121]	5868	0.596	true	-0.495	0.0135	1
ENSCAFG00000011089	ARNTL2	protein_coding	aryl hydrocarbon receptor nuclear translocator like 2 [Source:HGNC Symbol;Acc:HGNC:18984]	3998	0.387	true	0.643	0.0137	1
ENSCAFG00000010287	TSPAN5	protein_coding	tetraspanin 5 [Source:HGNC Symbol;Acc:HGNC:17753]	3438	0.496	true	-0.59	0.0138	1
ENSCAFG00000011583	ABHD2	protein_coding	abhydrolase domain containing 2 [Source:HGNC Symbol;Acc:HGNC:18717]	1902	0.569	true	-0.432	0.0139	1
ENSCAFG00000030792	CA13	protein_coding	carbonic anhydrase 13 [Source:HGNC Symbol;Acc:HGNC:14914]	5130	0.39	true	0.623	0.014	1
ENSCAFG00000013368	APOD	protein_coding	apolipoprotein D [Source:HGNC Symbol;Acc:HGNC:612]	952	0.516	true	-0.786	0.0141	1
ENSCAFG00000015177	SELL	protein_coding	selectin L [Source:HGNC Symbol;Acc:HGNC:10720]	4985	0.424	true	-0.828	0.0141	1
ENSCAFG00000003013	SUSD1	protein_coding	sushi domain containing 1 [Source:HGNC Symbol;Acc:HGNC:25413]	3081	0.519	true	-0.87	0.0142	1
ENSCAFG00000009232	AMIGO2	protein_coding	adhesion molecule with Ig like domain 2 [Source:HGNC Symbol;Acc:HGNC:24073]	1566	0.541	true	-0.896	0.0142	1
ENSCAFG00000011996	TFAP2C	protein_coding	transcription factor AP-2 gamma [Source:HGNC Symbol;Acc:HGNC:11744]	2708	0.498	true	0.601	0.0143	1
ENSCAFG00000030025	FGL2	protein_coding	fibrinogen like 2 [Source:HGNC Symbol;Acc:HGNC:3696]	5382	0.374	true	0.778	0.0145	1
ENSCAFG00000012824	SCN4B	protein_coding	sodium voltage-gated channel beta subunit 4 [Source:HGNC Symbol;Acc:HGNC:10592]	692	0.541	true	-0.739	0.0147	1
ENSCAFG00000006661	C5orf46	protein_coding	chromosome 5 open reading frame 46 [Source:HGNC Symbol;Acc:HGNC:33768]	902	0.483	true	-0.801	0.0148	1
ENSCAFG00000002330	IGFBP7	protein_coding	insulin like growth factor binding protein 7 [Source:HGNC Symbol;Acc:HGNC:5476]	1246	0.619	true	0.409	0.0148	1
ENSCAFG00000009333	CESdD1	protein_coding	carboxylesterase 1 [Source:HGNC Symbol;Acc:HGNC:1863]	1989	0.539	true	-1.06	0.0149	1
ENSCAFG00000009364	TFG	protein_coding	TRK-fused gene [Source:HGNC Symbol;Acc:HGNC:11758]	3292	0.392	true	0.407	0.0149	1
ENSCAFG00000006212	SEMA3A	protein_coding	semaphorin 3A [Source:HGNC Symbol;Acc:HGNC:10723]	2401	0.468	true	0.866	0.0151	1
ENSCAFG00000008999	PROS1	protein_coding	protein S (alpha) [Source:HGNC Symbol;Acc:HGNC:9456]	5529	0.399	true	-0.645	0.0151	1
ENSCAFG00000031502		protein_coding		1352	0.678	true	-0.797	0.0151	1
ENSCAFG00000005704	TMEM173	protein_coding	transmembrane protein 173 [Source:HGNC Symbol;Acc:HGNC:27962]	3175	0.544	true	-0.9	0.0155	1
ENSCAFG00000002028	VLDLR	protein_coding	very low density lipoprotein receptor [Source:HGNC Symbol;Acc:HGNC:12698]	2712	0.519	true	0.438	0.0155	1
ENSCAFG00000010662	SLC38A11	protein_coding	solute carrier family 38 member 11 [Source:HGNC Symbol;Acc:HGNC:26836]	2448	0.4	true	-0.679	0.0157	1
ENSCAFG00000003276	ANTXR1	protein_coding	anthrax toxin receptor 1 [Source:HGNC Symbol;Acc:HGNC:21014]	5541	0.475	true	0.501	0.016	1
ENSCAFG00000012403	COL7A1	protein_coding	collagen type VII alpha 1 chain [Source:HGNC Symbol;Acc:HGNC:2214]	8811	0.64	true	-1.08	0.0161	1
ENSCAFG00000010563	GRB14	protein_coding	growth factor receptor bound protein 14 [Source:HGNC Symbol;Acc:HGNC:4565]	3466	0.356	true	0.605	0.0163	1
ENSCAFG00000017693	HNRNPH2	protein_coding	heterogeneous nuclear ribonucleoprotein H2 [Source:HGNC Symbol;Acc:HGNC:5042]	1350	0.488	true	0.429	0.0167	1
ENSCAFG00000002021	ENPP5	protein_coding	ectonucleotide pyrophosphatase/phosphodiesterase 5 (putative) [Source:HGNC Symbol;Acc:HGNC:13717]	1469	0.404	true	0.719	0.0167	1
ENSCAFG00000003720	NRCAM	protein_coding	neuronal cell adhesion molecule [Source:HGNC Symbol;Acc:HGNC:7994]	4501	0.46	true	0.814	0.017	1
ENSCAFG00000009654	RBL2	protein_coding	RB transcriptional corepressor like 2 [Source:HGNC Symbol;Acc:HGNC:9894]	3420	0.452	true	0.469	0.017	1
ENSCAFG00000016720	STARD8	protein_coding	StAR related lipid transfer domain containing 8 [Source:HGNC Symbol;Acc:HGNC:19161]	3992	0.569	true	-0.602	0.017	1
ENSCAFG00000028667	CBLN3	protein_coding	cerebellin 3 precursor [Source:HGNC Symbol;Acc:HGNC:20146]	3699	0.504	true	-0.989	0.0172	1
ENSCAFG00000009407	LPCAT2	protein_coding	lysophosphatidylcholine acyltransferase 2 [Source:HGNC Symbol;Acc:HGNC:26032]	6245	0.392	true	0.578	0.0172	1
ENSCAFG00000005012	TMEM163	protein_coding	transmembrane protein 163 [Source:HGNC Symbol;Acc:HGNC:25380]	2576	0.506	true	-0.583	0.0172	1
ENSCAFG00000000594	MARCH3	protein_coding	membrane associated ring-CH-type finger 3 [Source:HGNC Symbol;Acc:HGNC:28728]	2031	0.47	true	-0.568	0.0172	1
ENSCAFG00000008528	GPR87	protein_coding	G protein-coupled receptor 87 [Source:HGNC Symbol;Acc:HGNC:4538]	1424	0.429	true	0.865	0.0174	1
ENSCAFG00000002894	AKAP2	protein_coding	A-kinase anchoring protein 2 [Source:HGNC Symbol;Acc:HGNC:372]	3642	0.532	true	-0.666	0.0177	1
ENSCAFG00000025462	DHRS2	protein_coding	dehydrogenase/reductase 2 [Source:HGNC Symbol;Acc:HGNC:18349]	780	0.603	true	-0.867	0.0177	1
ENSCAFG00000007455	RCN1	protein_coding	reticulocalbin 1 [Source:HGNC Symbol;Acc:HGNC:9934]	2708	0.465	true	0.439	0.0178	1
ENSCAFG00000014019	MAJIN	protein_coding	membrane anchored junction protein [Source:HGNC Symbol;Acc:HGNC:27441]	720	0.534	true	-0.604	0.0183	1
ENSCAFG00000008274	ARHGEF28	protein_coding	Rho guanine nucleotide exchange factor 28 [Source:HGNC Symbol;Acc:HGNC:30322]	5641	0.503	true	-0.709	0.0187	1
ENSCAFG00000000925	DCBLD1	protein_coding	discoidin, CUB and LCCL domain containing 1 [Source:HGNC Symbol;Acc:HGNC:21479]	2089	0.453	true	0.641	0.0188	1
ENSCAFG00000000361	TBC1D30	protein_coding	TBC1 domain family member 30 [Source:HGNC Symbol;Acc:HGNC:29164]	2286	0.529	true	-0.449	0.0188	1
ENSCAFG00000008811	RND1	protein_coding	Rho family GTPase 1 [Source:HGNC Symbol;Acc:HGNC:18314]	1598	0.546	true	-0.635	0.0189	1
ENSCAFG00000015662	GNB5	protein_coding	G protein subunit beta 5 [Source:HGNC Symbol;Acc:HGNC:4401]	3590	0.503	true	0.497	0.0189	1
ENSCAFG00000013060		protein_coding		1152	0.463	true	0.443	0.0192	1
ENSCAFG00000011607	MSMO1	protein_coding	methylsterol monooxygenase 1 [Source:HGNC Symbol;Acc:HGNC:10545]	879	0.364	true	0.604	0.0192	1
ENSCAFG00000014247	CEACAM1	protein_coding		1143	0.534	true	0.407	0.0194	1
ENSCAFG00000002724	ERLEC1	protein_coding	endoplasmic reticulum lectin 1 [Source:HGNC Symbol;Acc:HGNC:25222]	1767	0.514	true	0.472	0.0196	1
ENSCAFG00000020207	KYAT3	protein_coding	kynurenine aminotransferase 3 [Source:HGNC Symbol;Acc:HGNC:33238]	3621	0.416	true	0.522	0.0197	1
ENSCAFG00000008143	MSRA	protein_coding	methionine sulfoxide reductase A [Source:HGNC Symbol;Acc:HGNC:7377]	1145	0.606	true	-0.67	0.0198	1
ENSCAFG00000030848	NMB	protein_coding	neuromedin B [Source:HGNC Symbol;Acc:HGNC:7842]	1181	0.641	true	-0.819	0.0198	1
ENSCAFG00000000920	VGLL2	protein_coding	vestigial like family member 2 [Source:HGNC Symbol;Acc:HGNC:20232]	1608	0.624	true	-1.46	0.0198	1
ENSCAFG00000009810	JAM3	protein_coding	junctional adhesion molecule 3 [Source:HGNC Symbol;Acc:HGNC:15532]	4175	0.522	true	0.435	0.0198	1
ENSCAFG00000019676	ERRFI1	protein_coding	ERBB receptor feedback inhibitor 1 [Source:HGNC Symbol;Acc:HGNC:18185]	1434	0.545	true	-0.66	0.02	1
ENSCAFG00000031067	TMEM267	protein_coding	transmembrane protein 267 [Source:HGNC Symbol;Acc:HGNC:26139]	3185	0.356	true	0.582	0.0202	1
ENSCAFG00000008028	SLC9A9	protein_coding	solute carrier family 9 member A9 [Source:HGNC Symbol;Acc:HGNC:20653]	6227	0.449	true	0.893	0.0202	1
ENSCAFG00000006723	SYT9	protein_coding	synaptotagmin 9 [Source:HGNC Symbol;Acc:HGNC:19265]	5611	0.468	true	0.607	0.0203	1
ENSCAFG00000017135	APOBR	protein_coding	apolipoprotein B receptor [Source:HGNC Symbol;Acc:HGNC:24087]	4370	0.599	true	-0.728	0.0203	1
ENSCAFG00000011233	PRKAR1B	protein_coding	protein kinase cAMP-dependent type I regulatory subunit beta [Source:HGNC Symbol;Acc:HGNC:9390]	2148	0.599	true	-0.704	0.0203	1
ENSCAFG00000004258	PRTFDC1	protein_coding	phosphoribosyl transferase domain containing 1 [Source:HGNC Symbol;Acc:HGNC:23333]	1478	0.383	true	-0.761	0.0205	1
ENSCAFG00000008031	RDH10	protein_coding	retinol dehydrogenase 10 [Source:HGNC Symbol;Acc:HGNC:19975]	2363	0.419	true	0.437	0.0205	1
ENSCAFG00000011751	CD86	protein_coding	T-lymphocyte activation antigen CD86 precursor [Source:RefSeq peptide;Acc:NP_001003146]	1928	0.406	true	0.882	0.0207	1
ENSCAFG00000031329		protein_coding		1029	0.551	true	-0.918	0.021	1
ENSCAFG00000006965	TRIB3	protein_coding	tribbles pseudokinase 3 [Source:HGNC Symbol;Acc:HGNC:16228]	1793	0.66	true	0.928	0.0215	1
ENSCAFG00000006702	HSD17B12	protein_coding	hydroxysteroid 17-beta dehydrogenase 12 [Source:HGNC Symbol;Acc:HGNC:18646]	2654	0.453	true	0.388	0.0216	1
ENSCAFG00000003580	GRIK2	protein_coding	glutamate ionotropic receptor kainate type subunit 2 [Source:HGNC Symbol;Acc:HGNC:4580]	3837	0.425	true	0.798	0.0217	1
ENSCAFG00000013649		protein_coding		1395	0.507	true	-0.699	0.0218	1
ENSCAFG00000015495	SLC3A2	protein_coding	solute carrier family 3 member 2 [Source:HGNC Symbol;Acc:HGNC:11026]	1714	0.583	true	0.356	0.0219	1
ENSCAFG00000014735	LRRC31	protein_coding	leucine rich repeat containing 31 [Source:HGNC Symbol;Acc:HGNC:26261]	2944	0.464	true	-0.572	0.022	1
ENSCAFG00000004548		protein_coding		1488	0.6	true	-0.645	0.022	1
ENSCAFG00000030077		protein_coding		5815	0.54	true	-0.546	0.0222	1
ENSCAFG00000008702	CA1	protein_coding	carbonic anhydrase 1 [Source:HGNC Symbol;Acc:HGNC:1368]	864	0.451	true	1.31	0.0225	1
ENSCAFG00000012966	STPG1	protein_coding	sperm tail PG-rich repeat containing 1 [Source:HGNC Symbol;Acc:HGNC:28070]	3873	0.523	true	-1.09	0.0227	1
ENSCAFG00000007053	bcl-xL	protein_coding	BCL2 like 1 [Source:HGNC Symbol;Acc:HGNC:992]	1224	0.516	true	-0.437	0.0227	1
ENSCAFG00000003160	SH3BP5L	protein_coding	SH3 binding domain protein 5 like [Source:HGNC Symbol;Acc:HGNC:29360]	3087	0.602	true	-0.441	0.0227	1
ENSCAFG00000009598	PLA2R1	protein_coding	phospholipase A2 receptor 1 [Source:HGNC Symbol;Acc:HGNC:9042]	8304	0.383	true	0.546	0.0228	1
ENSCAFG00000017315	SEL1L	protein_coding	SEL1L ERAD E3 ligase adaptor subunit [Source:HGNC Symbol;Acc:HGNC:10717]	2599	0.502	true	0.425	0.0232	1
ENSCAFG00000006151	CDC42EP3	protein_coding	CDC42 effector protein 3 [Source:HGNC Symbol;Acc:HGNC:16943]	762	0.571	true	-0.388	0.0233	1
ENSCAFG00000025077		protein_coding		623	0.435	true	-0.642	0.0235	1
ENSCAFG00000018117	CHRDL1	protein_coding	chordin like 1 [Source:HGNC Symbol;Acc:HGNC:29861]	5102	0.492	true	0.387	0.0237	1
ENSCAFG00000002309	OMD	protein_coding	osteomodulin [Source:HGNC Symbol;Acc:HGNC:8134]	3040	0.368	true	0.865	0.0238	1
ENSCAFG00000018176	TAF15	protein_coding	TATA-box binding protein associated factor 15 [Source:HGNC Symbol;Acc:HGNC:11547]	2225	0.508	true	0.358	0.0239	1
ENSCAFG00000001855		protein_coding		1008	0.54	true	0.352	0.0242	1
ENSCAFG00000010910	FEZ1	protein_coding	fasciculation and elongation protein zeta 1 [Source:HGNC Symbol;Acc:HGNC:3659]	2017	0.573	true	0.72	0.0244	1
ENSCAFG00000012813	JAML	protein_coding	junction adhesion molecule like [Source:HGNC Symbol;Acc:HGNC:19084]	1834	0.49	true	-0.615	0.0244	1
ENSCAFG00000018583	PDE4B	protein_coding	phosphodiesterase 4B [Source:HGNC Symbol;Acc:HGNC:8781]	4139	0.44	true	-0.453	0.0246	1
ENSCAFG00000028715	HMGB3	protein_coding	high mobility group box 3 [Source:HGNC Symbol;Acc:HGNC:5004]	4174	0.463	true	0.355	0.0246	1
ENSCAFG00000015127	C11orf70	protein_coding	chromosome 11 open reading frame 70 [Source:HGNC Symbol;Acc:HGNC:28188]	1182	0.496	true	-0.86	0.0247	1
ENSCAFG00000000760	MAP3K4	protein_coding	mitogen-activated protein kinase kinase kinase 4 [Source:HGNC Symbol;Acc:HGNC:6856]	7134	0.465	true	0.418	0.0248	1
ENSCAFG00000018038	C16orf62	protein_coding	chromosome 16 open reading frame 62 [Source:HGNC Symbol;Acc:HGNC:24641]	1838	0.534	true	0.368	0.0248	1
ENSCAFG00000010677	EYA2	protein_coding	EYA transcriptional coactivator and phosphatase 2 [Source:HGNC Symbol;Acc:HGNC:3520]	4120	0.501	true	-0.732	0.0249	1
ENSCAFG00000010696	ADD3	protein_coding	adducin 3 [Source:HGNC Symbol;Acc:HGNC:245]	5008	0.39	true	0.449	0.0249	1
ENSCAFG00000009305	ESRP1	protein_coding	epithelial splicing regulatory protein 1 [Source:HGNC Symbol;Acc:HGNC:25966]	2890	0.493	true	0.546	0.0251	1
ENSCAFG00000029227	CSRP1	protein_coding	cysteine and glycine rich protein 1 [Source:HGNC Symbol;Acc:HGNC:2469]	4563	0.555	true	-0.562	0.0251	1
ENSCAFG00000001056	SQLE	protein_coding	squalene epoxidase [Source:HGNC Symbol;Acc:HGNC:11279]	2651	0.513	true	0.496	0.0254	1
ENSCAFG00000003550	INHBA	protein_coding	inhibin beta A subunit [Source:HGNC Symbol;Acc:HGNC:6066]	2039	0.541	true	-0.844	0.0257	1
ENSCAFG00000018530	MAP2K3	protein_coding	mitogen-activated protein kinase kinase 3 [Source:HGNC Symbol;Acc:HGNC:6843]	3406	0.571	true	-0.402	0.0258	1
ENSCAFG00000001380	NTRK2	protein_coding	neurotrophic receptor tyrosine kinase 2 [Source:HGNC Symbol;Acc:HGNC:8032]	3161	0.552	true	-0.744	0.0258	1
ENSCAFG00000013670	MAPT	protein_coding	microtubule associated protein tau [Source:HGNC Symbol;Acc:HGNC:6893]	2259	0.634	true	0.429	0.0259	1
ENSCAFG00000009739	NGF	protein_coding	nerve growth factor [Source:HGNC Symbol;Acc:HGNC:7808]	831	0.618	true	-0.946	0.0259	1
ENSCAFG00000020035	NUDT7	protein_coding	nudix hydrolase 7 [Source:HGNC Symbol;Acc:HGNC:8054]	1691	0.434	true	0.465	0.0262	1
ENSCAFG00000017628	C19orf38	protein_coding	chromosome 19 open reading frame 38 [Source:HGNC Symbol;Acc:HGNC:34073]	1957	0.57	true	-0.668	0.0262	1
ENSCAFG00000014221	ARHGAP20	protein_coding	Rho GTPase activating protein 20 [Source:HGNC Symbol;Acc:HGNC:18357]	5671	0.426	true	-0.572	0.0265	1
ENSCAFG00000002970	HOXA13	protein_coding	homeobox A13 [Source:HGNC Symbol;Acc:HGNC:5102]	2185	0.49	true	0.551	0.0265	1
ENSCAFG00000030731	HIST2H2BF	protein_coding	histone cluster 2 H2B family member f [Source:HGNC Symbol;Acc:HGNC:24700]	408	0.613	true	-0.959	0.0266	1
ENSCAFG00000002702	COL12A1	protein_coding	collagen type XII alpha 1 chain [Source:HGNC Symbol;Acc:HGNC:2188]	9430	0.476	true	0.559	0.027	1
ENSCAFG00000013843	UPB1	protein_coding	beta-ureidopropionase 1 [Source:HGNC Symbol;Acc:HGNC:16297]	1847	0.523	true	-0.594	0.0272	1
ENSCAFG00000017529	SYTL4	protein_coding	synaptotagmin like 4 [Source:HGNC Symbol;Acc:HGNC:15588]	5159	0.448	true	0.447	0.0274	1
ENSCAFG00000023845	C4orf47	protein_coding	chromosome 4 open reading frame 47 [Source:HGNC Symbol;Acc:HGNC:34346]	1107	0.391	true	0.665	0.0277	1
ENSCAFG00000004443	FOSB	protein_coding	FosB proto-oncogene, AP-1 transcription factor subunit [Source:HGNC Symbol;Acc:HGNC:3797]	3350	0.594	true	-0.752	0.0277	1
ENSCAFG00000015882		protein_coding		759	0.514	true	-0.666	0.0278	1
ENSCAFG00000013217	GPRC5A	protein_coding	G protein-coupled receptor class C group 5 member A [Source:HGNC Symbol;Acc:HGNC:9836]	1608	0.6	true	-0.806	0.0281	1
ENSCAFG00000030507	HIST1H2AB	protein_coding	histone cluster 1 H2A family member b [Source:HGNC Symbol;Acc:HGNC:4734]	393	0.692	true	-0.633	0.0281	1
ENSCAFG00000015936	EPHA4	protein_coding	EPH receptor A4 [Source:HGNC Symbol;Acc:HGNC:3388]	2871	0.516	true	-0.607	0.0282	1
ENSCAFG00000008627	ACAD10	protein_coding	acyl-CoA dehydrogenase family member 10 [Source:HGNC Symbol;Acc:HGNC:21597]	2872	0.511	true	-0.513	0.0283	1
ENSCAFG00000020054	ODF2	protein_coding	outer dense fiber of sperm tails 2 [Source:HGNC Symbol;Acc:HGNC:8114]	3331	0.531	true	0.433	0.0283	1
ENSCAFG00000000275	NHSL1	protein_coding	NHS like 1 [Source:HGNC Symbol;Acc:HGNC:21021]	5598	0.544	true	0.783	0.0283	1
ENSCAFG00000020108	SLC44A3	protein_coding	solute carrier family 44 member 3 [Source:HGNC Symbol;Acc:HGNC:28689]	2200	0.504	true	-0.783	0.0287	1
ENSCAFG00000020196	HSPA5	protein_coding	heat shock protein family A (Hsp70) member 5 [Source:HGNC Symbol;Acc:HGNC:5238]	2063	0.483	true	0.536	0.0287	1
ENSCAFG00000000062		protein_coding		1248	0.429	true	-0.581	0.0287	1
ENSCAFG00000005150	GCKR	protein_coding	glucokinase regulatory protein [Source:RefSeq peptide;Acc:NP_001273995]	1878	0.544	true	-0.564	0.0293	1
ENSCAFG00000017778	GPRASP2	protein_coding	G protein-coupled receptor associated sorting protein 2 [Source:HGNC Symbol;Acc:HGNC:25169]	2541	0.472	true	0.692	0.0294	1
ENSCAFG00000009506	ABI3BP	protein_coding	ABI family member 3 binding protein [Source:HGNC Symbol;Acc:HGNC:17265]	3473	0.473	true	1	0.0294	1
ENSCAFG00000009078	RUNX1T1	protein_coding	RUNX1 translocation partner 1 [Source:HGNC Symbol;Acc:HGNC:1535]	7113	0.479	true	0.478	0.0294	1
ENSCAFG00000006424	GXYLT2	protein_coding	glucoside xylosyltransferase 2 [Source:HGNC Symbol;Acc:HGNC:33383]	5317	0.373	true	0.426	0.0295	1
ENSCAFG00000004994	SYN2	protein_coding	synapsin II [Source:HGNC Symbol;Acc:HGNC:11495]	4015	0.492	true	0.591	0.0297	1
ENSCAFG00000032147	BAALC	protein_coding	brain and acute leukemia, cytoplasmic [Source:HGNC Symbol;Acc:HGNC:14333]	3624	0.517	true	0.667	0.0302	1
ENSCAFG00000008752	FRAS1	protein_coding	Fraser extracellular matrix complex subunit 1 [Source:HGNC Symbol;Acc:HGNC:19185]	12760	0.51	true	0.68	0.0303	1
ENSCAFG00000029218		protein_coding		3905	0.458	true	0.433	0.0304	1
ENSCAFG00000000244	MTFR2	protein_coding	mitochondrial fission regulator 2 [Source:HGNC Symbol;Acc:HGNC:21115]	1064	0.429	true	0.375	0.0304	1
ENSCAFG00000030416	RGS16	protein_coding	regulator of G protein signaling 16 [Source:HGNC Symbol;Acc:HGNC:9997]	3224	0.578	true	-0.74	0.0306	1
ENSCAFG00000029842	MAFF	protein_coding	MAF bZIP transcription factor F [Source:HGNC Symbol;Acc:HGNC:6780]	3171	0.61	true	-0.745	0.0307	1
ENSCAFG00000013234	LAMC1	protein_coding	laminin subunit gamma 1 [Source:HGNC Symbol;Acc:HGNC:6492]	8128	0.473	true	0.351	0.0315	1
ENSCAFG00000001601	PLIN2	protein_coding	perilipin 2 [Source:HGNC Symbol;Acc:HGNC:248]	2638	0.47	true	-0.358	0.0315	1
ENSCAFG00000009817	KCNJ15	protein_coding	potassium voltage-gated channel subfamily J member 15 [Source:HGNC Symbol;Acc:HGNC:6261]	1131	0.5	true	-0.66	0.0315	1
ENSCAFG00000008510	CHMP4C	protein_coding	charged multivesicular body protein 4C [Source:HGNC Symbol;Acc:HGNC:30599]	2694	0.481	true	0.507	0.0316	1
ENSCAFG00000023033	PCDHAC2	protein_coding	protocadherin alpha subfamily C, 2 [Source:HGNC Symbol;Acc:HGNC:8677]	5915	0.519	true	0.768	0.0318	1
ENSCAFG00000008159	PLSCR4	protein_coding	phospholipid scramblase 4 [Source:HGNC Symbol;Acc:HGNC:16497]	5257	0.391	true	0.492	0.0319	1
ENSCAFG00000001816	ATP8A1	protein_coding	ATPase phospholipid transporting 8A1 [Source:HGNC Symbol;Acc:HGNC:13531]	5534	0.438	true	0.791	0.0319	1
ENSCAFG00000017788		protein_coding		357	0.434	true	0.506	0.032	1
ENSCAFG00000001106	LAMA2	protein_coding	laminin subunit alpha 2 [Source:HGNC Symbol;Acc:HGNC:6482]	11870	0.49	true	0.429	0.0332	1
ENSCAFG00000010936	NPNT	protein_coding	nephronectin [Source:HGNC Symbol;Acc:HGNC:27405]	5149	0.482	true	0.403	0.0333	1
ENSCAFG00000032243		protein_coding		1981	0.436	true	-0.648	0.0334	1
ENSCAFG00000017137	TENM2	protein_coding	teneurin transmembrane protein 2 [Source:HGNC Symbol;Acc:HGNC:29943]	10040	0.508	true	0.403	0.0335	1
ENSCAFG00000013688	USP28	protein_coding	ubiquitin specific peptidase 28 [Source:HGNC Symbol;Acc:HGNC:12625]	3831	0.461	true	0.362	0.0337	1
ENSCAFG00000006959	PROM2	protein_coding	prominin 2 [Source:HGNC Symbol;Acc:HGNC:20685]	4573	0.562	true	-0.724	0.0342	1
ENSCAFG00000011842	SESN2	protein_coding	sestrin 2 [Source:HGNC Symbol;Acc:HGNC:20746]	3548	0.566	true	0.548	0.0342	1
ENSCAFG00000010896	ARRDC4	protein_coding	arrestin domain containing 4 [Source:HGNC Symbol;Acc:HGNC:28087]	4957	0.461	true	-0.688	0.0343	1
ENSCAFG00000029800		protein_coding		826	0.522	true	0.64	0.0345	1
ENSCAFG00000028617	TMPRSS11E	protein_coding	transmembrane protease, serine 11E [Source:HGNC Symbol;Acc:HGNC:24465]	1332	0.429	true	-0.666	0.0346	1
ENSCAFG00000009559	RCAN1	protein_coding	regulator of calcineurin 1 [Source:HGNC Symbol;Acc:HGNC:3040]	1638	0.484	true	-0.554	0.0346	1
ENSCAFG00000030037		protein_coding		966	0.763	true	-0.617	0.0348	1
ENSCAFG00000017996	ACACA	protein_coding	acetyl-CoA carboxylase alpha [Source:HGNC Symbol;Acc:HGNC:84]	7770	0.48	true	0.405	0.035	1
ENSCAFG00000029405		protein_coding		696	0.417	true	0.458	0.035	1
ENSCAFG00000013096	RAPGEF4	protein_coding	Rap guanine nucleotide exchange factor 4 [Source:HGNC Symbol;Acc:HGNC:16626]	3495	0.445	true	-0.499	0.0352	1
ENSCAFG00000020152	IL34	protein_coding	interleukin 34 [Source:HGNC Symbol;Acc:HGNC:28529]	1591	0.596	true	-1.04	0.0353	1
ENSCAFG00000015518	NLGN1	protein_coding	neuroligin 1 [Source:HGNC Symbol;Acc:HGNC:14291]	1890	0.441	true	0.557	0.0354	1
ENSCAFG00000001254	EGR1	protein_coding	early growth response 1 [Source:HGNC Symbol;Acc:HGNC:3238]	4159	0.561	true	-0.823	0.0359	1
ENSCAFG00000010038	NUAK2	protein_coding	NUAK family kinase 2 [Source:HGNC Symbol;Acc:HGNC:29558]	2016	0.646	true	-0.822	0.0359	1
ENSCAFG00000003000	PTGR1	protein_coding	prostaglandin reductase 1 [Source:HGNC Symbol;Acc:HGNC:18429]	2358	0.441	true	-0.435	0.036	1
ENSCAFG00000025410		protein_coding		399	0.434	true	-0.684	0.0361	1
ENSCAFG00000010923	HIST1H1C	protein_coding	histone cluster 1 H1 family member c [Source:HGNC Symbol;Acc:HGNC:4716]	642	0.692	true	-1.13	0.0361	1
ENSCAFG00000014431	SUGP2	protein_coding	SURP and G-patch domain containing 2 [Source:HGNC Symbol;Acc:HGNC:18641]	3560	0.513	true	0.339	0.0364	1
ENSCAFG00000018666	EGFLAM	protein_coding	EGF like, fibronectin type III and laminin G domains [Source:HGNC Symbol;Acc:HGNC:26810]	3275	0.529	true	-0.681	0.0364	1
ENSCAFG00000002129	PDK4	protein_coding	pyruvate dehydrogenase kinase 4 [Source:HGNC Symbol;Acc:HGNC:8812]	3478	0.381	true	-0.67	0.0364	1
ENSCAFG00000019974	CDH13	protein_coding	cadherin 13 [Source:HGNC Symbol;Acc:HGNC:1753]	2097	0.514	true	-0.331	0.037	1
ENSCAFG00000008450	WDR17	protein_coding	WD repeat domain 17 [Source:HGNC Symbol;Acc:HGNC:16661]	4027	0.446	true	0.654	0.0371	1
ENSCAFG00000011664		protein_coding		1365	0.562	true	0.377	0.0374	1
ENSCAFG00000004201	SLC1A5	protein_coding	neutral amino acid transporter B(0) [Source:RefSeq peptide;Acc:NP_001271379]	1647	0.633	true	0.392	0.0376	1
ENSCAFG00000004130	NEBL	protein_coding	nebulette [Source:HGNC Symbol;Acc:HGNC:16932]	2072	0.509	true	-0.57	0.0376	1
ENSCAFG00000010794	SPATA17	protein_coding	spermatogenesis associated 17 [Source:HGNC Symbol;Acc:HGNC:25184]	3495	0.415	true	0.514	0.0376	1
ENSCAFG00000005691	ANK1	protein_coding	ankyrin 1 [Source:HGNC Symbol;Acc:HGNC:492]	6119	0.567	true	0.622	0.0381	1
ENSCAFG00000010700	CCND1	protein_coding	cyclin D1 [Source:HGNC Symbol;Acc:HGNC:1582]	1310	0.637	true	-0.522	0.0387	1
ENSCAFG00000029121	FAM78A	protein_coding	family with sequence similarity 78 member A [Source:HGNC Symbol;Acc:HGNC:25465]	3663	0.564	true	0.609	0.0388	1
ENSCAFG00000006297		protein_coding		1749	0.371	true	-0.572	0.0389	1
ENSCAFG00000008312	HPS3	protein_coding	HPS3, biogenesis of lysosomal organelles complex 2 subunit 1 [Source:HGNC Symbol;Acc:HGNC:15597]	3124	0.454	true	0.388	0.0389	1
ENSCAFG00000001630	MYH9	protein_coding	myosin, heavy chain 9, non-muscle [Source:HGNC Symbol;Acc:HGNC:7579]	9183	0.568	true	-0.447	0.039	1
ENSCAFG00000018531	DLGAP1	protein_coding	DLG associated protein 1 [Source:HGNC Symbol;Acc:HGNC:2905]	7760	0.486	true	-0.661	0.0391	1
ENSCAFG00000014399		protein_coding		1577	0.476	true	0.437	0.0395	1
ENSCAFG00000030271	UBE2QL1	protein_coding	ubiquitin conjugating enzyme E2 Q family like 1 [Source:HGNC Symbol;Acc:HGNC:37269]	2987	0.523	true	-0.585	0.0396	1
ENSCAFG00000014877	CYP3A12	protein_coding	Canis lupus familiaris cytochrome P-450 3A12 (CYP3A12), mRNA. [Source:RefSeq mRNA;Acc:NM_001003340]	1934	0.437	true	0.634	0.0396	1
ENSCAFG00000018826	STK26	protein_coding	serine/threonine kinase 26 [Source:HGNC Symbol;Acc:HGNC:18174]	4422	0.439	true	0.387	0.0397	1
ENSCAFG00000019386	GADD45B	protein_coding	growth arrest and DNA damage inducible beta [Source:HGNC Symbol;Acc:HGNC:4096]	1631	0.586	true	-0.582	0.0397	1
ENSCAFG00000005917	FERMT1	protein_coding	fermitin family member 1 [Source:HGNC Symbol;Acc:HGNC:15889]	2286	0.47	true	0.488	0.0397	1
ENSCAFG00000010269	MANF	protein_coding	mesencephalic astrocyte derived neurotrophic factor [Source:HGNC Symbol;Acc:HGNC:15461]	558	0.538	true	0.377	0.04	1
ENSCAFG00000032326	S100A2	protein_coding	S100 calcium binding protein A2 [Source:HGNC Symbol;Acc:HGNC:10492]	968	0.46	true	-0.555	0.0401	1
ENSCAFG00000017626	FAXDC2	protein_coding	fatty acid hydroxylase domain containing 2 [Source:HGNC Symbol;Acc:HGNC:1334]	1222	0.57	true	0.622	0.0402	1
ENSCAFG00000020217	PKD1L3	protein_coding	polycystin 1 like 3, transient receptor potential channel interacting [Source:HGNC Symbol;Acc:HGNC:21716]	4905	0.487	true	-0.55	0.0403	1
ENSCAFG00000002645	KCNQ5	protein_coding	potassium voltage-gated channel subfamily Q member 5 [Source:HGNC Symbol;Acc:HGNC:6299]	4908	0.452	true	0.416	0.0407	1
ENSCAFG00000015002	PRRX1	protein_coding	paired related homeobox 1 [Source:HGNC Symbol;Acc:HGNC:9142]	2428	0.499	true	0.428	0.0407	1
ENSCAFG00000001945	CYP51A1	protein_coding	cytochrome P450 family 51 subfamily A member 1 [Source:HGNC Symbol;Acc:HGNC:2649]	1524	0.455	true	0.372	0.0408	1
ENSCAFG00000018396	ATPAF2	protein_coding	ATP synthase mitochondrial F1 complex assembly factor 2 [Source:HGNC Symbol;Acc:HGNC:18802]	980	0.558	true	-0.359	0.0415	1
ENSCAFG00000010151	NHLRC1	protein_coding	NHL repeat containing E3 ubiquitin protein ligase 1 [Source:HGNC Symbol;Acc:HGNC:21576]	1143	0.65	true	-0.582	0.0415	1
ENSCAFG00000014440	SLITRK3	protein_coding	SLIT and NTRK like family member 3 [Source:HGNC Symbol;Acc:HGNC:23501]	2940	0.502	true	-0.553	0.0417	1
ENSCAFG00000006720	AMOTL2	protein_coding	angiomotin like 2 [Source:HGNC Symbol;Acc:HGNC:17812]	3692	0.61	true	-0.701	0.0417	1
ENSCAFG00000001524	AHCYL2	protein_coding	adenosylhomocysteinase like 2 [Source:HGNC Symbol;Acc:HGNC:22204]	6100	0.473	true	0.351	0.042	1
ENSCAFG00000002049	RUSC2	protein_coding	RUN and SH3 domain containing 2 [Source:HGNC Symbol;Acc:HGNC:23625]	4963	0.62	true	-0.492	0.042	1
ENSCAFG00000010615	H2AFZ	protein_coding	H2A histone family, member Z [Source:RefSeq peptide;Acc:NP_001274021]	387	0.522	true	0.347	0.0421	1
ENSCAFG00000017513	MTMR4	protein_coding	myotubularin related protein 4 [Source:HGNC Symbol;Acc:HGNC:7452]	6162	0.527	true	0.414	0.0421	1
ENSCAFG00000008358	LOXL3	protein_coding	lysyl oxidase like 3 [Source:HGNC Symbol;Acc:HGNC:13869]	2274	0.604	true	-0.545	0.0421	1
ENSCAFG00000029595	POU3F2	protein_coding	POU class 3 homeobox 2 [Source:HGNC Symbol;Acc:HGNC:9215]	966	0.679	true	-0.622	0.0421	1
ENSCAFG00000009286	SLC38A1	protein_coding	solute carrier family 38 member 1 [Source:HGNC Symbol;Acc:HGNC:13447]	1935	0.471	true	0.391	0.0421	1
ENSCAFG00000003995	FYN	protein_coding	FYN proto-oncogene, Src family tyrosine kinase [Source:HGNC Symbol;Acc:HGNC:4037]	2161	0.481	true	0.32	0.0422	1
ENSCAFG00000024786	PKHD1L1	protein_coding	PKHD1 like 1 [Source:HGNC Symbol;Acc:HGNC:20313]	10300	0.42	true	-0.616	0.0422	1
ENSCAFG00000003528	TCAF1	protein_coding	TRPM8 channel associated factor 1 [Source:HGNC Symbol;Acc:HGNC:22201]	4534	0.537	true	0.398	0.0424	1
ENSCAFG00000031321	WNT6	protein_coding	Wnt family member 6 [Source:HGNC Symbol;Acc:HGNC:12785]	3545	0.557	true	-0.763	0.0432	1
ENSCAFG00000013925	SEMA6D	protein_coding	semaphorin 6D [Source:HGNC Symbol;Acc:HGNC:16770]	7964	0.463	true	0.416	0.0432	1
ENSCAFG00000029660		protein_coding		3220	0.459	true	0.456	0.0432	1
ENSCAFG00000001862	ZNF804B	protein_coding	zinc finger protein 804B [Source:HGNC Symbol;Acc:HGNC:21958]	3942	0.448	true	0.425	0.0436	1
ENSCAFG00000008270	SORBS1	protein_coding	sorbin and SH3 domain containing 1 [Source:HGNC Symbol;Acc:HGNC:14565]	3885	0.526	true	-0.73	0.0437	1
ENSCAFG00000011403	ASPM	protein_coding	Abnormal spindle-like microcephaly-associated protein homolog [Source:UniProtKB/Swiss-Prot;Acc:P62286]	10240	0.393	true	0.379	0.0439	1
ENSCAFG00000004836		protein_coding		4313	0.641	true	-0.781	0.044	1
ENSCAFG00000028808		protein_coding		1389	0.472	true	-0.74	0.0441	1
ENSCAFG00000016949	ALOXE3	protein_coding	arachidonate lipoxygenase 3 [Source:HGNC Symbol;Acc:HGNC:13743]	2436	0.603	true	-0.76	0.0441	1
ENSCAFG00000007288	CRYL1	protein_coding	crystallin lambda 1 [Source:HGNC Symbol;Acc:HGNC:18246]	1630	0.539	true	0.394	0.0442	1
ENSCAFG00000000834	TNFRSF11B	protein_coding	TNF receptor superfamily member 11b [Source:HGNC Symbol;Acc:HGNC:11909]	2729	0.43	true	-0.85	0.0442	1
ENSCAFG00000011908	SHTN1	protein_coding	shootin 1 [Source:HGNC Symbol;Acc:HGNC:29319]	3115	0.44	true	0.337	0.0442	1
ENSCAFG00000004210	ARMC3	protein_coding	armadillo repeat containing 3 [Source:HGNC Symbol;Acc:HGNC:30964]	3761	0.397	true	-0.508	0.0442	1
ENSCAFG00000002576	HIVEP3	protein_coding	human immunodeficiency virus type I enhancer binding protein 3 [Source:HGNC Symbol;Acc:HGNC:13561]	7095	0.636	true	-0.527	0.0444	1
ENSCAFG00000031608	NUDT2	protein_coding	nudix hydrolase 2 [Source:HGNC Symbol;Acc:HGNC:8049]	4696	0.503	true	0.45	0.0448	1
ENSCAFG00000018883	PIPOX	protein_coding	pipecolic acid and sarcosine oxidase [Source:HGNC Symbol;Acc:HGNC:17804]	1664	0.532	true	-0.525	0.0451	1
ENSCAFG00000009427	PTPN13	protein_coding	protein tyrosine phosphatase, non-receptor type 13 [Source:HGNC Symbol;Acc:HGNC:9646]	7755	0.427	true	0.362	0.0455	1
ENSCAFG00000003600	BVES	protein_coding	blood vessel epicardial substance [Source:HGNC Symbol;Acc:HGNC:1152]	5050	0.444	true	0.466	0.0459	1
ENSCAFG00000015209	TUBA4A	protein_coding	tubulin alpha 4a [Source:HGNC Symbol;Acc:HGNC:12407]	1347	0.615	true	-0.384	0.0462	1
ENSCAFG00000002733	IL6	protein_coding	interleukin 6 [Source:HGNC Symbol;Acc:HGNC:6018]	1104	0.424	true	-0.6	0.0463	1
ENSCAFG00000031580	CLYBL	protein_coding	citrate lyase beta like [Source:HGNC Symbol;Acc:HGNC:18355]	5924	0.498	true	0.438	0.0464	1
ENSCAFG00000007338	NR4A1	protein_coding	nuclear receptor subfamily 4 group A member 1 [Source:HGNC Symbol;Acc:HGNC:7980]	2607	0.64	true	-1.18	0.0464	1
ENSCAFG00000007903	ROBO1	protein_coding	roundabout guidance receptor 1 [Source:HGNC Symbol;Acc:HGNC:10249]	7091	0.428	true	0.382	0.0465	1
ENSCAFG00000017365	TMEM100	protein_coding	transmembrane protein 100 [Source:HGNC Symbol;Acc:HGNC:25607]	405	0.543	true	-0.662	0.0465	1
ENSCAFG00000012844	IL10RA	protein_coding	interleukin 10 receptor subunit alpha [Source:HGNC Symbol;Acc:HGNC:5964]	1719	0.568	true	-0.5	0.0467	1
ENSCAFG00000007441	SLC35G2	protein_coding	solute carrier family 35 member G2 [Source:HGNC Symbol;Acc:HGNC:28480]	1239	0.398	true	0.5	0.0471	1
ENSCAFG00000024189	SERPINF1	protein_coding	serpin family F member 1 [Source:HGNC Symbol;Acc:HGNC:8824]	1736	0.557	true	0.637	0.0472	1
ENSCAFG00000015943	PRTG	protein_coding	protogenin [Source:HGNC Symbol;Acc:HGNC:26373]	4416	0.418	true	-0.723	0.0475	1
ENSCAFG00000016534	ACTN1	protein_coding	actinin alpha 1 [Source:HGNC Symbol;Acc:HGNC:163]	5235	0.535	true	-0.35	0.0475	1
ENSCAFG00000011091	XG	protein_coding	Xg blood group [Source:HGNC Symbol;Acc:HGNC:12806]	1976	0.63	true	-0.464	0.0475	1
ENSCAFG00000006320	DDX51	protein_coding	DEAD-box helicase 51 [Source:HGNC Symbol;Acc:HGNC:20082]	5995	0.564	true	-0.327	0.0476	1
ENSCAFG00000009705	SYCP1	protein_coding	synaptonemal complex protein 1 [Source:HGNC Symbol;Acc:HGNC:11487]	2374	0.327	true	-0.767	0.0478	1
ENSCAFG00000003945	DENND2A	protein_coding	DENN domain containing 2A [Source:HGNC Symbol;Acc:HGNC:22212]	3063	0.548	true	0.896	0.0482	1
ENSCAFG00000031582	EHF	protein_coding	ETS homologous factor [Source:HGNC Symbol;Acc:HGNC:3246]	5499	0.427	true	-0.578	0.0484	1
ENSCAFG00000016244	LBR	protein_coding	lamin B receptor [Source:HGNC Symbol;Acc:HGNC:6518]	2469	0.492	true	0.293	0.0484	1
ENSCAFG00000030486		protein_coding		5097	0.419	true	0.406	0.0484	1
ENSCAFG00000009793	CBLB	protein_coding	Cbl proto-oncogene B [Source:HGNC Symbol;Acc:HGNC:1542]	4135	0.492	true	0.428	0.0485	1
ENSCAFG00000007343		protein_coding		6822	0.458	true	0.325	0.0486	1
ENSCAFG00000008653	GRIA2	protein_coding	glutamate ionotropic receptor AMPA type subunit 2 [Source:HGNC Symbol;Acc:HGNC:4572]	2579	0.433	true	0.321	0.0487	1
ENSCAFG00000016072		protein_coding		2679	0.588	true	0.59	0.0488	1
ENSCAFG00000013828	ADORA2A	protein_coding	Adenosine receptor A2a [Source:UniProtKB/Swiss-Prot;Acc:P11617]	2369	0.576	true	-0.481	0.0489	1
ENSCAFG00000018385		protein_coding		4686	0.447	true	0.502	0.0489	1
ENSCAFG00000012297	ZDHHC18	protein_coding	zinc finger DHHC-type containing 18 [Source:HGNC Symbol;Acc:HGNC:20712]	870	0.561	true	-0.718	0.049	1
ENSCAFG00000031193	SERTAD4	protein_coding	SERTA domain containing 4 [Source:HGNC Symbol;Acc:HGNC:25236]	5201	0.415	true	0.427	0.049	1
ENSCAFG00000005403	LRP1B	protein_coding	LDL receptor related protein 1B [Source:HGNC Symbol;Acc:HGNC:6693]	13460	0.428	true	-0.601	0.049	1
ENSCAFG00000010689	SLC39A8	protein_coding	solute carrier family 39 member 8 [Source:HGNC Symbol;Acc:HGNC:20862]	6258	0.427	true	0.685	0.0491	1
ENSCAFG00000014880	BMP4	protein_coding	bone morphogenetic protein 4 precursor [Source:RefSeq peptide;Acc:NP_001274099]	1993	0.523	true	-0.556	0.0492	1
ENSCAFG00000016029	RFX7	protein_coding	regulatory factor X7 [Source:HGNC Symbol;Acc:HGNC:25777]	7803	0.42	true	0.375	0.0492	1
ENSCAFG00000007932	EDEM2	protein_coding	ER degradation enhancing alpha-mannosidase like protein 2 [Source:HGNC Symbol;Acc:HGNC:15877]	4329	0.446	true	0.397	0.0494	1
ENSCAFG00000017178	POMT2	protein_coding	protein O-mannosyltransferase 2 [Source:HGNC Symbol;Acc:HGNC:19743]	3382	0.532	true	0.344	0.0497	1
ENSCAFG00000032756	FAM198B	protein_coding	family with sequence similarity 198 member B [Source:HGNC Symbol;Acc:HGNC:25312]	4974	0.401	true	0.633	0.0499	1
ENSCAFG00000009212	GMDS	protein_coding	GDP-mannose 4,6-dehydratase [Source:HGNC Symbol;Acc:HGNC:4369]	1125	0.467	true	0.372	0.05	1
ENSCAFG00000001938	VEGFA	protein_coding	Vascular endothelial growth factor A [Source:UniProtKB/Swiss-Prot;Acc:Q9MYV3]	3305	0.523	true	0.643	0.05	1
ENSCAFG00000000681	FBN2	protein_coding	fibrillin 2 [Source:HGNC Symbol;Acc:HGNC:3604]	10880	0.498	true	0.402	0.0501	1
ENSCAFG00000004843	OLFM4	protein_coding	olfactomedin 4 [Source:HGNC Symbol;Acc:HGNC:17190]	2714	0.439	true	-0.542	0.0501	1
ENSCAFG00000000127		protein_coding		987	0.608	true	-0.466	0.0503	1
ENSCAFG00000008801	CCDC65	protein_coding	coiled-coil domain containing 65 [Source:HGNC Symbol;Acc:HGNC:29937]	2359	0.482	true	-0.566	0.0508	1
ENSCAFG00000016531	ADGRA3	protein_coding	adhesion G protein-coupled receptor A3 [Source:HGNC Symbol;Acc:HGNC:13839]	3693	0.555	true	0.384	0.0509	1
ENSCAFG00000023362	SERPINB11	protein_coding	serpin family B member 11 (gene/pseudogene) [Source:HGNC Symbol;Acc:HGNC:14221]	2320	0.444	true	-0.8	0.0512	1
ENSCAFG00000031664		protein_coding		4908	0.352	true	0.587	0.0512	1
ENSCAFG00000008711	MME	protein_coding	neprilysin [Source:RefSeq peptide;Acc:NP_001275995]	2224	0.422	true	0.478	0.0512	1
ENSCAFG00000003784	ARMC2	protein_coding	armadillo repeat containing 2 [Source:HGNC Symbol;Acc:HGNC:23045]	4022	0.474	true	-0.554	0.0515	1
ENSCAFG00000013724		protein_coding		1671	0.601	true	0.546	0.0515	1
ENSCAFG00000015893	NSUN7	protein_coding	NOP2/Sun RNA methyltransferase family member 7 [Source:HGNC Symbol;Acc:HGNC:25857]	2536	0.46	true	0.442	0.0517	1
ENSCAFG00000000968	FSTL4	protein_coding	follistatin like 4 [Source:HGNC Symbol;Acc:HGNC:21389]	2514	0.595	true	-0.597	0.0517	1
ENSCAFG00000018466	ADAP2	protein_coding	ArfGAP with dual PH domains 2 [Source:HGNC Symbol;Acc:HGNC:16487]	5007	0.471	true	0.604	0.0519	1
ENSCAFG00000020365	LRRC36	protein_coding	leucine rich repeat containing 36 [Source:HGNC Symbol;Acc:HGNC:25615]	2569	0.496	true	0.526	0.0523	1
ENSCAFG00000002658	SLC17A5	protein_coding	solute carrier family 17 member 5 [Source:HGNC Symbol;Acc:HGNC:10933]	4164	0.423	true	0.316	0.0525	1
ENSCAFG00000001930	PGM5	protein_coding	phosphoglucomutase 5 [Source:HGNC Symbol;Acc:HGNC:8908]	1443	0.516	true	0.582	0.0526	1
ENSCAFG00000029256		protein_coding		2236	0.514	true	0.507	0.0526	1
ENSCAFG00000012994	GRHL3	protein_coding	grainyhead like transcription factor 3 [Source:HGNC Symbol;Acc:HGNC:25839]	2280	0.542	true	-0.66	0.0527	1
ENSCAFG00000002950	HOXA5	protein_coding	homeobox A5 [Source:HGNC Symbol;Acc:HGNC:5106]	1955	0.574	true	0.518	0.0529	1
ENSCAFG00000006634	JAKMIP2	protein_coding	janus kinase and microtubule interacting protein 2 [Source:HGNC Symbol;Acc:HGNC:29067]	2712	0.48	true	0.463	0.053	1
ENSCAFG00000010769	MANBA	protein_coding	mannosidase beta [Source:HGNC Symbol;Acc:HGNC:6831]	6000	0.454	true	0.348	0.0532	1
ENSCAFG00000007898	CLIP1	protein_coding	CAP-Gly domain containing linker protein 1 [Source:HGNC Symbol;Acc:HGNC:10461]	4372	0.484	true	0.314	0.0533	1
ENSCAFG00000011179	FAM20C	protein_coding	FAM20C, golgi associated secretory pathway kinase [Source:HGNC Symbol;Acc:HGNC:22140]	2829	0.59	true	0.45	0.0533	1
ENSCAFG00000012445	PROX1	protein_coding	prospero homeobox 1 [Source:HGNC Symbol;Acc:HGNC:9459]	3012	0.552	true	-0.497	0.0536	1
ENSCAFG00000019344		protein_coding		1516	0.577	true	0.525	0.0537	1
ENSCAFG00000007540	MPPED2	protein_coding	metallophosphoesterase domain containing 2 [Source:HGNC Symbol;Acc:HGNC:1180]	1395	0.447	true	0.325	0.054	1
ENSCAFG00000008810	TMEM192	protein_coding	transmembrane protein 192 [Source:HGNC Symbol;Acc:HGNC:26775]	2892	0.484	true	0.358	0.0545	1
ENSCAFG00000012593		protein_coding		5607	0.434	true	0.391	0.0546	1
ENSCAFG00000001873	TCP11L2	protein_coding	t-complex 11 like 2 [Source:HGNC Symbol;Acc:HGNC:28627]	4170	0.383	true	0.514	0.0552	1
ENSCAFG00000003894	MPP7	protein_coding	membrane palmitoylated protein 7 [Source:HGNC Symbol;Acc:HGNC:26542]	4538	0.374	true	0.37	0.0553	1
ENSCAFG00000005434		protein_coding		678	0.628	true	-0.587	0.0553	1
ENSCAFG00000007383	EIF2AK3	protein_coding	eukaryotic translation initiation factor 2 alpha kinase 3 [Source:HGNC Symbol;Acc:HGNC:3255]	4390	0.44	true	0.392	0.0554	1
ENSCAFG00000029890	FGF9	protein_coding	fibroblast growth factor 9 [Source:HGNC Symbol;Acc:HGNC:3687]	3799	0.394	true	-0.554	0.0554	1
ENSCAFG00000011157	CASP7	protein_coding	caspase 7 [Source:HGNC Symbol;Acc:HGNC:1508]	2885	0.433	true	0.431	0.0559	1
ENSCAFG00000004779	CEACAM28	protein_coding	carcinoembryonic antigen-related cell adhesion molecule 23 precursor [Source:RefSeq peptide;Acc:NP_001091021]	1500	0.538	true	0.41	0.056	1
ENSCAFG00000009311		protein_coding		1494	0.514	true	-0.486	0.056	1
ENSCAFG00000020345	PTGFR	protein_coding	prostaglandin F receptor [Source:HGNC Symbol;Acc:HGNC:9600]	1150	0.462	true	0.553	0.0561	1
ENSCAFG00000004652	GLB1	protein_coding	beta-galactosidase precursor [Source:RefSeq peptide;Acc:NP_001032730]	4110	0.513	true	0.278	0.0564	1
ENSCAFG00000029797	SIX1	protein_coding	SIX homeobox 1 [Source:HGNC Symbol;Acc:HGNC:10887]	4429	0.477	true	0.517	0.0567	1
ENSCAFG00000003029	CXCL8	protein_coding	Interleukin-8 [Source:UniProtKB/Swiss-Prot;Acc:P41324]	2257	0.35	true	-1.12	0.0567	1
ENSCAFG00000010594	LRRK1	protein_coding	leucine rich repeat kinase 1 [Source:HGNC Symbol;Acc:HGNC:18608]	6974	0.56	true	0.443	0.057	1
ENSCAFG00000016763	RGS6	protein_coding	regulator of G protein signaling 6 [Source:HGNC Symbol;Acc:HGNC:10002]	3384	0.519	true	-0.559	0.0571	1
ENSCAFG00000008795	FKBP11	protein_coding	FK506 binding protein 11 [Source:HGNC Symbol;Acc:HGNC:18624]	615	0.582	true	0.332	0.0572	1
ENSCAFG00000015169	SELE	protein_coding	selectin E [Source:HGNC Symbol;Acc:HGNC:10718]	1834	0.516	true	-1.1	0.0573	1
ENSCAFG00000003477		protein_coding		5615	0.52	true	0.393	0.0574	1
ENSCAFG00000009756	ELOVL2	protein_coding	ELOVL fatty acid elongase 2 [Source:HGNC Symbol;Acc:HGNC:14416]	4204	0.423	true	0.346	0.0575	1
ENSCAFG00000010498	KCNH7	protein_coding	potassium voltage-gated channel subfamily H member 7 [Source:HGNC Symbol;Acc:HGNC:18863]	3304	0.433	true	0.37	0.0576	1
ENSCAFG00000001205	HABP4	protein_coding	hyaluronan binding protein 4 [Source:HGNC Symbol;Acc:HGNC:17062]	1124	0.519	true	0.395	0.0578	1
ENSCAFG00000030774		protein_coding		486	0.389	true	-0.601	0.058	1
ENSCAFG00000014074	CRYAB	protein_coding	crystallin alpha B [Source:HGNC Symbol;Acc:HGNC:2389]	1685	0.45	true	-0.458	0.0581	1
ENSCAFG00000018724		protein_coding		3591	0.508	true	0.303	0.0584	1
ENSCAFG00000030329		protein_coding		1954	0.556	true	0.361	0.0585	1
ENSCAFG00000018323	ABLIM3	protein_coding	actin binding LIM protein family member 3 [Source:HGNC Symbol;Acc:HGNC:29132]	2250	0.591	true	-0.582	0.0586	1
ENSCAFG00000024952	RNF130	protein_coding	ring finger protein 130 [Source:HGNC Symbol;Acc:HGNC:18280]	1107	0.441	true	0.313	0.0588	1
ENSCAFG00000003808	JADE1	protein_coding	jade family PHD finger 1 [Source:HGNC Symbol;Acc:HGNC:30027]	3552	0.536	true	-0.726	0.0601	1
ENSCAFG00000005841	ADAM32	protein_coding	ADAM metallopeptidase domain 32 [Source:HGNC Symbol;Acc:HGNC:15479]	1492	0.394	true	0.512	0.0603	1
ENSCAFG00000002105	FHL2	protein_coding	four and a half LIM domains 2 [Source:HGNC Symbol;Acc:HGNC:3703]	864	0.568	true	-0.386	0.0603	1
ENSCAFG00000003579	GREB1	protein_coding	growth regulation by estrogen in breast cancer 1 [Source:HGNC Symbol;Acc:HGNC:24885]	6842	0.562	true	-0.569	0.0605	1
ENSCAFG00000009404	TNNC1	protein_coding	troponin C1, slow skeletal and cardiac type [Source:HGNC Symbol;Acc:HGNC:11943]	2103	0.556	true	-0.524	0.0605	1
ENSCAFG00000029552		protein_coding		2451	0.544	true	-0.429	0.0606	1
ENSCAFG00000009218	MORN4	protein_coding	MORN repeat containing 4 [Source:HGNC Symbol;Acc:HGNC:24001]	636	0.497	true	0.488	0.0608	1
ENSCAFG00000000534	SNX24	protein_coding	sorting nexin 24 [Source:HGNC Symbol;Acc:HGNC:21533]	579	0.471	true	0.511	0.0609	1
ENSCAFG00000014812	COL3A1	protein_coding	collagen type III alpha 1 chain [Source:HGNC Symbol;Acc:HGNC:2201]	5294	0.606	true	1.32	0.0609	1
ENSCAFG00000001875	CKAP4	protein_coding	cytoskeleton associated protein 4 [Source:HGNC Symbol;Acc:HGNC:16991]	3261	0.541	true	0.432	0.0609	1
ENSCAFG00000008689	PRKCD	protein_coding	protein kinase C delta [Source:HGNC Symbol;Acc:HGNC:9399]	2139	0.546	true	0.395	0.061	1
ENSCAFG00000016011	EPHA2	protein_coding	EPH receptor A2 [Source:HGNC Symbol;Acc:HGNC:3386]	3536	0.628	true	-0.549	0.0612	1
ENSCAFG00000030810		protein_coding		2309	0.411	true	0.342	0.0613	1
ENSCAFG00000013214		protein_coding		1518	0.454	true	0.404	0.0617	1
ENSCAFG00000008243		protein_coding		870	0.431	true	0.397	0.0618	1
ENSCAFG00000007010	RASSF4	protein_coding	Ras association domain family member 4 [Source:HGNC Symbol;Acc:HGNC:20793]	1419	0.518	true	0.546	0.0621	1
ENSCAFG00000031460	ICAM1	protein_coding	intercellular adhesion molecule 1 [Source:HGNC Symbol;Acc:HGNC:5344]	2908	0.575	true	-0.505	0.0624	1
ENSCAFG00000003483	KCNF1	protein_coding	potassium voltage-gated channel modifier subfamily F member 1 [Source:HGNC Symbol;Acc:HGNC:6246]	1503	0.652	true	-0.773	0.0625	1
ENSCAFG00000028669	FAM171B	protein_coding	family with sequence similarity 171 member B [Source:HGNC Symbol;Acc:HGNC:29412]	6118	0.422	true	0.346	0.0625	1
ENSCAFG00000032722	PRIMA1	protein_coding	proline rich membrane anchor 1 [Source:HGNC Symbol;Acc:HGNC:18319]	3912	0.581	true	-0.605	0.0628	1
ENSCAFG00000012022		protein_coding		1495	0.563	true	-0.426	0.063	1
ENSCAFG00000000274	HEBP2	protein_coding	heme binding protein 2 [Source:HGNC Symbol;Acc:HGNC:15716]	1533	0.575	true	0.306	0.063	1
