# Supplementary material for: Role of HSP70 in response to (thermo)radiotherapy: analysis of gene expression in canine osteosarcoma cells by RNA-seq
Source: Sci Rep. 2020 Jul 29;10:12779. doi: 10.1038/s41598-020-69619-2 (PMC7391659; doi:10.1038/s41598-020-69619-2)
Supplement: Supplementary file 7 — Supplementary information 7. [file 41598_2020_69619_MOESM7_ESM.xlsx]

## Sheet: Sheet1
datatables
Showing the 500 most significant genes Numeric values are rounded to 3 digits.
	gene_name	type	description	featWidth	gc	isPresent	log2 Ratio	pValue	fdr
ENSCAFG00000023806	KRT25	protein_coding	keratin 25 [Source:HGNC Symbol;Acc:HGNC:30839]	1607	0.505	true	3.83	2.65e-7	0.00344
ENSCAFG00000017556	TEX14	protein_coding	testis expressed 14, intercellular bridge forming factor [Source:HGNC Symbol;Acc:HGNC:11737]	4376	0.482	true	3.14	1.04e-06	0.00677
ENSCAFG00000009569	SPP1	protein_coding	secreted phosphoprotein 1 [Source:HGNC Symbol;Acc:HGNC:11255]	1186	0.423	true	2.38	2.08e-06	0.009
ENSCAFG00000015043	MMP13	protein_coding	matrix metallopeptidase 13 [Source:HGNC Symbol;Acc:HGNC:7159]	2312	0.451	true	1.53	1.19e-05	0.0386
ENSCAFG00000001128	TG	protein_coding	thyroglobulin [Source:HGNC Symbol;Acc:HGNC:11764]	8289	0.582	true	2.69	2.11e-05	0.0489
ENSCAFG00000009884	MMRN1	protein_coding	multimerin 1 [Source:HGNC Symbol;Acc:HGNC:7178]	4582	0.382	true	2.47	2.26e-05	0.0489
ENSCAFG00000011872	G6PC2	protein_coding	glucose-6-phosphatase catalytic subunit 2 [Source:HGNC Symbol;Acc:HGNC:28906]	1077	0.45	true	2.24	3.16e-05	0.0587
ENSCAFG00000024226	PRR9	protein_coding	proline rich 9 [Source:HGNC Symbol;Acc:HGNC:32057]	327	0.495	true	1.83	3.87e-05	0.063
ENSCAFG00000013217	GPRC5A	protein_coding	G protein-coupled receptor class C group 5 member A [Source:HGNC Symbol;Acc:HGNC:9836]	1608	0.6	true	1.57	4.37e-05	0.0632
ENSCAFG00000004047	RFPL4B	protein_coding	ret finger protein like 4B [Source:HGNC Symbol;Acc:HGNC:33264]	813	0.571	true	2.29	5.51e-05	0.0716
ENSCAFG00000002309	OMD	protein_coding	osteomodulin [Source:HGNC Symbol;Acc:HGNC:8134]	3040	0.368	true	-2.61	6.16e-05	0.0728
ENSCAFG00000029537	GJB2	protein_coding	gap junction protein beta 2 [Source:HGNC Symbol;Acc:HGNC:4284]	2220	0.428	true	-2.75	8.53e-05	0.0909
ENSCAFG00000010936	NPNT	protein_coding	nephronectin [Source:HGNC Symbol;Acc:HGNC:27405]	5149	0.482	true	-1.31	9.09e-05	0.0909
ENSCAFG00000001791	ALDH1A1	protein_coding	retinal dehydrogenase 1 [Source:RefSeq peptide;Acc:NP_001273906]	1614	0.452	true	1.84	0.000128	0.105
ENSCAFG00000018704	GLAST	protein_coding	solute carrier family 1 member 3 [Source:HGNC Symbol;Acc:HGNC:10941]	4542	0.46	true	-2.45	0.000136	0.105
ENSCAFG00000003845		protein_coding		2127	0.539	true	1.49	0.000157	0.105
ENSCAFG00000009721	ALCAM	protein_coding	activated leukocyte cell adhesion molecule [Source:HGNC Symbol;Acc:HGNC:400]	5454	0.452	true	-1.42	0.000157	0.105
ENSCAFG00000019142	LRP8	protein_coding	LDL receptor related protein 8 [Source:HGNC Symbol;Acc:HGNC:6700]	5586	0.552	true	-1.28	0.000162	0.105
ENSCAFG00000013728		protein_coding		1651	0.612	true	1.7	0.000178	0.105
ENSCAFG00000009019	NEFM	protein_coding	neurofilament medium [Source:HGNC Symbol;Acc:HGNC:7734]	3121	0.534	true	2.88	0.000188	0.105
ENSCAFG00000012243	NEFH	protein_coding	neurofilament heavy [Source:HGNC Symbol;Acc:HGNC:7737]	3662	0.595	true	2.14	0.000204	0.105
ENSCAFG00000002403	CCDC180	protein_coding	coiled-coil domain containing 180 [Source:HGNC Symbol;Acc:HGNC:29303]	6249	0.495	true	1.64	0.000205	0.105
ENSCAFG00000030565	DUSP5	protein_coding	dual specificity phosphatase 5 [Source:HGNC Symbol;Acc:HGNC:3071]	5613	0.542	true	1.37	0.000207	0.105
ENSCAFG00000028993		protein_coding		2835	0.359	true	1.54	0.00021	0.105
ENSCAFG00000029475	B3GALT5	protein_coding	beta-1,3-galactosyltransferase 5 [Source:HGNC Symbol;Acc:HGNC:920]	4695	0.513	true	1.68	0.000215	0.105
ENSCAFG00000014213	POU2AF1	protein_coding	POU class 2 associating factor 1 [Source:HGNC Symbol;Acc:HGNC:9211]	2514	0.508	true	2.44	0.000216	0.105
ENSCAFG00000029826	DUSP1	protein_coding	dual specificity phosphatase 1 [Source:HGNC Symbol;Acc:HGNC:3064]	3596	0.489	true	1.16	0.000217	0.105
ENSCAFG00000024864	CHGA	protein_coding	chromogranin A [Source:HGNC Symbol;Acc:HGNC:1929]	1676	0.596	true	2.03	0.000231	0.107
ENSCAFG00000003825	MATN3	protein_coding	matrilin 3 [Source:HGNC Symbol;Acc:HGNC:6909]	1476	0.573	true	1.44	0.000243	0.107
ENSCAFG00000000923	ROS1	protein_coding	ROS proto-oncogene 1, receptor tyrosine kinase [Source:HGNC Symbol;Acc:HGNC:10261]	7607	0.446	true	1.92	0.000264	0.107
ENSCAFG00000006944	SLC7A2	protein_coding	solute carrier family 7 member 2 [Source:HGNC Symbol;Acc:HGNC:11060]	1989	0.479	true	1.84	0.000266	0.107
ENSCAFG00000032756	FAM198B	protein_coding	family with sequence similarity 198 member B [Source:HGNC Symbol;Acc:HGNC:25312]	4974	0.401	true	-1.48	0.000268	0.107
ENSCAFG00000008565	INSC	protein_coding	inscuteable homolog (Drosophila) [Source:HGNC Symbol;Acc:HGNC:33116]	1628	0.605	true	2.58	0.000272	0.107
ENSCAFG00000016012	KRT27	protein_coding	keratin 27 [Source:HGNC Symbol;Acc:HGNC:30841]	1690	0.488	true	1.88	0.000284	0.107
ENSCAFG00000019673	TNFRSF9	protein_coding	TNF receptor superfamily member 9 [Source:HGNC Symbol;Acc:HGNC:11924]	771	0.467	true	2.36	0.000288	0.107
ENSCAFG00000008414		protein_coding		3110	0.533	true	1.36	0.000298	0.108
ENSCAFG00000008746	PLCH1	protein_coding	phospholipase C eta 1 [Source:HGNC Symbol;Acc:HGNC:29185]	5738	0.529	true	-1.17	0.000311	0.109
ENSCAFG00000015333	NPTX2	protein_coding	neuronal pentraxin 2 [Source:HGNC Symbol;Acc:HGNC:7953]	3303	0.616	true	1.06	0.00032	0.109
ENSCAFG00000010769	MANBA	protein_coding	mannosidase beta [Source:HGNC Symbol;Acc:HGNC:6831]	6000	0.454	true	-1.23	0.000329	0.11
ENSCAFG00000018129		protein_coding		14980	0.527	true	1.73	0.00035	0.113
ENSCAFG00000014353	TNN	protein_coding	tenascin N [Source:HGNC Symbol;Acc:HGNC:22942]	4718	0.571	true	1.54	0.000357	0.113
ENSCAFG00000001808	KIAA1324L	protein_coding	KIAA1324 like [Source:HGNC Symbol;Acc:HGNC:21945]	3357	0.454	true	-1.19	0.000365	0.113
ENSCAFG00000019194	SLC43A2	protein_coding	solute carrier family 43 member 2 [Source:HGNC Symbol;Acc:HGNC:23087]	1822	0.576	true	1.72	0.000378	0.114
ENSCAFG00000017565	ITK	protein_coding	IL2 inducible T-cell kinase [Source:HGNC Symbol;Acc:HGNC:6171]	4826	0.451	true	1.5	0.000429	0.122
ENSCAFG00000000080	PMEL	protein_coding	premelanosome protein [Source:HGNC Symbol;Acc:HGNC:10880]	2994	0.618	true	1.62	0.00043	0.122
ENSCAFG00000003260	PLEK	protein_coding	Pleckstrin [Source:UniProtKB/Swiss-Prot;Acc:Q6Q308]	2031	0.54	true	1.32	0.000438	0.122
ENSCAFG00000020315	UOX	protein_coding		2092	0.417	true	1.46	0.000455	0.122
ENSCAFG00000013925	SEMA6D	protein_coding	semaphorin 6D [Source:HGNC Symbol;Acc:HGNC:16770]	7964	0.463	true	-1.53	0.000459	0.122
ENSCAFG00000000640		protein_coding		2999	0.548	true	-2.58	0.000466	0.122
ENSCAFG00000015063	MMP3	protein_coding	Stromelysin-1 [Source:UniProtKB/Swiss-Prot;Acc:Q6Y4Q5]	1461	0.476	true	1.4	0.000477	0.122
ENSCAFG00000008677	SSBP2	protein_coding	single stranded DNA binding protein 2 [Source:HGNC Symbol;Acc:HGNC:15831]	5490	0.399	true	-1.29	0.000483	0.122
ENSCAFG00000024573		protein_coding		309	0.618	true	2.18	0.000489	0.122
ENSCAFG00000000638	KLF10	protein_coding	Kruppel like factor 10 [Source:HGNC Symbol;Acc:HGNC:11810]	1914	0.568	true	0.901	0.000538	0.126
ENSCAFG00000009031	CMYA5	protein_coding	cardiomyopathy associated 5 [Source:HGNC Symbol;Acc:HGNC:14305]	14970	0.434	true	1.49	0.000544	0.126
ENSCAFG00000020330	ADGRL2	protein_coding	adhesion G protein-coupled receptor L2 [Source:HGNC Symbol;Acc:HGNC:18582]	6072	0.455	true	-1.15	0.000548	0.126
ENSCAFG00000019676	ERRFI1	protein_coding	ERBB receptor feedback inhibitor 1 [Source:HGNC Symbol;Acc:HGNC:18185]	1434	0.545	true	0.803	0.000559	0.126
ENSCAFG00000016531	ADGRA3	protein_coding	adhesion G protein-coupled receptor A3 [Source:HGNC Symbol;Acc:HGNC:13839]	3693	0.555	true	-1.09	0.000579	0.126
ENSCAFG00000017501	SLC5A11	protein_coding	solute carrier family 5 member 11 [Source:HGNC Symbol;Acc:HGNC:23091]	2622	0.562	true	1.76	0.00058	0.126
ENSCAFG00000010172	MX1	protein_coding	Interferon-induced GTP-binding protein Mx1 Interferon-induced GTP-binding protein Mx1, N-terminally processed [Source:UniProtKB/Swiss-Prot;Acc:Q9N0Y3]	2720	0.511	true	1.29	0.000583	0.126
ENSCAFG00000018575	EPB41L3	protein_coding	erythrocyte membrane protein band 4.1 like 3 [Source:HGNC Symbol;Acc:HGNC:3380]	4078	0.471	true	-1.19	0.000594	0.126
ENSCAFG00000002894	AKAP2	protein_coding	A-kinase anchoring protein 2 [Source:HGNC Symbol;Acc:HGNC:372]	3642	0.532	true	1.01	0.000602	0.126
ENSCAFG00000003013	SUSD1	protein_coding	sushi domain containing 1 [Source:HGNC Symbol;Acc:HGNC:25413]	3081	0.519	true	1.31	0.000627	0.126
ENSCAFG00000017536	FNDC9	protein_coding	fibronectin type III domain containing 9 [Source:HGNC Symbol;Acc:HGNC:33547]	690	0.545	true	1.25	0.00063	0.126
ENSCAFG00000008754	CCL17	protein_coding	C-C motif chemokine 17 [Source:UniProtKB/Swiss-Prot;Acc:Q95N01]	1143	0.564	true	2.16	0.000639	0.126
ENSCAFG00000018478	MYOM1	protein_coding	myomesin 1 [Source:HGNC Symbol;Acc:HGNC:7613]	6193	0.467	true	1.75	0.000643	0.126
ENSCAFG00000003102	AQP1	protein_coding	Aquaporin-1 [Source:UniProtKB/Swiss-Prot;Acc:Q9N2J4]	2790	0.584	true	2.4	0.00067	0.126
ENSCAFG00000008354	SCARA5	protein_coding	scavenger receptor class A member 5 [Source:HGNC Symbol;Acc:HGNC:28701]	4084	0.552	true	0.968	0.00067	0.126
ENSCAFG00000015819	SYNE2	protein_coding	spectrin repeat containing nuclear envelope protein 2 [Source:HGNC Symbol;Acc:HGNC:17084]	21780	0.429	true	-0.928	0.000673	0.126
ENSCAFG00000003387	FOXP2	protein_coding	forkhead box P2 [Source:HGNC Symbol;Acc:HGNC:13875]	6574	0.431	true	-1.4	0.000682	0.126
ENSCAFG00000029797	SIX1	protein_coding	SIX homeobox 1 [Source:HGNC Symbol;Acc:HGNC:10887]	4429	0.477	true	-1.07	0.000693	0.126
ENSCAFG00000030576	PPP1R15A	protein_coding	protein phosphatase 1 regulatory subunit 15A [Source:HGNC Symbol;Acc:HGNC:14375]	2001	0.572	true	0.971	0.000711	0.126
ENSCAFG00000001816	ATP8A1	protein_coding	ATPase phospholipid transporting 8A1 [Source:HGNC Symbol;Acc:HGNC:13531]	5534	0.438	true	-1.67	0.000734	0.126
ENSCAFG00000002709	FILIP1	protein_coding	filamin A interacting protein 1 [Source:HGNC Symbol;Acc:HGNC:21015]	8726	0.384	true	-1.28	0.000742	0.126
ENSCAFG00000006128	SEMA3D	protein_coding	semaphorin 3D [Source:HGNC Symbol;Acc:HGNC:10726]	6515	0.386	true	-1.26	0.000742	0.126
ENSCAFG00000015190	PLAU	protein_coding	plasminogen activator, urokinase [Source:HGNC Symbol;Acc:HGNC:9052]	3637	0.512	true	0.846	0.000746	0.126
ENSCAFG00000007893	RBP4	protein_coding	retinol binding protein 4 [Source:HGNC Symbol;Acc:HGNC:9922]	633	0.596	true	0.978	0.000759	0.126
ENSCAFG00000001077	TRIB1	protein_coding	tribbles homolog 1 [Source:RefSeq peptide;Acc:NP_001300737]	3156	0.533	true	0.903	0.000759	0.126
ENSCAFG00000018092	TMC5	protein_coding	transmembrane channel like 5 [Source:HGNC Symbol;Acc:HGNC:22999]	2704	0.466	true	1.22	0.000759	0.126
ENSCAFG00000002057	PDGFRA	protein_coding	platelet derived growth factor receptor alpha [Source:HGNC Symbol;Acc:HGNC:8803]	6621	0.45	true	-1.15	0.000763	0.126
ENSCAFG00000029969	RGS4	protein_coding	regulator of G protein signaling 4 [Source:HGNC Symbol;Acc:HGNC:10000]	4201	0.455	true	1.09	0.000797	0.13
ENSCAFG00000031079	ZFP36L2	protein_coding	ZFP36 ring finger protein like 2 [Source:HGNC Symbol;Acc:HGNC:1108]	4434	0.516	true	-0.914	0.000836	0.131
ENSCAFG00000016432	CAPN8	protein_coding	calpain 8 [Source:HGNC Symbol;Acc:HGNC:1485]	2665	0.6	true	1.11	0.000836	0.131
ENSCAFG00000006212	SEMA3A	protein_coding	semaphorin 3A [Source:HGNC Symbol;Acc:HGNC:10723]	2401	0.468	true	-1.32	0.000841	0.131
ENSCAFG00000015209	TUBA4A	protein_coding	tubulin alpha 4a [Source:HGNC Symbol;Acc:HGNC:12407]	1347	0.615	true	0.919	0.000851	0.131
ENSCAFG00000032414	PLEKHA2	protein_coding	pleckstrin homology domain containing A2 [Source:HGNC Symbol;Acc:HGNC:14336]	6727	0.5	true	-1.09	0.000862	0.131
ENSCAFG00000000786	CSMD3	protein_coding	CUB and Sushi multiple domains 3 [Source:HGNC Symbol;Acc:HGNC:19291]	8849	0.416	true	1.2	0.00087	0.131
ENSCAFG00000001498	MPDZ	protein_coding	multiple PDZ domain crumbs cell polarity complex component [Source:HGNC Symbol;Acc:HGNC:7208]	5743	0.439	true	-1.21	0.000882	0.131
ENSCAFG00000012865		protein_coding		8604	0.548	true	1.33	0.000888	0.131
ENSCAFG00000003580	GRIK2	protein_coding	glutamate ionotropic receptor kainate type subunit 2 [Source:HGNC Symbol;Acc:HGNC:4580]	3837	0.425	true	-1.45	0.000906	0.132
ENSCAFG00000018370	MYO1D	protein_coding	myosin ID [Source:HGNC Symbol;Acc:HGNC:7598]	6009	0.534	true	-0.722	0.000925	0.134
ENSCAFG00000013490	FAM129A	protein_coding	family with sequence similarity 129 member A [Source:HGNC Symbol;Acc:HGNC:16784]	5620	0.483	true	-0.777	0.000963	0.134
ENSCAFG00000015118	MYH16	protein_coding	Myosin-16 [Source:UniProtKB/Swiss-Prot;Acc:F1PT61]	6662	0.523	true	1.52	0.00098	0.134
ENSCAFG00000020121	ABCA4	protein_coding	retinal-specific ATP-binding cassette transporter [Source:RefSeq peptide;Acc:NP_001003360]	7030	0.508	true	1.37	0.000985	0.134
ENSCAFG00000009032	TMEM55A	protein_coding	transmembrane protein 55A [Source:HGNC Symbol;Acc:HGNC:25452]	2216	0.353	true	-1.28	0.000992	0.134
ENSCAFG00000002330	IGFBP7	protein_coding	insulin like growth factor binding protein 7 [Source:HGNC Symbol;Acc:HGNC:5476]	1246	0.619	true	-0.994	0.00101	0.134
ENSCAFG00000012724	EPS8	protein_coding	epidermal growth factor receptor pathway substrate 8 [Source:HGNC Symbol;Acc:HGNC:3420]	4314	0.432	true	-1.03	0.00103	0.134
ENSCAFG00000009404	TNNC1	protein_coding	troponin C1, slow skeletal and cardiac type [Source:HGNC Symbol;Acc:HGNC:11943]	2103	0.556	true	1.35	0.00103	0.134
ENSCAFG00000000311	LRIG3	protein_coding	leucine rich repeats and immunoglobulin like domains 3 [Source:HGNC Symbol;Acc:HGNC:30991]	6855	0.41	true	-1.4	0.00104	0.134
ENSCAFG00000031502		protein_coding		1352	0.678	true	2.12	0.00104	0.134
ENSCAFG00000002054	ADGRF5	protein_coding	adhesion G protein-coupled receptor F5 [Source:HGNC Symbol;Acc:HGNC:19030]	6260	0.452	true	1.23	0.00104	0.134
ENSCAFG00000010222	BARX2	protein_coding	BARX homeobox 2 [Source:HGNC Symbol;Acc:HGNC:956]	1160	0.581	true	1.26	0.00105	0.134
ENSCAFG00000005609	XDH	protein_coding	xanthine dehydrogenase [Source:HGNC Symbol;Acc:HGNC:12805]	4023	0.535	true	1.84	0.00106	0.134
ENSCAFG00000018117	CHRDL1	protein_coding	chordin like 1 [Source:HGNC Symbol;Acc:HGNC:29861]	5102	0.492	true	-1.22	0.00106	0.134
ENSCAFG00000012273	GRPR	protein_coding	gastrin releasing peptide receptor [Source:HGNC Symbol;Acc:HGNC:4609]	2016	0.483	true	0.959	0.00112	0.139
ENSCAFG00000001296	GRAP2	protein_coding	GRB2-related adaptor protein 2 [Source:HGNC Symbol;Acc:HGNC:4563]	3205	0.532	true	1.27	0.00113	0.139
ENSCAFG00000015750	IQSEC3	protein_coding	IQ motif and Sec7 domain 3 [Source:HGNC Symbol;Acc:HGNC:29193]	6880	0.627	true	1.69	0.00115	0.14
ENSCAFG00000017137	TENM2	protein_coding	teneurin transmembrane protein 2 [Source:HGNC Symbol;Acc:HGNC:29943]	10040	0.508	true	-1.06	0.00117	0.14
ENSCAFG00000016118	C1orf64	protein_coding	chromosome 1 open reading frame 64 [Source:HGNC Symbol;Acc:HGNC:28339]	1366	0.555	true	0.961	0.00118	0.14
ENSCAFG00000015898	RBM47	protein_coding	RNA binding motif protein 47 [Source:HGNC Symbol;Acc:HGNC:30358]	5531	0.474	true	-1.03	0.00118	0.14
ENSCAFG00000003952	PRKAR2B	protein_coding	protein kinase cAMP-dependent type II regulatory subunit beta [Source:HGNC Symbol;Acc:HGNC:9392]	1989	0.523	true	-1.15	0.00122	0.14
ENSCAFG00000017953	MORC4	protein_coding	MORC family CW-type zinc finger 4 [Source:HGNC Symbol;Acc:HGNC:23485]	2998	0.517	true	-1.2	0.00122	0.14
ENSCAFG00000017748	BCAS3	protein_coding	BCAS3, microtubule associated cell migration factor [Source:HGNC Symbol;Acc:HGNC:14347]	3075	0.507	true	0.96	0.00124	0.14
ENSCAFG00000006904	SLC52A3	protein_coding	solute carrier family 52 member 3 [Source:HGNC Symbol;Acc:HGNC:16187]	4843	0.529	true	1.89	0.00124	0.14
ENSCAFG00000018588	L3MBTL4	protein_coding	l(3)mbt-like 4 (Drosophila) [Source:HGNC Symbol;Acc:HGNC:26677]	3347	0.464	true	-1.22	0.00125	0.14
ENSCAFG00000017661	SERPINA12	protein_coding	serpin family A member 12 [Source:HGNC Symbol;Acc:HGNC:18359]	1725	0.51	true	1.04	0.00125	0.14
ENSCAFG00000016017	KRT24	protein_coding	keratin 24 [Source:HGNC Symbol;Acc:HGNC:18527]	1929	0.494	true	1.44	0.00125	0.14
ENSCAFG00000003894	MPP7	protein_coding	membrane palmitoylated protein 7 [Source:HGNC Symbol;Acc:HGNC:26542]	4538	0.374	true	-1.09	0.00128	0.14
ENSCAFG00000009333	CESdD1	protein_coding	carboxylesterase 1 [Source:HGNC Symbol;Acc:HGNC:1863]	1989	0.539	true	1.98	0.00128	0.14
ENSCAFG00000007908	PDE6C	protein_coding	phosphodiesterase 6C [Source:HGNC Symbol;Acc:HGNC:8787]	2115	0.419	true	1.1	0.00128	0.14
ENSCAFG00000001056	SQLE	protein_coding	squalene epoxidase [Source:HGNC Symbol;Acc:HGNC:11279]	2651	0.513	true	-1.32	0.00129	0.14
ENSCAFG00000007580	LYVE1	protein_coding	lymphatic vessel endothelial hyaluronan receptor 1 [Source:HGNC Symbol;Acc:HGNC:14687]	1710	0.448	true	1.33	0.00132	0.141
ENSCAFG00000009444	PIWIL2	protein_coding	piwi like RNA-mediated gene silencing 2 [Source:HGNC Symbol;Acc:HGNC:17644]	4936	0.444	true	1.36	0.00135	0.143
ENSCAFG00000013617	IDH1	protein_coding	isocitrate dehydrogenase (NADP(+)) 1, cytosolic [Source:HGNC Symbol;Acc:HGNC:5382]	1583	0.503	true	-0.979	0.00136	0.143
ENSCAFG00000010731	USH2A	protein_coding	usherin [Source:HGNC Symbol;Acc:HGNC:12601]	16110	0.489	true	1	0.00137	0.143
ENSCAFG00000011874	DOK5	protein_coding	docking protein 5 [Source:HGNC Symbol;Acc:HGNC:16173]	1270	0.483	true	1.09	0.00138	0.143
ENSCAFG00000015626	NWD1	protein_coding	NACHT and WD repeat domain containing 1 [Source:HGNC Symbol;Acc:HGNC:27619]	5391	0.588	true	1.8	0.0014	0.143
ENSCAFG00000011247	LAPTM5	protein_coding	lysosomal protein transmembrane 5 [Source:HGNC Symbol;Acc:HGNC:29612]	2515	0.547	true	1.36	0.0014	0.143
ENSCAFG00000018670	PGM1	protein_coding	phosphoglucomutase 1 [Source:HGNC Symbol;Acc:HGNC:8905]	1776	0.526	true	-0.873	0.00142	0.143
ENSCAFG00000005704	TMEM173	protein_coding	transmembrane protein 173 [Source:HGNC Symbol;Acc:HGNC:27962]	3175	0.544	true	1.72	0.00142	0.143
ENSCAFG00000025202	CA2	protein_coding	carbonic anhydrase 2 [Source:HGNC Symbol;Acc:HGNC:1373]	1731	0.419	true	-1.57	0.00143	0.143
ENSCAFG00000018331	COLEC12	protein_coding	collectin subfamily member 12 [Source:HGNC Symbol;Acc:HGNC:16016]	2366	0.532	true	-0.851	0.00144	0.143
ENSCAFG00000002142	IL1RL1	protein_coding	interleukin 1 receptor like 1 [Source:HGNC Symbol;Acc:HGNC:5998]	4158	0.41	true	1.45	0.00145	0.143
ENSCAFG00000029322	SCN2B	protein_coding	sodium voltage-gated channel beta subunit 2 [Source:HGNC Symbol;Acc:HGNC:10589]	5067	0.536	true	1.33	0.00149	0.144
ENSCAFG00000011984	SPP2	protein_coding	secreted phosphoprotein 2 [Source:HGNC Symbol;Acc:HGNC:11256]	855	0.502	true	1.24	0.00153	0.144
ENSCAFG00000024908	PLA2G4E	protein_coding	phospholipase A2 group IVE [Source:HGNC Symbol;Acc:HGNC:24791]	4406	0.511	true	1.37	0.00153	0.144
ENSCAFG00000013162	TAGLN	protein_coding	transgelin [Source:HGNC Symbol;Acc:HGNC:11553]	1106	0.607	true	0.89	0.00153	0.144
ENSCAFG00000014599	GOLIM4	protein_coding	golgi integral membrane protein 4 [Source:HGNC Symbol;Acc:HGNC:15448]	3965	0.456	true	-1.07	0.00154	0.144
ENSCAFG00000007288	CRYL1	protein_coding	crystallin lambda 1 [Source:HGNC Symbol;Acc:HGNC:18246]	1630	0.539	true	-0.716	0.00155	0.144
ENSCAFG00000018020	COL4A5	protein_coding	collagen type IV alpha 5 chain [Source:HGNC Symbol;Acc:HGNC:2207]	6539	0.519	true	-1.24	0.00156	0.144
ENSCAFG00000030731	HIST2H2BF	protein_coding	histone cluster 2 H2B family member f [Source:HGNC Symbol;Acc:HGNC:24700]	408	0.613	true	1.74	0.00156	0.144
ENSCAFG00000016703	ATP1B2	protein_coding	ATPase Na+/K+ transporting subunit beta 2 [Source:HGNC Symbol;Acc:HGNC:805]	1581	0.606	true	1.81	0.00157	0.144
ENSCAFG00000017937	CYP1A1	protein_coding	cytochrome P450 family 1 subfamily A member 1 [Source:HGNC Symbol;Acc:HGNC:2595]	3436	0.562	true	2.41	0.00158	0.145
ENSCAFG00000000945	MAN1A1	protein_coding	mannosidase alpha class 1A member 1 [Source:HGNC Symbol;Acc:HGNC:6821]	3224	0.449	true	-0.856	0.00159	0.145
ENSCAFG00000005255	VIPR2	protein_coding	vasoactive intestinal peptide receptor 2 [Source:HGNC Symbol;Acc:HGNC:12695]	1745	0.621	true	-1.53	0.00165	0.149
ENSCAFG00000001196	AGO2	protein_coding	argonaute 2, RISC catalytic component [Source:HGNC Symbol;Acc:HGNC:3263]	3078	0.566	true	0.899	0.00168	0.149
ENSCAFG00000028803	ANKRD66	protein_coding	ankyrin repeat domain 66 [Source:HGNC Symbol;Acc:HGNC:44669]	2236	0.451	true	1.24	0.00168	0.149
ENSCAFG00000001745	CHRNA5	protein_coding	cholinergic receptor nicotinic alpha 5 subunit [Source:HGNC Symbol;Acc:HGNC:1959]	1410	0.524	true	-0.741	0.00171	0.149
ENSCAFG00000007356	BPIFB4	protein_coding	BPI fold containing family B member 4 [Source:HGNC Symbol;Acc:HGNC:16179]	1497	0.561	true	1.81	0.00172	0.149
ENSCAFG00000001201	CDC14B	protein_coding	cell division cycle 14B [Source:HGNC Symbol;Acc:HGNC:1719]	1349	0.415	true	-1.21	0.00176	0.149
ENSCAFG00000016145	KLHL5	protein_coding	kelch like family member 5 [Source:HGNC Symbol;Acc:HGNC:6356]	2271	0.432	true	-1.26	0.00177	0.149
ENSCAFG00000009293	IQGAP2	protein_coding	IQ motif containing GTPase activating protein 2 [Source:HGNC Symbol;Acc:HGNC:6111]	5587	0.403	true	-1.22	0.00177	0.149
ENSCAFG00000030077		protein_coding		5815	0.54	true	1.42	0.00177	0.149
ENSCAFG00000023582	SERPINB10	protein_coding	serpin family B member 10 [Source:HGNC Symbol;Acc:HGNC:8942]	2320	0.393	true	1.28	0.00178	0.149
ENSCAFG00000018358	CCL25	protein_coding	C-C motif chemokine 25 [Source:UniProtKB/Swiss-Prot;Acc:Q68A93]	1006	0.584	true	1.43	0.00179	0.149
ENSCAFG00000030394		protein_coding		781	0.443	true	1.34	0.00179	0.149
ENSCAFG00000031727	STC2	protein_coding	stanniocalcin 2 [Source:HGNC Symbol;Acc:HGNC:11374]	4459	0.491	true	0.746	0.00179	0.149
ENSCAFG00000003306	SLC13A4	protein_coding	solute carrier family 13 member 4 [Source:HGNC Symbol;Acc:HGNC:15827]	3388	0.541	true	1	0.00185	0.15
ENSCAFG00000016161	FAM114A1	protein_coding	family with sequence similarity 114 member A1 [Source:HGNC Symbol;Acc:HGNC:25087]	5368	0.413	true	-1.19	0.00186	0.15
ENSCAFG00000005444	CHRNA6	protein_coding	cholinergic receptor nicotinic alpha 6 subunit [Source:HGNC Symbol;Acc:HGNC:15963]	2022	0.41	true	0.9	0.00186	0.15
ENSCAFG00000005608	EDEM1	protein_coding	ER degradation enhancing alpha-mannosidase like protein 1 [Source:HGNC Symbol;Acc:HGNC:18967]	3743	0.499	true	-1.04	0.00186	0.15
ENSCAFG00000002152	IL1R2	protein_coding	interleukin 1 receptor type 2 [Source:HGNC Symbol;Acc:HGNC:5994]	4273	0.459	true	1.23	0.00186	0.15
ENSCAFG00000004827	DHTKD1	protein_coding	dehydrogenase E1 and transketolase domain containing 1 [Source:HGNC Symbol;Acc:HGNC:23537]	5757	0.438	true	-0.847	0.00187	0.15
ENSCAFG00000002307	ASPN	protein_coding	asporin [Source:HGNC Symbol;Acc:HGNC:14872]	2629	0.369	true	-1.23	0.00189	0.15
ENSCAFG00000002013	SMARCA2	protein_coding	SWI/SNF related, matrix associated, actin dependent regulator of chromatin, subfamily a, member 2 [Source:HGNC Symbol;Acc:HGNC:11098]	5177	0.526	true	-0.682	0.00189	0.15
ENSCAFG00000022734	ND4L	protein_coding	NADH-ubiquinone oxidoreductase chain 4L [Source:UniProtKB/Swiss-Prot;Acc:Q9ZZ59]	297	0.343	true	-1.3	0.00191	0.15
ENSCAFG00000002989	KIAA1841	protein_coding	KIAA1841 [Source:HGNC Symbol;Acc:HGNC:29387]	4339	0.361	true	-1.3	0.00194	0.152
ENSCAFG00000005575		protein_coding		2300	0.567	true	0.801	0.00197	0.153
ENSCAFG00000017258		protein_coding		381	0.504	true	0.739	0.00198	0.154
ENSCAFG00000023922	AQP3	protein_coding	aquaporin 3 (Gill blood group) [Source:HGNC Symbol;Acc:HGNC:636]	2375	0.575	true	2.12	0.002	0.154
ENSCAFG00000022735	MT-ND4	protein_coding	NADH-ubiquinone oxidoreductase chain 4 [Source:UniProtKB/Swiss-Prot;Acc:Q9ZZ58]	1378	0.385	true	-1.05	0.00206	0.156
ENSCAFG00000028613		protein_coding		432	0.553	true	0.798	0.00207	0.156
ENSCAFG00000010215	UNC5C	protein_coding	unc-5 netrin receptor C [Source:HGNC Symbol;Acc:HGNC:12569]	2797	0.51	true	-0.99	0.00207	0.156
ENSCAFG00000011549	ELOVL6	protein_coding	ELOVL fatty acid elongase 6 [Source:HGNC Symbol;Acc:HGNC:15829]	1283	0.534	true	-1.2	0.00208	0.156
ENSCAFG00000001108	LRRC6	protein_coding	leucine rich repeat containing 6 [Source:HGNC Symbol;Acc:HGNC:16725]	1523	0.425	true	-1.3	0.00209	0.156
ENSCAFG00000029812	EPHX4	protein_coding	epoxide hydrolase 4 [Source:HGNC Symbol;Acc:HGNC:23758]	4956	0.363	true	-1.1	0.0021	0.156
ENSCAFG00000013541	MYPN	protein_coding	myopalladin [Source:HGNC Symbol;Acc:HGNC:23246]	4240	0.497	true	1.34	0.00215	0.156
ENSCAFG00000010563	GRB14	protein_coding	growth factor receptor bound protein 14 [Source:HGNC Symbol;Acc:HGNC:4565]	3466	0.356	true	-0.99	0.00215	0.156
ENSCAFG00000009810	JAM3	protein_coding	junctional adhesion molecule 3 [Source:HGNC Symbol;Acc:HGNC:15532]	4175	0.522	true	-0.692	0.00215	0.156
ENSCAFG00000015002	PRRX1	protein_coding	paired related homeobox 1 [Source:HGNC Symbol;Acc:HGNC:9142]	2428	0.499	true	-0.903	0.00216	0.156
ENSCAFG00000005718	E2F7	protein_coding	E2F transcription factor 7 [Source:HGNC Symbol;Acc:HGNC:23820]	5326	0.476	true	-0.836	0.00216	0.156
ENSCAFG00000031965	FGF1	protein_coding	fibroblast growth factor 1 [Source:HGNC Symbol;Acc:HGNC:3665]	4352	0.435	true	1.25	0.00219	0.157
ENSCAFG00000016909	SLC5A2	protein_coding	solute carrier family 5 member 2 [Source:HGNC Symbol;Acc:HGNC:11037]	2022	0.592	true	0.989	0.0022	0.157
ENSCAFG00000011265	PTPRC	protein_coding	protein tyrosine phosphatase, receptor type C [Source:HGNC Symbol;Acc:HGNC:9666]	3998	0.43	true	1.17	0.00223	0.157
ENSCAFG00000013167	AKAP6	protein_coding	A-kinase anchoring protein 6 [Source:HGNC Symbol;Acc:HGNC:376]	7335	0.462	true	1.25	0.00224	0.157
ENSCAFG00000031808		protein_coding		3938	0.48	true	-2.06	0.00224	0.157
ENSCAFG00000006881	SLC1A2	protein_coding	solute carrier family 1 member 2 [Source:HGNC Symbol;Acc:HGNC:10940]	2665	0.487	true	1.04	0.00225	0.157
ENSCAFG00000007149	FBLN7	protein_coding	fibulin 7 [Source:HGNC Symbol;Acc:HGNC:26740]	3295	0.541	true	-0.802	0.00226	0.157
ENSCAFG00000018530	MAP2K3	protein_coding	mitogen-activated protein kinase kinase 3 [Source:HGNC Symbol;Acc:HGNC:6843]	3406	0.571	true	1.01	0.00231	0.157
ENSCAFG00000009144	CDH17	protein_coding	cadherin 17 [Source:HGNC Symbol;Acc:HGNC:1756]	3440	0.446	true	1.1	0.00232	0.157
ENSCAFG00000016786		protein_coding		9148	0.556	true	1.06	0.00233	0.157
ENSCAFG00000003174	DPY19L1	protein_coding	dpy-19 like 1 [Source:HGNC Symbol;Acc:HGNC:22205]	3644	0.446	true	-1.08	0.00237	0.157
ENSCAFG00000003429	CFTR	protein_coding	Cystic fibrosis transmembrane conductance regulator [Source:UniProtKB/Swiss-Prot;Acc:Q5U820]	6114	0.47	true	1.13	0.00238	0.157
ENSCAFG00000030640	PID1	protein_coding	phosphotyrosine interaction domain containing 1 [Source:HGNC Symbol;Acc:HGNC:26084]	5411	0.412	true	1.1	0.00239	0.157
ENSCAFG00000008653	GRIA2	protein_coding	glutamate ionotropic receptor AMPA type subunit 2 [Source:HGNC Symbol;Acc:HGNC:4572]	2579	0.433	true	-1.06	0.0024	0.157
ENSCAFG00000001601	PLIN2	protein_coding	perilipin 2 [Source:HGNC Symbol;Acc:HGNC:248]	2638	0.47	true	0.941	0.00241	0.157
ENSCAFG00000008753	DPYSL2	protein_coding	dihydropyrimidinase like 2 [Source:HGNC Symbol;Acc:HGNC:3014]	5006	0.485	true	-0.965	0.00241	0.157
ENSCAFG00000003409	RRM2	protein_coding	ribonucleotide reductase regulatory subunit M2 [Source:HGNC Symbol;Acc:HGNC:10452]	1887	0.594	true	-0.927	0.00242	0.157
ENSCAFG00000003720	NRCAM	protein_coding	neuronal cell adhesion molecule [Source:HGNC Symbol;Acc:HGNC:7994]	4501	0.46	true	-1.39	0.00243	0.157
ENSCAFG00000009905	MMP9	protein_coding	matrix metallopeptidase 9 [Source:HGNC Symbol;Acc:HGNC:7176]	2538	0.612	true	2.08	0.00243	0.157
ENSCAFG00000008051		protein_coding		7201	0.369	true	-1.11	0.00243	0.157
ENSCAFG00000018826	STK26	protein_coding	serine/threonine kinase 26 [Source:HGNC Symbol;Acc:HGNC:18174]	4422	0.439	true	-0.945	0.00245	0.157
ENSCAFG00000024888	FOLH1	protein_coding	folate hydrolase 1 [Source:HGNC Symbol;Acc:HGNC:3788]	2909	0.402	true	-0.835	0.00247	0.157
ENSCAFG00000023602	ECSCR	protein_coding	Endothelial cell-specific chemotaxis regulator [Source:UniProtKB/Swiss-Prot;Acc:P0C8R9]	1817	0.493	true	1.05	0.00247	0.157
ENSCAFG00000032583	METTL7A	protein_coding	methyltransferase like 7A [Source:HGNC Symbol;Acc:HGNC:24550]	4710	0.493	true	-0.615	0.00248	0.157
ENSCAFG00000010519	DDX25	protein_coding	DEAD-box helicase 25 [Source:HGNC Symbol;Acc:HGNC:18698]	1286	0.471	true	1.02	0.00248	0.157
ENSCAFG00000011908	SHTN1	protein_coding	shootin 1 [Source:HGNC Symbol;Acc:HGNC:29319]	3115	0.44	true	-0.783	0.0025	0.157
ENSCAFG00000000602	RRM2B	protein_coding	ribonucleotide reductase regulatory TP53 inducible subunit M2B [Source:HGNC Symbol;Acc:HGNC:17296]	5401	0.373	true	-1.04	0.0025	0.157
ENSCAFG00000013772	UNC80	protein_coding	unc-80 homolog, NALCN activator [Source:HGNC Symbol;Acc:HGNC:26582]	11180	0.507	true	1.23	0.00255	0.16
ENSCAFG00000017778	GPRASP2	protein_coding	G protein-coupled receptor associated sorting protein 2 [Source:HGNC Symbol;Acc:HGNC:25169]	2541	0.472	true	-1.08	0.00258	0.16
ENSCAFG00000018360		protein_coding		1209	0.554	true	0.928	0.00258	0.16
ENSCAFG00000018822	PATJ	protein_coding	PATJ, crumbs cell polarity complex component [Source:HGNC Symbol;Acc:HGNC:28881]	7599	0.442	true	-0.987	0.00261	0.16
ENSCAFG00000003808	JADE1	protein_coding	jade family PHD finger 1 [Source:HGNC Symbol;Acc:HGNC:30027]	3552	0.536	true	0.86	0.00262	0.16
ENSCAFG00000031329		protein_coding		1029	0.551	true	1.5	0.00263	0.16
ENSCAFG00000006835	NR1H4	protein_coding	nuclear receptor subfamily 1 group H member 4 [Source:HGNC Symbol;Acc:HGNC:7967]	2322	0.434	true	0.987	0.00266	0.16
ENSCAFG00000030737	ERICH4	protein_coding	glutamate rich 4 [Source:HGNC Symbol;Acc:HGNC:34497]	890	0.551	true	0.985	0.00268	0.16
ENSCAFG00000029759		protein_coding		393	0.695	true	1.35	0.00269	0.16
ENSCAFG00000020108	SLC44A3	protein_coding	solute carrier family 44 member 3 [Source:HGNC Symbol;Acc:HGNC:28689]	2200	0.504	true	1.09	0.00271	0.16
ENSCAFG00000009699	CHD9	protein_coding	chromodomain helicase DNA binding protein 9 [Source:HGNC Symbol;Acc:HGNC:25701]	9040	0.429	true	-0.95	0.00271	0.16
ENSCAFG00000022742	CYTB	protein_coding	Cytochrome b [Source:UniProtKB/Swiss-Prot;Acc:Q34101]	1140	0.418	true	-0.899	0.00272	0.16
ENSCAFG00000011828	KLHL6	protein_coding	kelch like family member 6 [Source:HGNC Symbol;Acc:HGNC:18653]	1689	0.516	true	1.35	0.00274	0.16
ENSCAFG00000002397	SHB	protein_coding	SH2 domain containing adaptor protein B [Source:HGNC Symbol;Acc:HGNC:10838]	1806	0.664	true	0.997	0.00275	0.16
ENSCAFG00000008077	STAU2	protein_coding	staufen double-stranded RNA binding protein 2 [Source:HGNC Symbol;Acc:HGNC:11371]	2550	0.434	true	-1.01	0.00276	0.16
ENSCAFG00000028667	CBLN3	protein_coding	cerebellin 3 precursor [Source:HGNC Symbol;Acc:HGNC:20146]	3699	0.504	true	1.16	0.00276	0.16
ENSCAFG00000018673	SMARCA1	protein_coding	SWI/SNF related, matrix associated, actin dependent regulator of chromatin, subfamily a, member 1 [Source:HGNC Symbol;Acc:HGNC:11097]	4122	0.379	true	-0.958	0.00276	0.16
ENSCAFG00000013649		protein_coding		1395	0.507	true	1.07	0.00277	0.16
ENSCAFG00000018218	AMOT	protein_coding	angiomotin [Source:HGNC Symbol;Acc:HGNC:17810]	7249	0.483	true	-1.07	0.00283	0.162
ENSCAFG00000030402		protein_coding		2676	0.39	true	-1.36	0.00285	0.162
ENSCAFG00000013060		protein_coding		1152	0.463	true	-0.933	0.00287	0.162
ENSCAFG00000030300	CCR7	protein_coding	C-C motif chemokine receptor 7 [Source:HGNC Symbol;Acc:HGNC:1608]	5874	0.53	true	1.85	0.00287	0.162
ENSCAFG00000018591	ARHGAP28	protein_coding	Rho GTPase activating protein 28 [Source:HGNC Symbol;Acc:HGNC:25509]	6887	0.374	true	-1.65	0.00288	0.162
ENSCAFG00000017941	CYP1A2	protein_coding	cytochrome P450 family 1 subfamily A member 2 [Source:HGNC Symbol;Acc:HGNC:2596]	1778	0.561	true	1.65	0.00288	0.162
ENSCAFG00000028882	PLA2G2C	protein_coding	phospholipase A2 group IIC [Source:HGNC Symbol;Acc:HGNC:9032]	4663	0.566	true	1.21	0.00292	0.163
ENSCAFG00000005887	GALNT15	protein_coding	polypeptide N-acetylgalactosaminyltransferase 15 [Source:HGNC Symbol;Acc:HGNC:21531]	4582	0.501	true	1.24	0.00293	0.164
ENSCAFG00000020256	ODF2L	protein_coding	outer dense fiber of sperm tails 2 like [Source:HGNC Symbol;Acc:HGNC:29225]	1886	0.345	true	-1.26	0.00295	0.164
ENSCAFG00000010188	LGR4	protein_coding	leucine rich repeat containing G protein-coupled receptor 4 [Source:HGNC Symbol;Acc:HGNC:13299]	5389	0.423	true	-0.983	0.00296	0.164
ENSCAFG00000001423	CPNE5	protein_coding	copine 5 [Source:HGNC Symbol;Acc:HGNC:2318]	2968	0.583	true	0.879	0.00298	0.164
ENSCAFG00000006655	ADGRD1	protein_coding	adhesion G protein-coupled receptor D1 [Source:HGNC Symbol;Acc:HGNC:19893]	6231	0.544	true	1.58	0.00302	0.165
ENSCAFG00000022717	ND2	protein_coding	NADH-ubiquinone oxidoreductase chain 2 [Source:UniProtKB/Swiss-Prot;Acc:Q9ZZ65]	1044	0.366	true	-0.948	0.00307	0.167
ENSCAFG00000018883	PIPOX	protein_coding	pipecolic acid and sarcosine oxidase [Source:HGNC Symbol;Acc:HGNC:17804]	1664	0.532	true	1.52	0.00308	0.167
ENSCAFG00000020390	MSH4	protein_coding	mutS homolog 4 [Source:HGNC Symbol;Acc:HGNC:7327]	4674	0.361	true	1.04	0.00308	0.167
ENSCAFG00000009753	TWNK	protein_coding	twinkle mtDNA helicase [Source:HGNC Symbol;Acc:HGNC:1160]	2055	0.564	true	1.04	0.0031	0.167
ENSCAFG00000004210	ARMC3	protein_coding	armadillo repeat containing 3 [Source:HGNC Symbol;Acc:HGNC:30964]	3761	0.397	true	1.34	0.00313	0.168
ENSCAFG00000030848	NMB	protein_coding	neuromedin B [Source:HGNC Symbol;Acc:HGNC:7842]	1181	0.641	true	1.02	0.00317	0.17
ENSCAFG00000007907	LRBA	protein_coding	LPS responsive beige-like anchor protein [Source:HGNC Symbol;Acc:HGNC:1742]	7907	0.421	true	-0.816	0.00321	0.171
ENSCAFG00000020310	SMPD3	protein_coding	sphingomyelin phosphodiesterase 3 [Source:HGNC Symbol;Acc:HGNC:14240]	2245	0.638	true	0.871	0.00326	0.171
ENSCAFG00000030440	NOV	protein_coding	nephroblastoma overexpressed [Source:HGNC Symbol;Acc:HGNC:7885]	4459	0.451	true	1.25	0.00326	0.171
ENSCAFG00000009407	LPCAT2	protein_coding	lysophosphatidylcholine acyltransferase 2 [Source:HGNC Symbol;Acc:HGNC:26032]	6245	0.392	true	-1.16	0.00326	0.171
ENSCAFG00000008711	MME	protein_coding	neprilysin [Source:RefSeq peptide;Acc:NP_001275995]	2224	0.422	true	-1.02	0.00327	0.171
ENSCAFG00000031644	FBXL7	protein_coding	F-box and leucine rich repeat protein 7 [Source:HGNC Symbol;Acc:HGNC:13604]	3798	0.607	true	-0.822	0.00328	0.171
ENSCAFG00000005057	ITIH2	protein_coding	inter-alpha-trypsin inhibitor heavy chain 2 [Source:HGNC Symbol;Acc:HGNC:6167]	2847	0.472	true	1.49	0.00328	0.171
ENSCAFG00000031460	ICAM1	protein_coding	intercellular adhesion molecule 1 [Source:HGNC Symbol;Acc:HGNC:5344]	2908	0.575	true	0.861	0.0033	0.171
ENSCAFG00000023845	C4orf47	protein_coding	chromosome 4 open reading frame 47 [Source:HGNC Symbol;Acc:HGNC:34346]	1107	0.391	true	-1.04	0.0033	0.171
ENSCAFG00000012339	ATF3	protein_coding	activating transcription factor 3 [Source:HGNC Symbol;Acc:HGNC:785]	1940	0.505	true	0.941	0.00332	0.171
ENSCAFG00000003373	DGKI	protein_coding	diacylglycerol kinase iota [Source:HGNC Symbol;Acc:HGNC:2855]	2610	0.496	true	0.854	0.00337	0.173
ENSCAFG00000007524	MPHOSPH9	protein_coding	M-phase phosphoprotein 9 [Source:HGNC Symbol;Acc:HGNC:7215]	8128	0.405	true	-0.975	0.0034	0.173
ENSCAFG00000011403	ASPM	protein_coding	Abnormal spindle-like microcephaly-associated protein homolog [Source:UniProtKB/Swiss-Prot;Acc:P62286]	10240	0.393	true	-0.893	0.00343	0.173
ENSCAFG00000030107		protein_coding		531	0.584	true	1.45	0.00346	0.173
ENSCAFG00000015738	EVC2	protein_coding	EvC ciliary complex subunit 2 [Source:HGNC Symbol;Acc:HGNC:19747]	4523	0.568	true	-0.608	0.00347	0.173
ENSCAFG00000015060	P2RX6	protein_coding	purinergic receptor P2X 6 [Source:HGNC Symbol;Acc:HGNC:8538]	1104	0.579	true	0.983	0.00348	0.173
ENSCAFG00000030295		protein_coding		3309	0.53	true	1.09	0.00351	0.173
ENSCAFG00000030433		protein_coding		942	0.722	true	0.867	0.00351	0.173
ENSCAFG00000014723	UBA52	protein_coding	Ubiquitin-60S ribosomal protein L40 Ubiquitin 60S ribosomal protein L40 [Source:UniProtKB/Swiss-Prot;Acc:P63050]	575	0.56	true	0.626	0.00354	0.173
ENSCAFG00000006915	MTMR7	protein_coding	myotubularin related protein 7 [Source:HGNC Symbol;Acc:HGNC:7454]	3000	0.52	true	2.1	0.00354	0.173
ENSCAFG00000007343		protein_coding		6822	0.458	true	-0.731	0.00354	0.173
ENSCAFG00000002489	PLEKHH2	protein_coding	pleckstrin homology, MyTH4 and FERM domain containing H2 [Source:HGNC Symbol;Acc:HGNC:30506]	6653	0.412	true	-0.902	0.00355	0.173
ENSCAFG00000014558	ANKRD45	protein_coding	ankyrin repeat domain 45 [Source:HGNC Symbol;Acc:HGNC:24786]	4652	0.396	true	-1.02	0.00356	0.173
ENSCAFG00000001617	VPS13A	protein_coding	vacuolar protein sorting 13 homolog A [Source:HGNC Symbol;Acc:HGNC:1908]	9982	0.387	true	-1.17	0.00356	0.173
ENSCAFG00000001101	PTPRK	protein_coding	protein tyrosine phosphatase, receptor type K [Source:HGNC Symbol;Acc:HGNC:9674]	5820	0.467	true	-0.789	0.00358	0.174
ENSCAFG00000001007	FBXO32	protein_coding	F-box protein 32 [Source:HGNC Symbol;Acc:HGNC:16731]	2945	0.553	true	1.09	0.00361	0.174
ENSCAFG00000029853	CDKN1A	protein_coding	cyclin dependent kinase inhibitor 1A [Source:HGNC Symbol;Acc:HGNC:1784]	4579	0.476	true	0.985	0.00362	0.174
ENSCAFG00000017090	MYCBPAP	protein_coding	MYCBP associated protein [Source:HGNC Symbol;Acc:HGNC:19677]	2610	0.587	true	1.07	0.00363	0.174
ENSCAFG00000010813	BDH2	protein_coding	3-hydroxybutyrate dehydrogenase type 2 [Source:RefSeq peptide;Acc:NP_001300730]	924	0.461	true	-0.948	0.00367	0.174
ENSCAFG00000007696	PRDM14	protein_coding	PR/SET domain 14 [Source:HGNC Symbol;Acc:HGNC:14001]	1692	0.543	true	1.05	0.00368	0.174
ENSCAFG00000011087	DKK2	protein_coding	dickkopf WNT signaling pathway inhibitor 2 [Source:HGNC Symbol;Acc:HGNC:2892]	3105	0.384	true	-1.09	0.00369	0.174
ENSCAFG00000002416	TDRD7	protein_coding	tudor domain containing 7 [Source:HGNC Symbol;Acc:HGNC:30831]	5042	0.43	true	-0.757	0.00369	0.174
ENSCAFG00000013234	LAMC1	protein_coding	laminin subunit gamma 1 [Source:HGNC Symbol;Acc:HGNC:6492]	8128	0.473	true	-0.764	0.0037	0.174
ENSCAFG00000002758	SLC44A1	protein_coding	solute carrier family 44 member 1 [Source:HGNC Symbol;Acc:HGNC:18798]	1974	0.454	true	-0.862	0.00376	0.177
ENSCAFG00000017996	ACACA	protein_coding	acetyl-CoA carboxylase alpha [Source:HGNC Symbol;Acc:HGNC:84]	7770	0.48	true	-0.908	0.00378	0.177
ENSCAFG00000023829	PMAIP1	protein_coding	Phorbol-12-myristate-13-acetate-induced protein 1 [Source:UniProtKB/Swiss-Prot;Acc:Q1PCT2]	168	0.577	true	1.11	0.00379	0.177
ENSCAFG00000024295		protein_coding		657	0.677	true	1.12	0.0038	0.177
ENSCAFG00000010848	GAP43	protein_coding	growth associated protein 43 [Source:HGNC Symbol;Acc:HGNC:4140]	1778	0.506	true	-0.735	0.00383	0.177
ENSCAFG00000000594	MARCH3	protein_coding	membrane associated ring-CH-type finger 3 [Source:HGNC Symbol;Acc:HGNC:28728]	2031	0.47	true	0.667	0.00386	0.178
ENSCAFG00000006702	HSD17B12	protein_coding	hydroxysteroid 17-beta dehydrogenase 12 [Source:HGNC Symbol;Acc:HGNC:18646]	2654	0.453	true	-1.07	0.00387	0.178
ENSCAFG00000018531	DLGAP1	protein_coding	DLG associated protein 1 [Source:HGNC Symbol;Acc:HGNC:2905]	7760	0.486	true	1.08	0.00389	0.178
ENSCAFG00000020062	DPYD	protein_coding	dihydropyrimidine dehydrogenase [Source:HGNC Symbol;Acc:HGNC:3012]	3194	0.455	true	-0.85	0.00394	0.178
ENSCAFG00000015054	MMP1	protein_coding	matrix metallopeptidase 1 [Source:HGNC Symbol;Acc:HGNC:7155]	1854	0.442	true	0.883	0.00394	0.178
ENSCAFG00000031894	FAM46A	protein_coding	family with sequence similarity 46 member A [Source:HGNC Symbol;Acc:HGNC:18345]	5799	0.432	true	-1.14	0.00395	0.178
ENSCAFG00000008679	LMBR1L	protein_coding	limb development membrane protein 1 like [Source:HGNC Symbol;Acc:HGNC:18268]	1521	0.565	true	0.88	0.00397	0.178
ENSCAFG00000005323	DCT	protein_coding	Canis lupus familiaris dopachrome tautomerase (DCT), mRNA. [Source:RefSeq mRNA;Acc:NM_001284466]	1590	0.502	true	1.25	0.00398	0.178
ENSCAFG00000002850	OSBPL3	protein_coding	oxysterol binding protein like 3 [Source:HGNC Symbol;Acc:HGNC:16370]	2782	0.468	true	-0.883	0.00398	0.178
ENSCAFG00000010696	ADD3	protein_coding	adducin 3 [Source:HGNC Symbol;Acc:HGNC:245]	5008	0.39	true	-0.999	0.00399	0.178
ENSCAFG00000002007	SAMD9L	protein_coding	sterile alpha motif domain containing 9 like [Source:HGNC Symbol;Acc:HGNC:1349]	4683	0.38	true	-1.02	0.00401	0.178
ENSCAFG00000012891	PARD3B	protein_coding	par-3 family cell polarity regulator beta [Source:HGNC Symbol;Acc:HGNC:14446]	5183	0.498	true	-0.687	0.00401	0.178
ENSCAFG00000000934	COL14A1	protein_coding	collagen type XIV alpha 1 chain [Source:HGNC Symbol;Acc:HGNC:2191]	8952	0.462	true	-0.831	0.00404	0.178
ENSCAFG00000023828	TGM3	protein_coding	transglutaminase 3 [Source:HGNC Symbol;Acc:HGNC:11779]	2587	0.554	true	1.81	0.00406	0.178
ENSCAFG00000002519	ITGB8	protein_coding	integrin subunit beta 8 [Source:HGNC Symbol;Acc:HGNC:6163]	2340	0.422	true	-0.822	0.00408	0.178
ENSCAFG00000000681	FBN2	protein_coding	fibrillin 2 [Source:HGNC Symbol;Acc:HGNC:3604]	10880	0.498	true	-0.773	0.00408	0.178
ENSCAFG00000000252	SLC26A10	protein_coding	solute carrier family 26 member 10 [Source:HGNC Symbol;Acc:HGNC:14470]	1594	0.64	true	0.842	0.0041	0.178
ENSCAFG00000004060	NT5DC1	protein_coding	5'-nucleotidase domain containing 1 [Source:HGNC Symbol;Acc:HGNC:21556]	4233	0.395	true	-0.897	0.00413	0.178
ENSCAFG00000028978	IL2RG	protein_coding	Cytokine receptor common subunit gamma [Source:UniProtKB/Swiss-Prot;Acc:P40321]	4266	0.506	true	0.999	0.00413	0.178
ENSCAFG00000030931	LIF	protein_coding	LIF, interleukin 6 family cytokine [Source:HGNC Symbol;Acc:HGNC:6596]	4196	0.569	true	1.24	0.00414	0.178
ENSCAFG00000020168	BRDT	protein_coding	bromodomain testis associated [Source:HGNC Symbol;Acc:HGNC:1105]	3234	0.424	true	0.933	0.00415	0.178
ENSCAFG00000007042	DNAH10	protein_coding	dynein axonemal heavy chain 10 [Source:HGNC Symbol;Acc:HGNC:2941]	12960	0.487	true	1.15	0.00415	0.178
ENSCAFG00000007551	ESYT3	protein_coding	extended synaptotagmin 3 [Source:HGNC Symbol;Acc:HGNC:24295]	2908	0.585	true	0.952	0.00417	0.178
ENSCAFG00000008744	RASGRF2	protein_coding	Ras protein specific guanine nucleotide releasing factor 2 [Source:HGNC Symbol;Acc:HGNC:9876]	4718	0.478	true	1	0.00418	0.178
ENSCAFG00000007325	PRRG4	protein_coding	proline rich and Gla domain 4 [Source:HGNC Symbol;Acc:HGNC:30799]	893	0.516	true	0.939	0.00421	0.178
ENSCAFG00000018122	CHST9	protein_coding	carbohydrate sulfotransferase 9 [Source:HGNC Symbol;Acc:HGNC:19898]	1089	0.406	true	-1.37	0.00421	0.178
ENSCAFG00000015680	MYO5C	protein_coding	myosin VC [Source:HGNC Symbol;Acc:HGNC:7604]	6369	0.453	true	0.899	0.00422	0.178
ENSCAFG00000025031		protein_coding		1309	0.406	true	1.12	0.00423	0.178
ENSCAFG00000010211	MBOAT1	protein_coding	membrane bound O-acyltransferase domain containing 1 [Source:HGNC Symbol;Acc:HGNC:21579]	1728	0.517	true	-0.888	0.00425	0.178
ENSCAFG00000006786	SLC17A8	protein_coding	solute carrier family 17 member 8 [Source:HGNC Symbol;Acc:HGNC:20151]	4780	0.394	true	1.31	0.00427	0.179
ENSCAFG00000019176	ZNF185	protein_coding	zinc finger protein 185 with LIM domain [Source:HGNC Symbol;Acc:HGNC:12976]	3520	0.517	true	-1.13	0.00428	0.179
ENSCAFG00000003896	HSPA4L	protein_coding	heat shock protein family A (Hsp70) member 4 like [Source:HGNC Symbol;Acc:HGNC:17041]	4366	0.393	true	-1.03	0.00435	0.179
ENSCAFG00000030496	FHAD1	protein_coding	forkhead associated phosphopeptide binding domain 1 [Source:HGNC Symbol;Acc:HGNC:29408]	5024	0.498	true	1.04	0.00436	0.179
ENSCAFG00000002645	KCNQ5	protein_coding	potassium voltage-gated channel subfamily Q member 5 [Source:HGNC Symbol;Acc:HGNC:6299]	4908	0.452	true	-1.4	0.00436	0.179
ENSCAFG00000011583	ABHD2	protein_coding	abhydrolase domain containing 2 [Source:HGNC Symbol;Acc:HGNC:18717]	1902	0.569	true	0.735	0.00437	0.179
ENSCAFG00000006612	SUCLG2	protein_coding	succinate-CoA ligase GDP-forming beta subunit [Source:HGNC Symbol;Acc:HGNC:11450]	1998	0.422	true	-0.984	0.00437	0.179
ENSCAFG00000014241	YJEFN3	protein_coding	YjeF N-terminal domain containing 3 [Source:HGNC Symbol;Acc:HGNC:24785]	952	0.64	true	0.784	0.0044	0.179
ENSCAFG00000010177	KDM1B	protein_coding	lysine demethylase 1B [Source:HGNC Symbol;Acc:HGNC:21577]	2937	0.486	true	-0.881	0.0044	0.179
ENSCAFG00000006959	PROM2	protein_coding	prominin 2 [Source:HGNC Symbol;Acc:HGNC:20685]	4573	0.562	true	0.949	0.0044	0.179
ENSCAFG00000001047	NCOA7	protein_coding	nuclear receptor coactivator 7 [Source:HGNC Symbol;Acc:HGNC:21081]	3782	0.432	true	-0.8	0.00442	0.179
ENSCAFG00000015861	FAM213A	protein_coding	family with sequence similarity 213 member A [Source:HGNC Symbol;Acc:HGNC:28651]	3783	0.554	true	-0.635	0.00445	0.179
ENSCAFG00000031929	C3orf58	protein_coding	chromosome 3 open reading frame 58 [Source:HGNC Symbol;Acc:HGNC:28490]	4231	0.394	true	-1.25	0.00446	0.179
ENSCAFG00000017326		protein_coding		1889	0.583	true	1.64	0.00448	0.179
ENSCAFG00000018002	KLHL14	protein_coding	kelch like family member 14 [Source:HGNC Symbol;Acc:HGNC:29266]	3972	0.473	true	-1.02	0.00448	0.179
ENSCAFG00000032014	RAB39A	protein_coding	RAB39A, member RAS oncogene family [Source:HGNC Symbol;Acc:HGNC:16521]	5218	0.376	true	-1.39	0.0045	0.179
ENSCAFG00000006503	RBPMS	protein_coding	RNA binding protein with multiple splicing [Source:HGNC Symbol;Acc:HGNC:19097]	657	0.51	true	0.72	0.00451	0.179
ENSCAFG00000014774	GPR160	protein_coding	G protein-coupled receptor 160 [Source:HGNC Symbol;Acc:HGNC:23693]	1017	0.348	true	-1.3	0.00452	0.179
ENSCAFG00000001911	ALDH1L2	protein_coding	aldehyde dehydrogenase 1 family member L2 [Source:HGNC Symbol;Acc:HGNC:26777]	2947	0.491	true	-0.863	0.00455	0.179
ENSCAFG00000013856	ACADL	protein_coding	acyl-CoA dehydrogenase, long chain [Source:HGNC Symbol;Acc:HGNC:88]	1314	0.457	true	-0.981	0.00455	0.179
ENSCAFG00000014615		protein_coding		1077	0.544	true	0.95	0.00457	0.179
ENSCAFG00000008827	ALMS1	protein_coding	ALMS1, centrosome and basal body associated protein [Source:HGNC Symbol;Acc:HGNC:428]	12500	0.433	true	-0.876	0.00457	0.179
ENSCAFG00000019952	ATP2C2	protein_coding	ATPase secretory pathway Ca2+ transporting 2 [Source:HGNC Symbol;Acc:HGNC:29103]	2817	0.535	true	1.25	0.0046	0.179
ENSCAFG00000012792	PES1	protein_coding	pescadillo ribosomal biogenesis factor 1 [Source:HGNC Symbol;Acc:HGNC:8848]	2915	0.53	true	0.614	0.0046	0.179
ENSCAFG00000010285	ABCG1	protein_coding	ATP binding cassette subfamily G member 1 [Source:HGNC Symbol;Acc:HGNC:73]	2116	0.574	true	1.49	0.00462	0.179
ENSCAFG00000013762	PTGS2	protein_coding	prostaglandin-endoperoxide synthase 2 [Source:HGNC Symbol;Acc:HGNC:9605]	3572	0.398	true	-0.901	0.00463	0.179
ENSCAFG00000007152	PTPRG	protein_coding	protein tyrosine phosphatase, receptor type G [Source:HGNC Symbol;Acc:HGNC:9671]	6500	0.474	true	-0.945	0.00463	0.179
ENSCAFG00000004292	CHORDC1	protein_coding	cysteine and histidine rich domain containing 1 [Source:HGNC Symbol;Acc:HGNC:14525]	993	0.415	true	-0.873	0.00467	0.179
ENSCAFG00000001115	L3MBTL3	protein_coding	l(3)mbt-like 3 (Drosophila) [Source:HGNC Symbol;Acc:HGNC:23035]	2401	0.457	true	-0.798	0.00469	0.179
ENSCAFG00000016286	DNAJB1	protein_coding	DnaJ heat shock protein family (Hsp40) member B1 [Source:HGNC Symbol;Acc:HGNC:5270]	5081	0.498	true	-0.606	0.00472	0.179
ENSCAFG00000006424	GXYLT2	protein_coding	glucoside xylosyltransferase 2 [Source:HGNC Symbol;Acc:HGNC:33383]	5317	0.373	true	-1.25	0.00473	0.179
ENSCAFG00000019992	OLFM3	protein_coding	olfactomedin 3 [Source:HGNC Symbol;Acc:HGNC:17990]	1608	0.457	true	0.83	0.00473	0.179
ENSCAFG00000011784	ERN1	protein_coding	endoplasmic reticulum to nucleus signaling 1 [Source:HGNC Symbol;Acc:HGNC:3449]	3010	0.545	true	0.663	0.00478	0.179
ENSCAFG00000018678	SARM1	protein_coding	sterile alpha and TIR motif containing 1 [Source:HGNC Symbol;Acc:HGNC:17074]	2178	0.672	true	1.16	0.00478	0.179
ENSCAFG00000014818	PPP3CB	protein_coding	protein phosphatase 3 catalytic subunit beta [Source:HGNC Symbol;Acc:HGNC:9315]	5875	0.385	true	-1.01	0.00479	0.179
ENSCAFG00000016244	LBR	protein_coding	lamin B receptor [Source:HGNC Symbol;Acc:HGNC:6518]	2469	0.492	true	-0.615	0.00479	0.179
ENSCAFG00000003160	SH3BP5L	protein_coding	SH3 binding domain protein 5 like [Source:HGNC Symbol;Acc:HGNC:29360]	3087	0.602	true	0.782	0.00479	0.179
ENSCAFG00000018090	AMMECR1	protein_coding	Alport syndrome, mental retardation, midface hypoplasia and elliptocytosis chromosomal region gene 1 [Source:HGNC Symbol;Acc:HGNC:467]	5399	0.414	true	-0.994	0.0048	0.179
ENSCAFG00000017636	PPP4R4	protein_coding	protein phosphatase 4 regulatory subunit 4 [Source:HGNC Symbol;Acc:HGNC:23788]	3230	0.388	true	-1.08	0.00482	0.18
ENSCAFG00000002928	SVEP1	protein_coding	sushi, von Willebrand factor type A, EGF and pentraxin domain containing 1 [Source:HGNC Symbol;Acc:HGNC:15985]	10600	0.48	true	-0.821	0.00484	0.18
ENSCAFG00000009663	SCD	protein_coding	stearoyl-CoA desaturase [Source:HGNC Symbol;Acc:HGNC:10571]	3424	0.509	true	-1.5	0.00487	0.18
ENSCAFG00000017944	TBC1D8B	protein_coding	TBC1 domain family member 8B [Source:HGNC Symbol;Acc:HGNC:24715]	4108	0.398	true	-0.987	0.00488	0.18
ENSCAFG00000030803		protein_coding		935	0.401	true	0.963	0.0049	0.18
ENSCAFG00000011274	SV2B	protein_coding	synaptic vesicle glycoprotein 2B [Source:HGNC Symbol;Acc:HGNC:16874]	2448	0.496	true	1.12	0.0049	0.18
ENSCAFG00000009117		protein_coding		7763	0.422	true	-0.854	0.00491	0.18
ENSCAFG00000002631		protein_coding		866	0.583	true	-0.736	0.00493	0.18
ENSCAFG00000009197	PHTF1	protein_coding	putative homeodomain transcription factor 1 [Source:HGNC Symbol;Acc:HGNC:8939]	1749	0.436	true	-0.74	0.00496	0.18
ENSCAFG00000003776	NRP1	protein_coding	neuropilin 1 [Source:HGNC Symbol;Acc:HGNC:8004]	3076	0.497	true	-0.617	0.00497	0.18
ENSCAFG00000011592	TTC21B	protein_coding	tetratricopeptide repeat domain 21B [Source:HGNC Symbol;Acc:HGNC:25660]	5700	0.404	true	-0.941	0.00498	0.18
ENSCAFG00000023132		protein_coding		603	0.622	true	1.23	0.00499	0.18
ENSCAFG00000014720	LRRC34	protein_coding	leucine rich repeat containing 34 [Source:HGNC Symbol;Acc:HGNC:28408]	1256	0.385	true	-1.14	0.00501	0.18
ENSCAFG00000004174	SPAG6	protein_coding	sperm associated antigen 6 [Source:HGNC Symbol;Acc:HGNC:11215]	3344	0.443	true	-0.684	0.00503	0.18
ENSCAFG00000009666	ZPLD1	protein_coding	zona pellucida like domain containing 1 [Source:HGNC Symbol;Acc:HGNC:27022]	3595	0.39	true	0.841	0.00506	0.18
ENSCAFG00000002482	LGSN	protein_coding	lengsin, lens protein with glutamine synthetase domain [Source:HGNC Symbol;Acc:HGNC:21016]	2346	0.432	true	0.992	0.00506	0.18
ENSCAFG00000030196	DRAM2	protein_coding	DNA damage regulated autophagy modulator 2 [Source:HGNC Symbol;Acc:HGNC:28769]	5447	0.345	true	-0.987	0.00507	0.18
ENSCAFG00000019985	COL11A1	protein_coding	collagen type XI alpha 1 chain [Source:HGNC Symbol;Acc:HGNC:2186]	5929	0.519	true	-1.25	0.00508	0.18
ENSCAFG00000013969	SYTL5	protein_coding	synaptotagmin like 5 [Source:HGNC Symbol;Acc:HGNC:15589]	4338	0.449	true	0.979	0.00508	0.18
ENSCAFG00000016168	BID	protein_coding	BH3-interacting domain death agonist [Source:RefSeq peptide;Acc:NP_001238867]	2088	0.432	true	-0.8	0.00513	0.18
ENSCAFG00000031112		protein_coding		1161	0.744	true	1.02	0.00513	0.18
ENSCAFG00000016560	LIPC	protein_coding	hepatic triacylglycerol lipase precursor [Source:RefSeq peptide;Acc:NP_001274019]	1736	0.517	true	-0.543	0.00517	0.18
ENSCAFG00000007948	FDFT1	protein_coding	farnesyl-diphosphate farnesyltransferase 1 [Source:HGNC Symbol;Acc:HGNC:3629]	4728	0.475	true	-1.02	0.0052	0.18
ENSCAFG00000009166	CDS1	protein_coding	CDP-diacylglycerol synthase 1 [Source:HGNC Symbol;Acc:HGNC:1800]	2004	0.397	true	-1.11	0.00522	0.18
ENSCAFG00000013606	SPG11	protein_coding	SPG11, spatacsin vesicle trafficking associated [Source:HGNC Symbol;Acc:HGNC:11226]	8166	0.455	true	-0.811	0.00522	0.18
ENSCAFG00000029552		protein_coding		2451	0.544	true	0.807	0.00524	0.18
ENSCAFG00000004844	RALB	protein_coding	RAS like proto-oncogene B [Source:HGNC Symbol;Acc:HGNC:9840]	2300	0.392	true	-0.809	0.00526	0.18
ENSCAFG00000013955	DYNLT3	protein_coding	dynein light chain Tctex-type 3 [Source:HGNC Symbol;Acc:HGNC:11694]	2469	0.392	true	-1.36	0.00526	0.18
ENSCAFG00000002620	TNNT1	protein_coding	troponin T1, slow skeletal type [Source:HGNC Symbol;Acc:HGNC:11948]	1106	0.565	true	1.09	0.00526	0.18
ENSCAFG00000009183	KCNJ3	protein_coding	potassium voltage-gated channel subfamily J member 3 [Source:HGNC Symbol;Acc:HGNC:6264]	5479	0.388	true	-0.917	0.00528	0.18
ENSCAFG00000002499	DYNC2LI1	protein_coding	dynein cytoplasmic 2 light intermediate chain 1 [Source:HGNC Symbol;Acc:HGNC:24595]	1627	0.413	true	-0.886	0.0053	0.18
ENSCAFG00000006529		protein_coding		1365	0.469	true	-0.912	0.0053	0.18
ENSCAFG00000010470	GCA	protein_coding	grancalcin [Source:HGNC Symbol;Acc:HGNC:15990]	654	0.431	true	-1.03	0.00531	0.18
ENSCAFG00000015556	L3HYPDH	protein_coding	trans-L-3-hydroxyproline dehydratase [Source:HGNC Symbol;Acc:HGNC:20488]	1309	0.578	true	-0.784	0.00533	0.18
ENSCAFG00000014220	C1R	protein_coding	complement C1r [Source:HGNC Symbol;Acc:HGNC:1246]	2320	0.522	true	0.876	0.00533	0.18
ENSCAFG00000004731	TENM4	protein_coding	teneurin transmembrane protein 4 [Source:HGNC Symbol;Acc:HGNC:29945]	13570	0.541	true	-0.847	0.00534	0.18
ENSCAFG00000006339	CACNA2D1	protein_coding	calcium voltage-gated channel auxiliary subunit alpha2delta 1 [Source:HGNC Symbol;Acc:HGNC:1399]	3171	0.408	true	-0.965	0.00534	0.18
ENSCAFG00000032043		protein_coding		2123	0.568	true	0.747	0.00535	0.18
ENSCAFG00000001040	TRMT12	protein_coding	tRNA methyltransferase 12 homolog [Source:HGNC Symbol;Acc:HGNC:26091]	1320	0.556	true	0.798	0.00537	0.18
ENSCAFG00000009781	HERC6	protein_coding	HECT and RLD domain containing E3 ubiquitin protein ligase family member 6 [Source:HGNC Symbol;Acc:HGNC:26072]	3054	0.431	true	-0.841	0.00538	0.18
ENSCAFG00000009477	EXT2	protein_coding	exostosin glycosyltransferase 2 [Source:HGNC Symbol;Acc:HGNC:3513]	6433	0.488	true	-0.714	0.00539	0.18
ENSCAFG00000029426	NETO2	protein_coding	neuropilin and tolloid like 2 [Source:HGNC Symbol;Acc:HGNC:14644]	6566	0.37	true	-0.89	0.00542	0.18
ENSCAFG00000015300	SPPL2A	protein_coding	signal peptide peptidase like 2A [Source:HGNC Symbol;Acc:HGNC:30227]	3934	0.372	true	-1.2	0.00542	0.18
ENSCAFG00000029227	CSRP1	protein_coding	cysteine and glycine rich protein 1 [Source:HGNC Symbol;Acc:HGNC:2469]	4563	0.555	true	1.42	0.00546	0.181
ENSCAFG00000017525	TTC7B	protein_coding	tetratricopeptide repeat domain 7B [Source:HGNC Symbol;Acc:HGNC:19858]	3345	0.543	true	-0.573	0.0055	0.182
ENSCAFG00000014750	ERO1A	protein_coding	endoplasmic reticulum oxidoreductase 1 alpha [Source:HGNC Symbol;Acc:HGNC:13280]	5591	0.413	true	-1.11	0.00552	0.182
ENSCAFG00000020393	ACADM	protein_coding	acyl-CoA dehydrogenase, C-4 to C-12 straight chain [Source:HGNC Symbol;Acc:HGNC:89]	2578	0.401	true	-1.16	0.00555	0.182
ENSCAFG00000022739	ND5	protein_coding	NADH dehydrogenase subunit 5 (mitochondrion) [Source:RefSeq peptide;Acc:NP_008481]	1821	0.396	true	-0.819	0.00555	0.182
ENSCAFG00000007213	CHPT1	protein_coding	choline phosphotransferase 1 [Source:HGNC Symbol;Acc:HGNC:17852]	1316	0.466	true	-1.08	0.00557	0.182
ENSCAFG00000007248	GNPTAB	protein_coding	N-acetylglucosamine-1-phosphate transferase alpha and beta subunits [Source:HGNC Symbol;Acc:HGNC:29670]	4372	0.417	true	-0.827	0.00559	0.183
ENSCAFG00000000720	ACAT2	protein_coding	acetyl-CoA acetyltransferase 2 [Source:HGNC Symbol;Acc:HGNC:94]	1221	0.516	true	-0.855	0.0056	0.183
ENSCAFG00000005361	CCDC13	protein_coding	coiled-coil domain containing 13 [Source:HGNC Symbol;Acc:HGNC:26358]	2345	0.571	true	0.854	0.00564	0.183
ENSCAFG00000018537	CUL4B	protein_coding	cullin 4B [Source:HGNC Symbol;Acc:HGNC:2555]	7947	0.374	true	-0.995	0.00564	0.183
ENSCAFG00000015230	TRPM7	protein_coding	transient receptor potential cation channel subfamily M member 7 [Source:HGNC Symbol;Acc:HGNC:17994]	7310	0.378	true	-0.816	0.00568	0.183
ENSCAFG00000019181	INPP5K	protein_coding	inositol polyphosphate-5-phosphatase K [Source:HGNC Symbol;Acc:HGNC:33882]	4472	0.541	true	0.63	0.00569	0.183
ENSCAFG00000004403	SNRPD2	protein_coding	small nuclear ribonucleoprotein D2 polypeptide [Source:HGNC Symbol;Acc:HGNC:11159]	497	0.563	true	0.661	0.00576	0.183
ENSCAFG00000002487	GABBR2	protein_coding	gamma-aminobutyric acid type B receptor subunit 2 [Source:HGNC Symbol;Acc:HGNC:4507]	7139	0.522	true	-0.611	0.00577	0.183
ENSCAFG00000008810	TMEM192	protein_coding	transmembrane protein 192 [Source:HGNC Symbol;Acc:HGNC:26775]	2892	0.484	true	-0.741	0.00578	0.183
ENSCAFG00000008869	TGM2	protein_coding	transglutaminase 2 [Source:HGNC Symbol;Acc:HGNC:11778]	2304	0.616	true	2.57	0.00578	0.183
ENSCAFG00000009212	GMDS	protein_coding	GDP-mannose 4,6-dehydratase [Source:HGNC Symbol;Acc:HGNC:4369]	1125	0.467	true	-0.826	0.00579	0.183
ENSCAFG00000020391	CES2	protein_coding	carboxylesterase 2 [Source:HGNC Symbol;Acc:HGNC:1864]	1696	0.557	true	0.889	0.00579	0.183
ENSCAFG00000015159	JAK3	protein_coding	Janus kinase 3 [Source:HGNC Symbol;Acc:HGNC:6193]	5016	0.599	true	1.04	0.0058	0.183
ENSCAFG00000009306	F2RL2	protein_coding	coagulation factor II thrombin receptor like 2 [Source:HGNC Symbol;Acc:HGNC:3539]	1177	0.461	true	0.943	0.0058	0.183
ENSCAFG00000019098	FSD1	protein_coding	fibronectin type III and SPRY domain containing 1 [Source:HGNC Symbol;Acc:HGNC:13745]	3016	0.61	true	1.7	0.0058	0.183
ENSCAFG00000017710	METTL9	protein_coding	methyltransferase like 9 [Source:HGNC Symbol;Acc:HGNC:24586]	1952	0.415	true	-0.904	0.00586	0.183
ENSCAFG00000030810		protein_coding		2309	0.411	true	-0.894	0.00587	0.183
ENSCAFG00000003077		protein_coding		716	0.528	true	-0.83	0.00588	0.183
ENSCAFG00000016967	PDK2	protein_coding	pyruvate dehydrogenase kinase 2 [Source:HGNC Symbol;Acc:HGNC:8810]	1439	0.612	true	0.769	0.00589	0.183
ENSCAFG00000008123	TENM3	protein_coding	teneurin transmembrane protein 3 [Source:HGNC Symbol;Acc:HGNC:29944]	9643	0.496	true	-0.714	0.0059	0.183
ENSCAFG00000018176	TAF15	protein_coding	TATA-box binding protein associated factor 15 [Source:HGNC Symbol;Acc:HGNC:11547]	2225	0.508	true	-0.689	0.00592	0.183
ENSCAFG00000014247	CEACAM1	protein_coding		1143	0.534	true	-0.723	0.00592	0.183
ENSCAFG00000013252	NMNAT2	protein_coding	nicotinamide nucleotide adenylyltransferase 2 [Source:HGNC Symbol;Acc:HGNC:16789]	897	0.564	true	1.05	0.00593	0.183
ENSCAFG00000020395	RRAD	protein_coding	RRAD, Ras related glycolysis inhibitor and calcium channel regulator [Source:HGNC Symbol;Acc:HGNC:10446]	1494	0.641	true	1.93	0.00594	0.183
ENSCAFG00000004020	SYNGR4	protein_coding	synaptogyrin 4 [Source:HGNC Symbol;Acc:HGNC:11502]	699	0.582	true	0.9	0.00595	0.183
ENSCAFG00000008693	ADGRG3	protein_coding	adhesion G protein-coupled receptor G3 [Source:HGNC Symbol;Acc:HGNC:13728]	3355	0.55	true	1.01	0.00596	0.183
ENSCAFG00000005081	INSIG1	protein_coding	insulin induced gene 1 [Source:HGNC Symbol;Acc:HGNC:6083]	3281	0.51	true	-1.32	0.00598	0.183
ENSCAFG00000020207	KYAT3	protein_coding	kynurenine aminotransferase 3 [Source:HGNC Symbol;Acc:HGNC:33238]	3621	0.416	true	-1.07	0.00601	0.184
ENSCAFG00000024309	HIST1H1A	protein_coding	histone cluster 1 H1 family member a [Source:HGNC Symbol;Acc:HGNC:4715]	648	0.64	true	1.66	0.00604	0.184
ENSCAFG00000003757	OSTM1	protein_coding	osteopetrosis associated transmembrane protein 1 [Source:HGNC Symbol;Acc:HGNC:21652]	984	0.508	true	-0.712	0.00604	0.184
ENSCAFG00000017223	ZDHHC15	protein_coding	zinc finger DHHC-type containing 15 [Source:HGNC Symbol;Acc:HGNC:20342]	5781	0.375	true	-1.12	0.00613	0.185
ENSCAFG00000017779	NEO1	protein_coding	neogenin 1 [Source:HGNC Symbol;Acc:HGNC:7754]	5744	0.487	true	-0.662	0.00613	0.185
ENSCAFG00000014222	IFT80	protein_coding	intraflagellar transport 80 [Source:HGNC Symbol;Acc:HGNC:29262]	3265	0.374	true	-0.914	0.00616	0.185
ENSCAFG00000032287	CCL22	protein_coding	C-C motif chemokine ligand 22 [Source:HGNC Symbol;Acc:HGNC:10621]	2016	0.521	true	1.13	0.00616	0.185
ENSCAFG00000010499	CDON	protein_coding	cell adhesion associated, oncogene regulated [Source:HGNC Symbol;Acc:HGNC:17104]	7496	0.478	true	-0.764	0.00616	0.185
ENSCAFG00000009374	FITM2	protein_coding	fat storage inducing transmembrane protein 2 [Source:HGNC Symbol;Acc:HGNC:16135]	1472	0.572	true	0.802	0.00621	0.187
ENSCAFG00000030792	CA13	protein_coding	carbonic anhydrase 13 [Source:HGNC Symbol;Acc:HGNC:14914]	5130	0.39	true	-0.802	0.00624	0.187
ENSCAFG00000031390	MPZL1	protein_coding	myelin protein zero like 1 [Source:HGNC Symbol;Acc:HGNC:7226]	4928	0.516	true	-0.807	0.00625	0.187
ENSCAFG00000028862		protein_coding		3506	0.625	true	1.65	0.00631	0.187
ENSCAFG00000009908	OCA2	protein_coding	OCA2 melanosomal transmembrane protein [Source:HGNC Symbol;Acc:HGNC:8101]	3320	0.448	true	-0.936	0.00632	0.187
ENSCAFG00000001898	CDK14	protein_coding	cyclin dependent kinase 14 [Source:HGNC Symbol;Acc:HGNC:8883]	3116	0.433	true	-0.892	0.00634	0.187
ENSCAFG00000020276	CYR61	protein_coding	cysteine rich angiogenic inducer 61 [Source:HGNC Symbol;Acc:HGNC:2654]	2293	0.566	true	0.889	0.00634	0.187
ENSCAFG00000031056	MANEA	protein_coding	mannosidase endo-alpha [Source:HGNC Symbol;Acc:HGNC:21072]	5938	0.316	true	-1.31	0.00635	0.187
ENSCAFG00000014245	PDE1A	protein_coding	phosphodiesterase 1A [Source:HGNC Symbol;Acc:HGNC:8774]	2930	0.414	true	-0.88	0.00636	0.187
ENSCAFG00000001792	LIMCH1	protein_coding	LIM and calponin homology domains 1 [Source:HGNC Symbol;Acc:HGNC:29191]	4880	0.536	true	-0.625	0.00637	0.187
ENSCAFG00000032596		protein_coding	prothymosin alpha [Source:RefSeq peptide;Acc:NP_001239127]	1236	0.466	true	-0.646	0.00648	0.188
ENSCAFG00000010241	PXN	protein_coding	paxillin [Source:HGNC Symbol;Acc:HGNC:9718]	4595	0.548	true	0.854	0.00648	0.188
ENSCAFG00000015592	PCNX4	protein_coding	pecanex homolog 4 (Drosophila) [Source:HGNC Symbol;Acc:HGNC:20349]	3447	0.395	true	-0.996	0.00648	0.188
ENSCAFG00000001862	ZNF804B	protein_coding	zinc finger protein 804B [Source:HGNC Symbol;Acc:HGNC:21958]	3942	0.448	true	-1.05	0.00648	0.188
ENSCAFG00000008353	SFRP2	protein_coding	secreted frizzled related protein 2 [Source:HGNC Symbol;Acc:HGNC:10777]	1746	0.467	true	-0.903	0.00649	0.188
ENSCAFG00000008064	FAM172A	protein_coding	family with sequence similarity 172 member A [Source:HGNC Symbol;Acc:HGNC:25365]	1606	0.469	true	-0.858	0.0065	0.188
ENSCAFG00000016925	FOXO4	protein_coding	forkhead box O4 [Source:HGNC Symbol;Acc:HGNC:7139]	3697	0.579	true	0.707	0.00652	0.188
ENSCAFG00000007870	DCLK2	protein_coding	doublecortin like kinase 2 [Source:HGNC Symbol;Acc:HGNC:19002]	7168	0.58	true	-0.646	0.00652	0.188
ENSCAFG00000002190	RFX8	protein_coding	RFX family member 8, lacking RFX DNA binding domain [Source:HGNC Symbol;Acc:HGNC:37253]	1906	0.432	true	1.01	0.00654	0.188
ENSCAFG00000030403	LRAT	protein_coding	lecithin retinol acyltransferase (phosphatidylcholine--retinol O-acyltransferase) [Source:HGNC Symbol;Acc:HGNC:6685]	5220	0.465	true	-0.881	0.00663	0.191
ENSCAFG00000016524	SPIN4	protein_coding	spindlin family member 4 [Source:HGNC Symbol;Acc:HGNC:27040]	750	0.496	true	-0.817	0.00669	0.191
ENSCAFG00000018702	EFCAB7	protein_coding	EF-hand calcium binding domain 7 [Source:HGNC Symbol;Acc:HGNC:29379]	2416	0.347	true	-1	0.00669	0.191
ENSCAFG00000012059	CAMK2D	protein_coding	calcium/calmodulin dependent protein kinase II delta [Source:HGNC Symbol;Acc:HGNC:1462]	2536	0.421	true	-0.946	0.0067	0.191
ENSCAFG00000012983	ADGRG2	protein_coding	adhesion G protein-coupled receptor G2 [Source:HGNC Symbol;Acc:HGNC:4516]	4297	0.429	true	-0.868	0.00672	0.192
ENSCAFG00000020249	CLCA2	protein_coding	chloride channel accessory 2 [Source:HGNC Symbol;Acc:HGNC:2016]	4091	0.391	true	-1.1	0.00675	0.192
ENSCAFG00000009595	PKD2	protein_coding	polycystin 2, transient receptor potential cation channel [Source:HGNC Symbol;Acc:HGNC:9009]	4902	0.414	true	-1.1	0.00675	0.192
ENSCAFG00000012688	RBBP7	protein_coding	RB binding protein 7, chromatin remodeling factor [Source:HGNC Symbol;Acc:HGNC:9890]	1546	0.491	true	-0.625	0.00679	0.192
ENSCAFG00000018037	B4GALT6	protein_coding	beta-1,4-galactosyltransferase 6 [Source:HGNC Symbol;Acc:HGNC:929]	4990	0.353	true	-0.854	0.00681	0.192
ENSCAFG00000008312	HPS3	protein_coding	HPS3, biogenesis of lysosomal organelles complex 2 subunit 1 [Source:HGNC Symbol;Acc:HGNC:15597]	3124	0.454	true	-0.912	0.00683	0.192
ENSCAFG00000018146	ALDH3A1	protein_coding	aldehyde dehydrogenase 3 family member A1 [Source:HGNC Symbol;Acc:HGNC:405]	1728	0.582	true	1.15	0.00684	0.192
ENSCAFG00000017315	SEL1L	protein_coding	SEL1L ERAD E3 ligase adaptor subunit [Source:HGNC Symbol;Acc:HGNC:10717]	2599	0.502	true	-0.71	0.00686	0.192
ENSCAFG00000006563	EOGT	protein_coding	EGF domain specific O-linked N-acetylglucosamine transferase [Source:HGNC Symbol;Acc:HGNC:28526]	4405	0.439	true	-0.875	0.00687	0.192
ENSCAFG00000010227		protein_coding		1069	0.517	true	0.633	0.00688	0.192
ENSCAFG00000015272	FGFBP1	protein_coding	fibroblast growth factor binding protein 1 [Source:HGNC Symbol;Acc:HGNC:19695]	768	0.477	true	1.08	0.00689	0.192
ENSCAFG00000007966	MMP24	protein_coding	matrix metallopeptidase 24 [Source:HGNC Symbol;Acc:HGNC:7172]	1722	0.558	true	1.1	0.00691	0.192
ENSCAFG00000004006	SVIL	protein_coding	supervillin [Source:HGNC Symbol;Acc:HGNC:11480]	7622	0.521	true	-0.78	0.00692	0.192
ENSCAFG00000018243	ABHD3	protein_coding	abhydrolase domain containing 3 [Source:HGNC Symbol;Acc:HGNC:18718]	3681	0.387	true	-0.89	0.00694	0.192
ENSCAFG00000005570	LMCD1	protein_coding	LIM and cysteine rich domains 1 [Source:HGNC Symbol;Acc:HGNC:6633]	3728	0.528	true	0.95	0.00698	0.193
ENSCAFG00000002261	FAM120A	protein_coding	family with sequence similarity 120A [Source:HGNC Symbol;Acc:HGNC:13247]	4597	0.49	true	-0.541	0.00705	0.194
ENSCAFG00000002919	EFEMP1	protein_coding	EGF containing fibulin like extracellular matrix protein 1 [Source:HGNC Symbol;Acc:HGNC:3218]	3604	0.444	true	-0.95	0.00705	0.194
ENSCAFG00000010917	ARHGAP31	protein_coding	Rho GTPase activating protein 31 [Source:HGNC Symbol;Acc:HGNC:29216]	4469	0.604	true	-0.521	0.00711	0.194
ENSCAFG00000014348	KDELC2	protein_coding	KDEL motif containing 2 [Source:HGNC Symbol;Acc:HGNC:28496]	1538	0.49	true	-0.887	0.00714	0.194
ENSCAFG00000008752	FRAS1	protein_coding	Fraser extracellular matrix complex subunit 1 [Source:HGNC Symbol;Acc:HGNC:19185]	12760	0.51	true	-0.92	0.00715	0.194
ENSCAFG00000023949	NIPSNAP3B	protein_coding	nipsnap homolog 3B [Source:HGNC Symbol;Acc:HGNC:23641]	840	0.484	true	-0.9	0.00717	0.194
ENSCAFG00000012086	CTSS	protein_coding	cathepsin S [Source:HGNC Symbol;Acc:HGNC:2545]	1895	0.39	true	-1.09	0.00719	0.194
ENSCAFG00000011089	ARNTL2	protein_coding	aryl hydrocarbon receptor nuclear translocator like 2 [Source:HGNC Symbol;Acc:HGNC:18984]	3998	0.387	true	-1.07	0.00719	0.194
ENSCAFG00000028626	ckpi	protein_coding	secretory leukocyte peptidase inhibitor [Source:HGNC Symbol;Acc:HGNC:11092]	749	0.501	true	0.878	0.0072	0.194
ENSCAFG00000015893	NSUN7	protein_coding	NOP2/Sun RNA methyltransferase family member 7 [Source:HGNC Symbol;Acc:HGNC:25857]	2536	0.46	true	-0.841	0.0072	0.194
ENSCAFG00000005883	TMX4	protein_coding	thioredoxin related transmembrane protein 4 [Source:HGNC Symbol;Acc:HGNC:25237]	885	0.475	true	-0.758	0.00721	0.194
ENSCAFG00000002702	COL12A1	protein_coding	collagen type XII alpha 1 chain [Source:HGNC Symbol;Acc:HGNC:2188]	9430	0.476	true	-1.07	0.00722	0.194
ENSCAFG00000005266	CIDEC	protein_coding	cell death inducing DFFA like effector c [Source:HGNC Symbol;Acc:HGNC:24229]	1469	0.519	true	0.837	0.00722	0.194
ENSCAFG00000008582	VCAN	protein_coding	versican [Source:HGNC Symbol;Acc:HGNC:2464]	9960	0.466	true	-0.933	0.00723	0.194
ENSCAFG00000023972		protein_coding		7118	0.39	true	-1.06	0.00723	0.194
ENSCAFG00000014074	CRYAB	protein_coding	crystallin alpha B [Source:HGNC Symbol;Acc:HGNC:2389]	1685	0.45	true	0.771	0.00725	0.194
ENSCAFG00000008031	RDH10	protein_coding	retinol dehydrogenase 10 [Source:HGNC Symbol;Acc:HGNC:19975]	2363	0.419	true	-0.851	0.00728	0.195
ENSCAFG00000013073	FUCA1	protein_coding	fucosidase, alpha-L- 1, tissue [Source:HGNC Symbol;Acc:HGNC:4006]	4616	0.47	true	-0.632	0.00734	0.195
ENSCAFG00000003584	IQUB	protein_coding	IQ motif and ubiquitin domain containing [Source:HGNC Symbol;Acc:HGNC:21995]	5032	0.402	true	-0.777	0.00736	0.195
ENSCAFG00000013731	MIPOL1	protein_coding	mirror-image polydactyly 1 [Source:HGNC Symbol;Acc:HGNC:21460]	4917	0.351	true	-0.947	0.00738	0.195
ENSCAFG00000031580	CLYBL	protein_coding	citrate lyase beta like [Source:HGNC Symbol;Acc:HGNC:18355]	5924	0.498	true	-0.982	0.0074	0.195
ENSCAFG00000003276	ANTXR1	protein_coding	anthrax toxin receptor 1 [Source:HGNC Symbol;Acc:HGNC:21014]	5541	0.475	true	-0.739	0.0074	0.195
ENSCAFG00000008506	TCTN1	protein_coding	tectonic family member 1 [Source:HGNC Symbol;Acc:HGNC:26113]	1554	0.45	true	-0.789	0.00742	0.195
ENSCAFG00000011521	AEN	protein_coding	apoptosis enhancing nuclease [Source:HGNC Symbol;Acc:HGNC:25722]	2152	0.604	true	0.808	0.00742	0.195
ENSCAFG00000008811	RND1	protein_coding	Rho family GTPase 1 [Source:HGNC Symbol;Acc:HGNC:18314]	1598	0.546	true	0.888	0.00743	0.195
ENSCAFG00000018864	GPC3	protein_coding	glypican 3 [Source:HGNC Symbol;Acc:HGNC:4451]	2570	0.539	true	0.914	0.00746	0.195
ENSCAFG00000006030	PCNA	protein_coding	proliferating cell nuclear antigen [Source:HGNC Symbol;Acc:HGNC:8729]	810	0.462	true	-0.587	0.00746	0.195
ENSCAFG00000001875	CKAP4	protein_coding	cytoskeleton associated protein 4 [Source:HGNC Symbol;Acc:HGNC:16991]	3261	0.541	true	-0.778	0.00751	0.195
ENSCAFG00000011332		protein_coding		561	0.503	true	-0.69	0.00752	0.195
ENSCAFG00000015627	SIX4	protein_coding	SIX homeobox 4 [Source:HGNC Symbol;Acc:HGNC:10890]	5918	0.427	true	-0.968	0.00756	0.195
