# Supplementary material for: Role of HSP70 in response to (thermo)radiotherapy: analysis of gene expression in canine osteosarcoma cells by RNA-seq
Source: Sci Rep. 2020 Jul 29;10:12779. doi: 10.1038/s41598-020-69619-2 (PMC7391659; doi:10.1038/s41598-020-69619-2)
Supplement: Supplementary file 8 — Supplementary information 8. [file 41598_2020_69619_MOESM8_ESM.xlsx]

## Sheet: Sheet1
datatables
Showing the 500 most significant genes Numeric values are rounded to 3 digits.
	gene_name	type	description	featWidth	gc	isPresent	log2 Ratio	pValue	fdr
ENSCAFG00000009569	SPP1	protein_coding	secreted phosphoprotein 1 [Source:HGNC Symbol;Acc:HGNC:11255]	1186	0.423	true	-4.46	6.53e-9	8.04e-05
ENSCAFG00000023806	KRT25	protein_coding	keratin 25 [Source:HGNC Symbol;Acc:HGNC:30839]	1607	0.505	true	-4.61	8.38e-8	0.000516
ENSCAFG00000015054	MMP1	protein_coding	matrix metallopeptidase 1 [Source:HGNC Symbol;Acc:HGNC:7155]	1854	0.442	true	-3.04	2.78e-7	0.00114
ENSCAFG00000017556	TEX14	protein_coding	testis expressed 14, intercellular bridge forming factor [Source:HGNC Symbol;Acc:HGNC:11737]	4376	0.482	true	-3.01	5.75e-7	0.00166
ENSCAFG00000015043	MMP13	protein_coding	matrix metallopeptidase 13 [Source:HGNC Symbol;Acc:HGNC:7159]	2312	0.451	true	-2.67	6.73e-7	0.00166
ENSCAFG00000009884	MMRN1	protein_coding	multimerin 1 [Source:HGNC Symbol;Acc:HGNC:7178]	4582	0.382	true	-2.68	1.18e-06	0.00243
ENSCAFG00000011872	G6PC2	protein_coding	glucose-6-phosphatase catalytic subunit 2 [Source:HGNC Symbol;Acc:HGNC:28906]	1077	0.45	true	-2.46	2.42e-06	0.00425
ENSCAFG00000015063	MMP3	protein_coding	Stromelysin-1 [Source:UniProtKB/Swiss-Prot;Acc:Q6Y4Q5]	1461	0.476	true	-3.39	4.21e-06	0.00648
ENSCAFG00000008754	CCL17	protein_coding	C-C motif chemokine 17 [Source:UniProtKB/Swiss-Prot;Acc:Q95N01]	1143	0.564	true	-2.63	5.92e-06	0.0081
ENSCAFG00000029969	RGS4	protein_coding	regulator of G protein signaling 4 [Source:HGNC Symbol;Acc:HGNC:10000]	4201	0.455	true	-2.11	7.13e-06	0.00878
ENSCAFG00000016012	KRT27	protein_coding	keratin 27 [Source:HGNC Symbol;Acc:HGNC:30841]	1690	0.488	true	-2.48	9.33e-06	0.0105
ENSCAFG00000019673	TNFRSF9	protein_coding	TNF receptor superfamily member 9 [Source:HGNC Symbol;Acc:HGNC:11924]	771	0.467	true	-2.31	1.84e-05	0.0189
ENSCAFG00000029475	B3GALT5	protein_coding	beta-1,3-galactosyltransferase 5 [Source:HGNC Symbol;Acc:HGNC:920]	4695	0.513	true	-2.05	2.05e-05	0.0195
ENSCAFG00000007580	LYVE1	protein_coding	lymphatic vessel endothelial hyaluronan receptor 1 [Source:HGNC Symbol;Acc:HGNC:14687]	1710	0.448	true	-2.07	2.23e-05	0.0196
ENSCAFG00000018129		protein_coding		14980	0.527	true	-2.02	2.55e-05	0.02
ENSCAFG00000020121	ABCA4	protein_coding	retinal-specific ATP-binding cassette transporter [Source:RefSeq peptide;Acc:NP_001003360]	7030	0.508	true	-1.67	2.66e-05	0.02
ENSCAFG00000029311	PCP4	protein_coding	Purkinje cell protein 4 [Source:HGNC Symbol;Acc:HGNC:8742]	765	0.506	true	-1.61	2.93e-05	0.02
ENSCAFG00000002753	GPNMB	protein_coding	glycoprotein nmb [Source:HGNC Symbol;Acc:HGNC:4462]	2662	0.444	true	-1.31	2.93e-05	0.02
ENSCAFG00000028993		protein_coding		2835	0.359	true	-1.98	3.19e-05	0.0207
ENSCAFG00000030394		protein_coding		781	0.443	true	-2.46	3.52e-05	0.0217
ENSCAFG00000013762	PTGS2	protein_coding	prostaglandin-endoperoxide synthase 2 [Source:HGNC Symbol;Acc:HGNC:9605]	3572	0.398	true	-3.01	3.76e-05	0.0221
ENSCAFG00000029826	DUSP1	protein_coding	dual specificity phosphatase 1 [Source:HGNC Symbol;Acc:HGNC:3064]	3596	0.489	true	-1.15	4.49e-05	0.0248
ENSCAFG00000002142	IL1RL1	protein_coding	interleukin 1 receptor like 1 [Source:HGNC Symbol;Acc:HGNC:5998]	4158	0.41	true	-2.48	4.63e-05	0.0248
ENSCAFG00000023582	SERPINB10	protein_coding	serpin family B member 10 [Source:HGNC Symbol;Acc:HGNC:8942]	2320	0.393	true	-1.99	5.15e-05	0.0264
ENSCAFG00000031120	ERMN	protein_coding	ermin [Source:HGNC Symbol;Acc:HGNC:29208]	3769	0.382	true	-2.09	5.36e-05	0.0264
ENSCAFG00000015298	CD38	protein_coding	CD38 molecule [Source:HGNC Symbol;Acc:HGNC:1667]	3862	0.424	true	-2.08	5.72e-05	0.0267
ENSCAFG00000016703	ATP1B2	protein_coding	ATPase Na+/K+ transporting subunit beta 2 [Source:HGNC Symbol;Acc:HGNC:805]	1581	0.606	true	-1.72	5.84e-05	0.0267
ENSCAFG00000030300	CCR7	protein_coding	C-C motif chemokine receptor 7 [Source:HGNC Symbol;Acc:HGNC:1608]	5874	0.53	true	-2.58	6.2e-05	0.0273
ENSCAFG00000001296	GRAP2	protein_coding	GRB2-related adaptor protein 2 [Source:HGNC Symbol;Acc:HGNC:4563]	3205	0.532	true	-1.77	7.62e-05	0.0309
ENSCAFG00000006786	SLC17A8	protein_coding	solute carrier family 17 member 8 [Source:HGNC Symbol;Acc:HGNC:20151]	4780	0.394	true	-1.67	7.76e-05	0.0309
ENSCAFG00000006944	SLC7A2	protein_coding	solute carrier family 7 member 2 [Source:HGNC Symbol;Acc:HGNC:11060]	1989	0.479	true	-1.67	7.97e-05	0.0309
ENSCAFG00000031860	HIST1H2AC	protein_coding	histone cluster 1 H2A family member c [Source:HGNC Symbol;Acc:HGNC:4733]	393	0.674	true	-1.9	8.12e-05	0.0309
ENSCAFG00000029537	GJB2	protein_coding	gap junction protein beta 2 [Source:HGNC Symbol;Acc:HGNC:4284]	2220	0.428	true	1.88	8.27e-05	0.0309
ENSCAFG00000006915	MTMR7	protein_coding	myotubularin related protein 7 [Source:HGNC Symbol;Acc:HGNC:7454]	3000	0.52	true	-1.65	8.69e-05	0.0315
ENSCAFG00000025031		protein_coding		1309	0.406	true	-1.48	9.21e-05	0.0316
ENSCAFG00000009019	NEFM	protein_coding	neurofilament medium [Source:HGNC Symbol;Acc:HGNC:7734]	3121	0.534	true	-2.43	9.25e-05	0.0316
ENSCAFG00000015101	CLRN2	protein_coding	clarin 2 [Source:HGNC Symbol;Acc:HGNC:33939]	2720	0.476	true	-1.36	0.000101	0.0328
ENSCAFG00000001570	PSAT1	protein_coding	phosphoserine aminotransferase 1 [Source:HGNC Symbol;Acc:HGNC:19129]	1451	0.521	true	0.937	0.000101	0.0328
ENSCAFG00000003825	MATN3	protein_coding	matrilin 3 [Source:HGNC Symbol;Acc:HGNC:6909]	1476	0.573	true	-1.63	0.000116	0.0366
ENSCAFG00000011839	CYP24A1	protein_coding	cytochrome P450 family 24 subfamily A member 1 [Source:HGNC Symbol;Acc:HGNC:2602]	3462	0.467	true	-1.96	0.000125	0.0377
ENSCAFG00000020306	CTBS	protein_coding	chitobiase [Source:HGNC Symbol;Acc:HGNC:2496]	1140	0.421	true	-1.36	0.000126	0.0377
ENSCAFG00000010595	RGS2	protein_coding	regulator of G protein signaling 2 [Source:HGNC Symbol;Acc:HGNC:9998]	2012	0.432	true	-1.53	0.000131	0.0383
ENSCAFG00000002222	ASNS	protein_coding	asparagine synthetase (glutamine-hydrolyzing) [Source:HGNC Symbol;Acc:HGNC:753]	5215	0.455	true	0.988	0.000136	0.0389
ENSCAFG00000023828	TGM3	protein_coding	transglutaminase 3 [Source:HGNC Symbol;Acc:HGNC:11779]	2587	0.554	true	-2.26	0.000143	0.04
ENSCAFG00000008869	TGM2	protein_coding	transglutaminase 2 [Source:HGNC Symbol;Acc:HGNC:11778]	2304	0.616	true	-2.81	0.000155	0.0426
ENSCAFG00000006401	CD36	protein_coding	CD36 molecule [Source:HGNC Symbol;Acc:HGNC:1663]	2980	0.394	true	-1.86	0.00017	0.0455
ENSCAFG00000011405	TXNIP	protein_coding	thioredoxin interacting protein [Source:HGNC Symbol;Acc:HGNC:16952]	3384	0.443	true	-0.911	0.000179	0.0469
ENSCAFG00000004568	CUBN	protein_coding	cubilin precursor [Source:RefSeq peptide;Acc:NP_001003148]	10860	0.454	true	-1.07	0.000184	0.0472
ENSCAFG00000002152	IL1R2	protein_coding	interleukin 1 receptor type 2 [Source:HGNC Symbol;Acc:HGNC:5994]	4273	0.459	true	-1.72	0.000195	0.0476
ENSCAFG00000013728		protein_coding		1651	0.612	true	-1.64	0.000196	0.0476
ENSCAFG00000001128	TG	protein_coding	thyroglobulin [Source:HGNC Symbol;Acc:HGNC:11764]	8289	0.582	true	-1.33	0.000197	0.0476
ENSCAFG00000000923	ROS1	protein_coding	ROS proto-oncogene 1, receptor tyrosine kinase [Source:HGNC Symbol;Acc:HGNC:10261]	7607	0.446	true	-1.36	0.000214	0.0502
ENSCAFG00000000059	SERPINB2	protein_coding	serpin family B member 2 [Source:HGNC Symbol;Acc:HGNC:8584]	2062	0.427	true	-2.03	0.000216	0.0502
ENSCAFG00000017937	CYP1A1	protein_coding	cytochrome P450 family 1 subfamily A member 1 [Source:HGNC Symbol;Acc:HGNC:2595]	3436	0.562	true	-2.18	0.000263	0.0594
ENSCAFG00000011975	PIR	protein_coding	pirin [Source:HGNC Symbol;Acc:HGNC:30048]	2626	0.464	true	-1.02	0.000265	0.0594
ENSCAFG00000008218	ADGRV1	protein_coding	adhesion G protein-coupled receptor V1 [Source:HGNC Symbol;Acc:HGNC:17416]	19310	0.425	true	-1.43	0.000285	0.0619
ENSCAFG00000014221	ARHGAP20	protein_coding	Rho GTPase activating protein 20 [Source:HGNC Symbol;Acc:HGNC:18357]	5671	0.426	true	-1.14	0.000287	0.0619
ENSCAFG00000012063	BMX	protein_coding	BMX non-receptor tyrosine kinase [Source:HGNC Symbol;Acc:HGNC:1079]	3036	0.481	true	-1.58	0.000317	0.067
ENSCAFG00000013969	SYTL5	protein_coding	synaptotagmin like 5 [Source:HGNC Symbol;Acc:HGNC:15589]	4338	0.449	true	-1.47	0.000321	0.067
ENSCAFG00000013670	MAPT	protein_coding	microtubule associated protein tau [Source:HGNC Symbol;Acc:HGNC:6893]	2259	0.634	true	0.959	0.00033	0.067
ENSCAFG00000006979	MTUS1	protein_coding	microtubule associated scaffold protein 1 [Source:HGNC Symbol;Acc:HGNC:29789]	3820	0.423	true	-1.31	0.000332	0.067
ENSCAFG00000018583	PDE4B	protein_coding	phosphodiesterase 4B [Source:HGNC Symbol;Acc:HGNC:8781]	4139	0.44	true	-0.875	0.000364	0.0708
ENSCAFG00000030576	PPP1R15A	protein_coding	protein phosphatase 1 regulatory subunit 15A [Source:HGNC Symbol;Acc:HGNC:14375]	2001	0.572	true	-0.861	0.000368	0.0708
ENSCAFG00000004047	RFPL4B	protein_coding	ret finger protein like 4B [Source:HGNC Symbol;Acc:HGNC:33264]	813	0.571	true	-1.17	0.000368	0.0708
ENSCAFG00000028803	ANKRD66	protein_coding	ankyrin repeat domain 66 [Source:HGNC Symbol;Acc:HGNC:44669]	2236	0.451	true	-1.64	0.000387	0.0731
ENSCAFG00000019142	LRP8	protein_coding	LDL receptor related protein 8 [Source:HGNC Symbol;Acc:HGNC:6700]	5586	0.552	true	0.806	0.000392	0.0731
ENSCAFG00000009144	CDH17	protein_coding	cadherin 17 [Source:HGNC Symbol;Acc:HGNC:1756]	3440	0.446	true	-1.71	0.000418	0.0769
ENSCAFG00000017748	BCAS3	protein_coding	BCAS3, microtubule associated cell migration factor [Source:HGNC Symbol;Acc:HGNC:14347]	3075	0.507	true	-1.1	0.000428	0.0775
ENSCAFG00000001722	PRPH2	protein_coding	Peripherin-2 [Source:UniProtKB/Swiss-Prot;Acc:P52204]	2741	0.509	true	-0.987	0.000434	0.0775
ENSCAFG00000025202	CA2	protein_coding	carbonic anhydrase 2 [Source:HGNC Symbol;Acc:HGNC:1373]	1731	0.419	true	1.4	0.000441	0.0776
ENSCAFG00000008274	ARHGEF28	protein_coding	Rho guanine nucleotide exchange factor 28 [Source:HGNC Symbol;Acc:HGNC:30322]	5641	0.503	true	-1.31	0.000456	0.0792
ENSCAFG00000015177	SELL	protein_coding	selectin L [Source:HGNC Symbol;Acc:HGNC:10720]	4985	0.424	true	-1.62	0.000469	0.08
ENSCAFG00000003180	SLC1A4	protein_coding	solute carrier family 1 member 4 [Source:HGNC Symbol;Acc:HGNC:10942]	4806	0.613	true	1.35	0.000479	0.08
ENSCAFG00000013217	GPRC5A	protein_coding	G protein-coupled receptor class C group 5 member A [Source:HGNC Symbol;Acc:HGNC:9836]	1608	0.6	true	-1.39	0.000481	0.08
ENSCAFG00000005057	ITIH2	protein_coding	inter-alpha-trypsin inhibitor heavy chain 2 [Source:HGNC Symbol;Acc:HGNC:6167]	2847	0.472	true	-1.23	0.000495	0.0812
ENSCAFG00000015190	PLAU	protein_coding	plasminogen activator, urokinase [Source:HGNC Symbol;Acc:HGNC:9052]	3637	0.512	true	-1.16	0.000508	0.0823
ENSCAFG00000019194	SLC43A2	protein_coding	solute carrier family 43 member 2 [Source:HGNC Symbol;Acc:HGNC:23087]	1822	0.576	true	-1.52	0.000526	0.0841
ENSCAFG00000008702	CA1	protein_coding	carbonic anhydrase 1 [Source:HGNC Symbol;Acc:HGNC:1368]	864	0.451	true	1.88	0.000538	0.0848
ENSCAFG00000019676	ERRFI1	protein_coding	ERBB receptor feedback inhibitor 1 [Source:HGNC Symbol;Acc:HGNC:18185]	1434	0.545	true	-0.94	0.000544	0.0848
ENSCAFG00000011247	LAPTM5	protein_coding	lysosomal protein transmembrane 5 [Source:HGNC Symbol;Acc:HGNC:29612]	2515	0.547	true	-1.33	0.000601	0.0925
ENSCAFG00000023922	AQP3	protein_coding	aquaporin 3 (Gill blood group) [Source:HGNC Symbol;Acc:HGNC:636]	2375	0.575	true	-1.92	0.00066	0.1
ENSCAFG00000002069	COL1A2	protein_coding	collagen type I alpha 2 chain [Source:HGNC Symbol;Acc:HGNC:2198]	5749	0.53	true	1.01	0.000672	0.101
ENSCAFG00000001791	ALDH1A1	protein_coding	retinal dehydrogenase 1 [Source:RefSeq peptide;Acc:NP_001273906]	1614	0.452	true	-1.87	0.000683	0.101
ENSCAFG00000009556	CAGE1	protein_coding	cancer antigen 1 [Source:HGNC Symbol;Acc:HGNC:21622]	3211	0.424	true	-1.32	0.000707	0.104
ENSCAFG00000001601	PLIN2	protein_coding	perilipin 2 [Source:HGNC Symbol;Acc:HGNC:248]	2638	0.47	true	-0.661	0.000749	0.109
ENSCAFG00000010271	CARS	protein_coding	cysteinyl-tRNA synthetase [Source:HGNC Symbol;Acc:HGNC:1493]	5993	0.568	true	1.17	0.00076	0.109
ENSCAFG00000001938	VEGFA	protein_coding	Vascular endothelial growth factor A [Source:UniProtKB/Swiss-Prot;Acc:Q9MYV3]	3305	0.523	true	1.2	0.000789	0.111
ENSCAFG00000015495	SLC3A2	protein_coding	solute carrier family 3 member 2 [Source:HGNC Symbol;Acc:HGNC:11026]	1714	0.583	true	0.633	0.000794	0.111
ENSCAFG00000009209	NR4A2	protein_coding	nuclear receptor subfamily 4 group A member 2 [Source:HGNC Symbol;Acc:HGNC:7981]	2524	0.518	true	-1.2	0.00081	0.112
ENSCAFG00000010358	CD96	protein_coding	CD96 molecule [Source:HGNC Symbol;Acc:HGNC:16892]	2910	0.439	true	-1.36	0.000863	0.118
ENSCAFG00000031582	EHF	protein_coding	ETS homologous factor [Source:HGNC Symbol;Acc:HGNC:3246]	5499	0.427	true	-1.34	0.000905	0.122
ENSCAFG00000003102	AQP1	protein_coding	Aquaporin-1 [Source:UniProtKB/Swiss-Prot;Acc:Q9N2J4]	2790	0.584	true	-1.39	0.000934	0.125
ENSCAFG00000015272	FGFBP1	protein_coding	fibroblast growth factor binding protein 1 [Source:HGNC Symbol;Acc:HGNC:19695]	768	0.477	true	-1.38	0.000963	0.125
ENSCAFG00000006965	TRIB3	protein_coding	tribbles pseudokinase 3 [Source:HGNC Symbol;Acc:HGNC:16228]	1793	0.66	true	1.36	0.000969	0.125
ENSCAFG00000008999	PROS1	protein_coding	protein S (alpha) [Source:HGNC Symbol;Acc:HGNC:9456]	5529	0.399	true	-0.963	0.000971	0.125
ENSCAFG00000002129	PDK4	protein_coding	pyruvate dehydrogenase kinase 4 [Source:HGNC Symbol;Acc:HGNC:8812]	3478	0.381	true	-1.28	0.000972	0.125
ENSCAFG00000000587	GRHL2	protein_coding	grainyhead like transcription factor 2 [Source:HGNC Symbol;Acc:HGNC:2799]	3053	0.49	true	-1.25	0.00103	0.13
ENSCAFG00000016072		protein_coding		2679	0.588	true	1.14	0.00104	0.13
ENSCAFG00000003845		protein_coding		2127	0.539	true	-1.32	0.00106	0.13
ENSCAFG00000003013	SUSD1	protein_coding	sushi domain containing 1 [Source:HGNC Symbol;Acc:HGNC:25413]	3081	0.519	true	-1.47	0.00107	0.13
ENSCAFG00000018666	EGFLAM	protein_coding	EGF like, fibronectin type III and laminin G domains [Source:HGNC Symbol;Acc:HGNC:26810]	3275	0.529	true	-1.29	0.00107	0.13
ENSCAFG00000013237	SH3GL3	protein_coding	SH3 domain containing GRB2 like 3, endophilin A3 [Source:HGNC Symbol;Acc:HGNC:10832]	1637	0.431	true	-1.02	0.0011	0.133
ENSCAFG00000001254	EGR1	protein_coding	early growth response 1 [Source:HGNC Symbol;Acc:HGNC:3238]	4159	0.561	true	-1.68	0.00111	0.133
ENSCAFG00000003749	SLC7A11	protein_coding	solute carrier family 7 member 11 [Source:HGNC Symbol;Acc:HGNC:11059]	1512	0.463	true	1.34	0.00113	0.134
ENSCAFG00000014812	COL3A1	protein_coding	collagen type III alpha 1 chain [Source:HGNC Symbol;Acc:HGNC:2201]	5294	0.606	true	2.55	0.00119	0.138
ENSCAFG00000008746	PLCH1	protein_coding	phospholipase C eta 1 [Source:HGNC Symbol;Acc:HGNC:29185]	5738	0.529	true	1.02	0.00119	0.138
ENSCAFG00000008031	RDH10	protein_coding	retinol dehydrogenase 10 [Source:HGNC Symbol;Acc:HGNC:19975]	2363	0.419	true	0.762	0.00122	0.139
ENSCAFG00000010123	PSPH	protein_coding	phosphoserine phosphatase [Source:HGNC Symbol;Acc:HGNC:9577]	696	0.451	true	0.717	0.00123	0.139
ENSCAFG00000024864	CHGA	protein_coding	chromogranin A [Source:HGNC Symbol;Acc:HGNC:1929]	1676	0.596	true	-1.16	0.00124	0.139
ENSCAFG00000031803	NIPAL1	protein_coding	NIPA like domain containing 1 [Source:HGNC Symbol;Acc:HGNC:27194]	4496	0.372	true	-1.46	0.00124	0.139
ENSCAFG00000007908	PDE6C	protein_coding	phosphodiesterase 6C [Source:HGNC Symbol;Acc:HGNC:8787]	2115	0.419	true	-1.02	0.00126	0.139
ENSCAFG00000030640	PID1	protein_coding	phosphotyrosine interaction domain containing 1 [Source:HGNC Symbol;Acc:HGNC:26084]	5411	0.412	true	-1.77	0.00126	0.139
ENSCAFG00000016161	FAM114A1	protein_coding	family with sequence similarity 114 member A1 [Source:HGNC Symbol;Acc:HGNC:25087]	5368	0.413	true	0.708	0.00129	0.141
ENSCAFG00000002403	CCDC180	protein_coding	coiled-coil domain containing 180 [Source:HGNC Symbol;Acc:HGNC:29303]	6249	0.495	true	-0.937	0.00134	0.145
ENSCAFG00000012028	DHRS9	protein_coding	dehydrogenase/reductase 9 [Source:HGNC Symbol;Acc:HGNC:16888]	1167	0.45	true	-1.22	0.00136	0.145
ENSCAFG00000002894	AKAP2	protein_coding	A-kinase anchoring protein 2 [Source:HGNC Symbol;Acc:HGNC:372]	3642	0.532	true	-1.08	0.00139	0.148
ENSCAFG00000013326	HTR1D	protein_coding	5-hydroxytryptamine receptor 1D [Source:HGNC Symbol;Acc:HGNC:5289]	1663	0.55	true	-1.02	0.00143	0.15
ENSCAFG00000011842	SESN2	protein_coding	sestrin 2 [Source:HGNC Symbol;Acc:HGNC:20746]	3548	0.566	true	0.978	0.00143	0.15
ENSCAFG00000032243		protein_coding		1981	0.436	true	-1.41	0.00146	0.151
ENSCAFG00000017040	FOS	protein_coding	Fos proto-oncogene, AP-1 transcription factor subunit [Source:HGNC Symbol;Acc:HGNC:3796]	2204	0.544	true	-1.32	0.00148	0.151
ENSCAFG00000031965	FGF1	protein_coding	fibroblast growth factor 1 [Source:HGNC Symbol;Acc:HGNC:3665]	4352	0.435	true	-1.1	0.00148	0.151
ENSCAFG00000004201	SLC1A5	protein_coding	neutral amino acid transporter B(0) [Source:RefSeq peptide;Acc:NP_001271379]	1647	0.633	true	0.839	0.00154	0.155
ENSCAFG00000031760		protein_coding		403	0.625	true	-1.02	0.00156	0.156
ENSCAFG00000009444	PIWIL2	protein_coding	piwi like RNA-mediated gene silencing 2 [Source:HGNC Symbol;Acc:HGNC:17644]	4936	0.444	true	-1.21	0.00158	0.156
ENSCAFG00000011179	FAM20C	protein_coding	FAM20C, golgi associated secretory pathway kinase [Source:HGNC Symbol;Acc:HGNC:22140]	2829	0.59	true	0.926	0.00159	0.156
ENSCAFG00000029797	SIX1	protein_coding	SIX homeobox 1 [Source:HGNC Symbol;Acc:HGNC:10887]	4429	0.477	true	0.897	0.00161	0.158
ENSCAFG00000029322	SCN2B	protein_coding	sodium voltage-gated channel beta subunit 2 [Source:HGNC Symbol;Acc:HGNC:10589]	5067	0.536	true	-0.958	0.00169	0.164
ENSCAFG00000001917	CNGA1	protein_coding	cyclic nucleotide gated channel alpha 1 [Source:HGNC Symbol;Acc:HGNC:2148]	3040	0.418	true	-1.16	0.00172	0.165
ENSCAFG00000007098	CYP7A1	protein_coding	cytochrome P450 family 7 subfamily A member 1 [Source:HGNC Symbol;Acc:HGNC:2651]	2606	0.428	true	-1.22	0.00173	0.165
ENSCAFG00000004876	NUB1	protein_coding	negative regulator of ubiquitin like proteins 1 [Source:HGNC Symbol;Acc:HGNC:17623]	3563	0.464	true	-0.749	0.00177	0.167
ENSCAFG00000024786	PKHD1L1	protein_coding	PKHD1 like 1 [Source:HGNC Symbol;Acc:HGNC:20313]	10300	0.42	true	-1.27	0.00179	0.168
ENSCAFG00000002808	TMPRSS11B	protein_coding	transmembrane protease, serine 11B [Source:HGNC Symbol;Acc:HGNC:25398]	1263	0.42	true	-1.92	0.0018	0.168
ENSCAFG00000013244	CDKN1B	protein_coding	cyclin dependent kinase inhibitor 1B [Source:HGNC Symbol;Acc:HGNC:1785]	3353	0.399	true	0.91	0.00183	0.168
ENSCAFG00000008265	HK2	protein_coding	hexokinase 2 [Source:HGNC Symbol;Acc:HGNC:4923]	5159	0.489	true	0.65	0.00183	0.168
ENSCAFG00000024916	ABCA8	protein_coding	ATP binding cassette subfamily A member 8 [Source:HGNC Symbol;Acc:HGNC:38]	4869	0.423	true	-1.59	0.00186	0.17
ENSCAFG00000006881	SLC1A2	protein_coding	solute carrier family 1 member 2 [Source:HGNC Symbol;Acc:HGNC:10940]	2665	0.487	true	-1.03	0.00191	0.172
ENSCAFG00000008285	HNF4G	protein_coding	hepatocyte nuclear factor 4 gamma [Source:HGNC Symbol;Acc:HGNC:5026]	3830	0.361	true	-1.09	0.00191	0.172
ENSCAFG00000008744	RASGRF2	protein_coding	Ras protein specific guanine nucleotide releasing factor 2 [Source:HGNC Symbol;Acc:HGNC:9876]	4718	0.478	true	-1.07	0.002	0.178
ENSCAFG00000010484	PKP2	protein_coding	plakophilin 2 [Source:HGNC Symbol;Acc:HGNC:9024]	2630	0.536	true	-1.05	0.00203	0.179
ENSCAFG00000014599	GOLIM4	protein_coding	golgi integral membrane protein 4 [Source:HGNC Symbol;Acc:HGNC:15448]	3965	0.456	true	0.593	0.00203	0.179
ENSCAFG00000015127	C11orf70	protein_coding	chromosome 11 open reading frame 70 [Source:HGNC Symbol;Acc:HGNC:28188]	1182	0.496	true	-1.31	0.00209	0.181
ENSCAFG00000002525	COL15A1	protein_coding	collagen type XV alpha 1 chain [Source:HGNC Symbol;Acc:HGNC:2192]	4548	0.583	true	0.606	0.00209	0.181
ENSCAFG00000005887	GALNT15	protein_coding	polypeptide N-acetylgalactosaminyltransferase 15 [Source:HGNC Symbol;Acc:HGNC:21531]	4582	0.501	true	-0.929	0.00212	0.183
ENSCAFG00000004160	TNIP3	protein_coding	TNFAIP3 interacting protein 3 [Source:HGNC Symbol;Acc:HGNC:19315]	6242	0.39	true	-1.2	0.00216	0.184
ENSCAFG00000007885	SLC12A6	protein_coding	solute carrier family 12 member 6 [Source:HGNC Symbol;Acc:HGNC:10914]	3468	0.485	true	-0.571	0.00219	0.185
ENSCAFG00000019901	SLC7A5	protein_coding	large neutral amino acids transporter small subunit 1 [Source:RefSeq peptide;Acc:NP_001271411]	4094	0.594	true	0.806	0.00219	0.185
ENSCAFG00000014323	EPHB2	protein_coding	EPH receptor B2 [Source:HGNC Symbol;Acc:HGNC:3393]	2946	0.596	true	0.725	0.00222	0.186
ENSCAFG00000001077	TRIB1	protein_coding	tribbles homolog 1 [Source:RefSeq peptide;Acc:NP_001300737]	3156	0.533	true	-0.66	0.00227	0.187
ENSCAFG00000002180	SEMA4D	protein_coding	semaphorin 4D [Source:HGNC Symbol;Acc:HGNC:10732]	2916	0.62	true	1.47	0.0023	0.187
ENSCAFG00000010287	TSPAN5	protein_coding	tetraspanin 5 [Source:HGNC Symbol;Acc:HGNC:17753]	3438	0.496	true	-0.799	0.00233	0.187
ENSCAFG00000032596		protein_coding	prothymosin alpha [Source:RefSeq peptide;Acc:NP_001239127]	1236	0.466	true	0.64	0.00233	0.187
ENSCAFG00000003407	ADD2	protein_coding	adducin 2 [Source:HGNC Symbol;Acc:HGNC:244]	2820	0.652	true	1.78	0.00233	0.187
ENSCAFG00000023602	ECSCR	protein_coding	Endothelial cell-specific chemotaxis regulator [Source:UniProtKB/Swiss-Prot;Acc:P0C8R9]	1817	0.493	true	-1.33	0.00233	0.187
ENSCAFG00000028617	TMPRSS11E	protein_coding	transmembrane protease, serine 11E [Source:HGNC Symbol;Acc:HGNC:24465]	1332	0.429	true	-1.1	0.00233	0.187
ENSCAFG00000004258	PRTFDC1	protein_coding	phosphoribosyl transferase domain containing 1 [Source:HGNC Symbol;Acc:HGNC:23333]	1478	0.383	true	-1.04	0.00239	0.19
ENSCAFG00000010172	MX1	protein_coding	Interferon-induced GTP-binding protein Mx1 Interferon-induced GTP-binding protein Mx1, N-terminally processed [Source:UniProtKB/Swiss-Prot;Acc:Q9N0Y3]	2720	0.511	true	-0.931	0.00241	0.19
ENSCAFG00000003833	SDC1	protein_coding	syndecan 1 [Source:HGNC Symbol;Acc:HGNC:10658]	3507	0.624	true	0.999	0.00248	0.195
ENSCAFG00000011265	PTPRC	protein_coding	protein tyrosine phosphatase, receptor type C [Source:HGNC Symbol;Acc:HGNC:9666]	3998	0.43	true	-0.806	0.00266	0.207
ENSCAFG00000019848	COL5A1	protein_coding	collagen type V alpha 1 chain [Source:HGNC Symbol;Acc:HGNC:2209]	6262	0.635	true	0.913	0.00269	0.208
ENSCAFG00000009103	VDR	protein_coding	vitamin D (1,25- dihydroxyvitamin D3) receptor [Source:HGNC Symbol;Acc:HGNC:12679]	3372	0.57	true	0.768	0.00271	0.208
ENSCAFG00000009306	F2RL2	protein_coding	coagulation factor II thrombin receptor like 2 [Source:HGNC Symbol;Acc:HGNC:3539]	1177	0.461	true	-0.997	0.00272	0.208
ENSCAFG00000016145	KLHL5	protein_coding	kelch like family member 5 [Source:HGNC Symbol;Acc:HGNC:6356]	2271	0.432	true	0.608	0.00276	0.209
ENSCAFG00000013925	SEMA6D	protein_coding	semaphorin 6D [Source:HGNC Symbol;Acc:HGNC:16770]	7964	0.463	true	0.728	0.00276	0.209
ENSCAFG00000000311	LRIG3	protein_coding	leucine rich repeats and immunoglobulin like domains 3 [Source:HGNC Symbol;Acc:HGNC:30991]	6855	0.41	true	0.57	0.00279	0.209
ENSCAFG00000005976	NTS	protein_coding	Canis lupus familiaris neurotensin (NTS), mRNA. [Source:RefSeq mRNA;Acc:NM_001313874]	882	0.387	true	-1.25	0.00288	0.215
ENSCAFG00000008270	SORBS1	protein_coding	sorbin and SH3 domain containing 1 [Source:HGNC Symbol;Acc:HGNC:14565]	3885	0.526	true	-1.11	0.00294	0.218
ENSCAFG00000012339	ATF3	protein_coding	activating transcription factor 3 [Source:HGNC Symbol;Acc:HGNC:785]	1940	0.505	true	-0.86	0.00298	0.22
ENSCAFG00000004656	ITGA8	protein_coding	integrin subunit alpha 8 [Source:HGNC Symbol;Acc:HGNC:6144]	4033	0.446	true	-0.98	0.00305	0.224
ENSCAFG00000000334	ADAMTS2	protein_coding	ADAM metallopeptidase with thrombospondin type 1 motif 2 [Source:HGNC Symbol;Acc:HGNC:218]	3806	0.63	true	0.877	0.00309	0.225
ENSCAFG00000004081	JRKL	protein_coding	JRK-like [Source:HGNC Symbol;Acc:HGNC:6200]	1572	0.433	true	-0.72	0.00311	0.225
ENSCAFG00000025077		protein_coding		623	0.435	true	-0.916	0.00314	0.226
ENSCAFG00000031502		protein_coding		1352	0.678	true	-1.12	0.00317	0.227
ENSCAFG00000017196	SAMD15	protein_coding	sterile alpha motif domain containing 15 [Source:HGNC Symbol;Acc:HGNC:18631]	6589	0.432	true	-0.982	0.00327	0.233
ENSCAFG00000001324	ATF4	protein_coding	activating transcription factor 4 [Source:HGNC Symbol;Acc:HGNC:786]	1634	0.502	true	0.545	0.00331	0.233
ENSCAFG00000010953	PLCL1	protein_coding	phospholipase C like 1 [Source:HGNC Symbol;Acc:HGNC:9063]	6032	0.393	true	-1.18	0.00332	0.233
ENSCAFG00000004210	ARMC3	protein_coding	armadillo repeat containing 3 [Source:HGNC Symbol;Acc:HGNC:30964]	3761	0.397	true	-0.927	0.00333	0.233
ENSCAFG00000024189	SERPINF1	protein_coding	serpin family F member 1 [Source:HGNC Symbol;Acc:HGNC:8824]	1736	0.557	true	1.08	0.00339	0.234
ENSCAFG00000001367	NPTXR	protein_coding	neuronal pentraxin receptor [Source:HGNC Symbol;Acc:HGNC:7954]	5371	0.587	true	0.689	0.00341	0.234
ENSCAFG00000011130	SCN2A	protein_coding	sodium voltage-gated channel alpha subunit 2 [Source:HGNC Symbol;Acc:HGNC:10588]	6438	0.433	true	-0.933	0.00342	0.234
ENSCAFG00000005175	SCEL	protein_coding	sciellin [Source:HGNC Symbol;Acc:HGNC:10573]	3128	0.387	true	-1.16	0.00344	0.234
ENSCAFG00000016684	FAF2	protein_coding	Fas associated factor family member 2 [Source:HGNC Symbol;Acc:HGNC:24666]	1338	0.492	true	-0.583	0.00346	0.234
ENSCAFG00000009282	CREB3L1	protein_coding	cAMP responsive element binding protein 3 like 1 [Source:HGNC Symbol;Acc:HGNC:18856]	2123	0.595	true	0.737	0.00346	0.234
ENSCAFG00000032469	DDIT4	protein_coding	DNA damage inducible transcript 4 [Source:HGNC Symbol;Acc:HGNC:24944]	2212	0.575	true	2.85	0.00353	0.237
ENSCAFG00000004265	THNSL1	protein_coding	threonine synthase like 1 [Source:HGNC Symbol;Acc:HGNC:26160]	2214	0.402	true	-0.683	0.00354	0.237
ENSCAFG00000013220	ELOA	protein_coding	elongin A [Source:HGNC Symbol;Acc:HGNC:11620]	2235	0.497	true	-0.593	0.00356	0.237
ENSCAFG00000024647	SERPINB5	protein_coding	serpin family B member 5 [Source:HGNC Symbol;Acc:HGNC:8949]	3120	0.455	true	-0.78	0.00358	0.237
ENSCAFG00000011907	PCBP3	protein_coding	poly(rC) binding protein 3 [Source:HGNC Symbol;Acc:HGNC:8651]	1472	0.585	true	0.845	0.0036	0.237
ENSCAFG00000006730	TTC17	protein_coding	tetratricopeptide repeat domain 17 [Source:HGNC Symbol;Acc:HGNC:25596]	3431	0.471	true	-0.603	0.00364	0.238
ENSCAFG00000015002	PRRX1	protein_coding	paired related homeobox 1 [Source:HGNC Symbol;Acc:HGNC:9142]	2428	0.499	true	0.657	0.00368	0.238
ENSCAFG00000019985	COL11A1	protein_coding	collagen type XI alpha 1 chain [Source:HGNC Symbol;Acc:HGNC:2186]	5929	0.519	true	1.14	0.00369	0.238
ENSCAFG00000002970	HOXA13	protein_coding	homeobox A13 [Source:HGNC Symbol;Acc:HGNC:5102]	2185	0.49	true	0.759	0.00369	0.238
ENSCAFG00000002620	TNNT1	protein_coding	troponin T1, slow skeletal type [Source:HGNC Symbol;Acc:HGNC:11948]	1106	0.565	true	-0.803	0.00374	0.24
ENSCAFG00000013983	COL13A1	protein_coding	collagen type XIII alpha 1 chain [Source:HGNC Symbol;Acc:HGNC:2190]	2298	0.664	true	1.54	0.00383	0.244
ENSCAFG00000018752	IL7R	protein_coding	interleukin 7 receptor [Source:HGNC Symbol;Acc:HGNC:6024]	1372	0.445	true	-0.747	0.00386	0.245
ENSCAFG00000010394	PHLDB2	protein_coding	pleckstrin homology like domain family B member 2 [Source:HGNC Symbol;Acc:HGNC:29573]	3741	0.561	true	-0.941	0.00391	0.247
ENSCAFG00000005608	EDEM1	protein_coding	ER degradation enhancing alpha-mannosidase like protein 1 [Source:HGNC Symbol;Acc:HGNC:18967]	3743	0.499	true	0.568	0.00393	0.247
ENSCAFG00000003403	PDIA4	protein_coding	protein disulfide isomerase family A member 4 [Source:HGNC Symbol;Acc:HGNC:30167]	2543	0.588	true	0.641	0.00397	0.247
ENSCAFG00000007288	CRYL1	protein_coding	crystallin lambda 1 [Source:HGNC Symbol;Acc:HGNC:18246]	1630	0.539	true	0.696	0.00397	0.247
ENSCAFG00000003029	CXCL8	protein_coding	Interleukin-8 [Source:UniProtKB/Swiss-Prot;Acc:P41324]	2257	0.35	true	-1.82	0.00398	0.247
ENSCAFG00000031768	C6orf132	protein_coding	chromosome 6 open reading frame 132 [Source:HGNC Symbol;Acc:HGNC:21288]	2927	0.637	true	-0.943	0.00409	0.252
ENSCAFG00000000828	RPS6KA2	protein_coding	ribosomal protein S6 kinase A2 [Source:HGNC Symbol;Acc:HGNC:10431]	6748	0.556	true	0.959	0.00423	0.258
ENSCAFG00000011874	DOK5	protein_coding	docking protein 5 [Source:HGNC Symbol;Acc:HGNC:16173]	1270	0.483	true	-1.05	0.00425	0.258
ENSCAFG00000015333	NPTX2	protein_coding	neuronal pentraxin 2 [Source:HGNC Symbol;Acc:HGNC:7953]	3303	0.616	true	-0.678	0.00428	0.258
ENSCAFG00000000920	VGLL2	protein_coding	vestigial like family member 2 [Source:HGNC Symbol;Acc:HGNC:20232]	1608	0.624	true	-1.78	0.00432	0.258
ENSCAFG00000004826	SLC6A9	protein_coding	solute carrier family 6 member 9 [Source:HGNC Symbol;Acc:HGNC:11056]	3678	0.612	true	1.71	0.00435	0.258
ENSCAFG00000015169	SELE	protein_coding	selectin E [Source:HGNC Symbol;Acc:HGNC:10718]	1834	0.516	true	-1.61	0.00437	0.258
ENSCAFG00000019116	MAMLD1	protein_coding	mastermind like domain containing 1 [Source:HGNC Symbol;Acc:HGNC:2568]	3646	0.632	true	0.94	0.00439	0.258
ENSCAFG00000009015	CALB1	protein_coding	calbindin 1 [Source:HGNC Symbol;Acc:HGNC:1434]	2499	0.399	true	1.62	0.0044	0.258
ENSCAFG00000000246	COL23A1	protein_coding	collagen type XXIII alpha 1 chain [Source:HGNC Symbol;Acc:HGNC:22990]	2746	0.615	true	1.3	0.0044	0.258
ENSCAFG00000032483	LY96	protein_coding	lymphocyte antigen 96 [Source:HGNC Symbol;Acc:HGNC:17156]	603	0.37	true	-0.902	0.00441	0.258
ENSCAFG00000009559	RCAN1	protein_coding	regulator of calcineurin 1 [Source:HGNC Symbol;Acc:HGNC:3040]	1638	0.484	true	-0.789	0.00444	0.258
ENSCAFG00000000443	TUBB	protein_coding	tubulin beta class I [Source:HGNC Symbol;Acc:HGNC:20778]	1335	0.556	true	0.634	0.00444	0.258
ENSCAFG00000006655	ADGRD1	protein_coding	adhesion G protein-coupled receptor D1 [Source:HGNC Symbol;Acc:HGNC:19893]	6231	0.544	true	-1.19	0.00446	0.258
ENSCAFG00000019847	SARS	protein_coding	seryl-tRNA synthetase [Source:HGNC Symbol;Acc:HGNC:10537]	2184	0.54	true	0.502	0.00458	0.262
ENSCAFG00000015750	IQSEC3	protein_coding	IQ motif and Sec7 domain 3 [Source:HGNC Symbol;Acc:HGNC:29193]	6880	0.627	true	-1.08	0.00459	0.262
ENSCAFG00000005609	XDH	protein_coding	xanthine dehydrogenase [Source:HGNC Symbol;Acc:HGNC:12805]	4023	0.535	true	-0.842	0.00462	0.262
ENSCAFG00000014582	SERPINI1	protein_coding	serpin family I member 1 [Source:HGNC Symbol;Acc:HGNC:8943]	1250	0.412	true	-0.802	0.00462	0.262
ENSCAFG00000009666	ZPLD1	protein_coding	zona pellucida like domain containing 1 [Source:HGNC Symbol;Acc:HGNC:27022]	3595	0.39	true	-0.861	0.0047	0.265
ENSCAFG00000009810	JAM3	protein_coding	junctional adhesion molecule 3 [Source:HGNC Symbol;Acc:HGNC:15532]	4175	0.522	true	0.546	0.00475	0.266
ENSCAFG00000001745	CHRNA5	protein_coding	cholinergic receptor nicotinic alpha 5 subunit [Source:HGNC Symbol;Acc:HGNC:1959]	1410	0.524	true	0.673	0.00475	0.266
ENSCAFG00000002147	IL1R1	protein_coding	interleukin 1 receptor type 1 [Source:HGNC Symbol;Acc:HGNC:5993]	1719	0.405	true	-0.815	0.00477	0.266
ENSCAFG00000015626	NWD1	protein_coding	NACHT and WD repeat domain containing 1 [Source:HGNC Symbol;Acc:HGNC:27619]	5391	0.588	true	-1.05	0.00481	0.266
ENSCAFG00000003995	FYN	protein_coding	FYN proto-oncogene, Src family tyrosine kinase [Source:HGNC Symbol;Acc:HGNC:4037]	2161	0.481	true	0.552	0.00483	0.266
ENSCAFG00000009658	TFAP2A	protein_coding	transcription factor AP-2 alpha [Source:HGNC Symbol;Acc:HGNC:11742]	2846	0.544	true	0.846	0.00484	0.266
ENSCAFG00000023033	PCDHAC2	protein_coding	protocadherin alpha subfamily C, 2 [Source:HGNC Symbol;Acc:HGNC:8677]	5915	0.519	true	1.06	0.00489	0.267
ENSCAFG00000020369	SLC9A5	protein_coding	solute carrier family 9 member A5 [Source:HGNC Symbol;Acc:HGNC:11078]	2697	0.586	true	0.664	0.00491	0.267
ENSCAFG00000009908	OCA2	protein_coding	OCA2 melanosomal transmembrane protein [Source:HGNC Symbol;Acc:HGNC:8101]	3320	0.448	true	0.892	0.00493	0.267
ENSCAFG00000009755	SALL1	protein_coding	spalt like transcription factor 1 [Source:HGNC Symbol;Acc:HGNC:10524]	4342	0.566	true	0.625	0.00494	0.267
ENSCAFG00000005704	TMEM173	protein_coding	transmembrane protein 173 [Source:HGNC Symbol;Acc:HGNC:27962]	3175	0.544	true	-1.16	0.00503	0.27
ENSCAFG00000009638	ABCG2	protein_coding	ATP-binding cassette sub-family G member 2 [Source:RefSeq peptide;Acc:NP_001041486]	1980	0.473	true	-0.964	0.00513	0.274
ENSCAFG00000016044	TNS4	protein_coding	tensin 4 [Source:HGNC Symbol;Acc:HGNC:24352]	3734	0.555	true	-2	0.00514	0.274
ENSCAFG00000014316		protein_coding		807	0.414	true	-0.971	0.00519	0.276
ENSCAFG00000012813	JAML	protein_coding	junction adhesion molecule like [Source:HGNC Symbol;Acc:HGNC:19084]	1834	0.49	true	-0.889	0.00521	0.276
ENSCAFG00000008661	TUBA1C	protein_coding	tubulin alpha 1c [Source:HGNC Symbol;Acc:HGNC:20768]	1533	0.54	true	0.535	0.00526	0.277
ENSCAFG00000014346	C1S	protein_coding	complement C1s [Source:HGNC Symbol;Acc:HGNC:1247]	3019	0.465	true	-0.854	0.00531	0.278
ENSCAFG00000012824	SCN4B	protein_coding	sodium voltage-gated channel beta subunit 4 [Source:HGNC Symbol;Acc:HGNC:10592]	692	0.541	true	-0.83	0.00536	0.279
ENSCAFG00000001919	FAM219A	protein_coding	family with sequence similarity 219 member A [Source:HGNC Symbol;Acc:HGNC:19920]	558	0.581	true	0.878	0.00538	0.279
ENSCAFG00000017137	TENM2	protein_coding	teneurin transmembrane protein 2 [Source:HGNC Symbol;Acc:HGNC:29943]	10040	0.508	true	0.56	0.00543	0.281
ENSCAFG00000003000	PTGR1	protein_coding	prostaglandin reductase 1 [Source:HGNC Symbol;Acc:HGNC:18429]	2358	0.441	true	-0.609	0.00545	0.281
ENSCAFG00000007149	FBLN7	protein_coding	fibulin 7 [Source:HGNC Symbol;Acc:HGNC:26740]	3295	0.541	true	0.493	0.00547	0.281
ENSCAFG00000030332	XKR5	protein_coding	XK related 5 [Source:HGNC Symbol;Acc:HGNC:20782]	6618	0.633	true	1.2	0.00552	0.281
ENSCAFG00000019891		protein_coding		2884	0.422	true	-1.57	0.00553	0.281
ENSCAFG00000018575	EPB41L3	protein_coding	erythrocyte membrane protein band 4.1 like 3 [Source:HGNC Symbol;Acc:HGNC:3380]	4078	0.471	true	0.519	0.00559	0.283
ENSCAFG00000017018	COL1A1	protein_coding	collagen alpha-1(I) chain precursor [Source:RefSeq peptide;Acc:NP_001003090]	4708	0.641	true	1.27	0.00562	0.284
ENSCAFG00000000855	IL5	protein_coding	Interleukin-5 [Source:UniProtKB/Swiss-Prot;Acc:Q95J76]	596	0.413	true	-0.882	0.00565	0.284
ENSCAFG00000007356	BPIFB4	protein_coding	BPI fold containing family B member 4 [Source:HGNC Symbol;Acc:HGNC:16179]	1497	0.561	true	-1.16	0.00567	0.284
ENSCAFG00000032120	C1QTNF6	protein_coding	C1q and TNF related 6 [Source:HGNC Symbol;Acc:HGNC:14343]	2779	0.621	true	1.28	0.00571	0.285
ENSCAFG00000013920	ABL2	protein_coding	ABL proto-oncogene 2, non-receptor tyrosine kinase [Source:HGNC Symbol;Acc:HGNC:77]	3910	0.493	true	-0.788	0.00573	0.285
ENSCAFG00000014837	COL5A2	protein_coding	collagen type V alpha 2 chain [Source:HGNC Symbol;Acc:HGNC:2210]	7539	0.514	true	0.74	0.00579	0.286
ENSCAFG00000016186	SCG2	protein_coding	secretogranin II [Source:HGNC Symbol;Acc:HGNC:10575]	1848	0.443	true	-0.764	0.00582	0.287
ENSCAFG00000030164	TXN	protein_coding	thioredoxin [Source:HGNC Symbol;Acc:HGNC:12435]	306	0.418	true	-0.64	0.0059	0.289
ENSCAFG00000012739	SLC29A2	protein_coding	solute carrier family 29 member 2 [Source:HGNC Symbol;Acc:HGNC:11004]	4678	0.551	true	1.52	0.00593	0.289
ENSCAFG00000002961		protein_coding		819	0.64	true	0.747	0.00594	0.289
ENSCAFG00000006892	TUB	protein_coding	tubby bipartite transcription factor [Source:HGNC Symbol;Acc:HGNC:12406]	1624	0.606	true	1.08	0.00598	0.29
ENSCAFG00000016897	CACNA1A	protein_coding	calcium voltage-gated channel subunit alpha1 A [Source:HGNC Symbol;Acc:HGNC:1388]	7562	0.603	true	-0.718	0.00602	0.29
ENSCAFG00000013245	GPR19	protein_coding	G protein-coupled receptor 19 [Source:HGNC Symbol;Acc:HGNC:4473]	1248	0.469	true	-0.806	0.00603	0.29
ENSCAFG00000011868	PCK2	protein_coding	phosphoenolpyruvate carboxykinase 2, mitochondrial [Source:HGNC Symbol;Acc:HGNC:8725]	6784	0.507	true	1.18	0.00606	0.29
ENSCAFG00000032697		protein_coding		381	0.701	true	1.01	0.00607	0.29
ENSCAFG00000031329		protein_coding		1029	0.551	true	-1.26	0.00613	0.292
ENSCAFG00000029842	MAFF	protein_coding	MAF bZIP transcription factor F [Source:HGNC Symbol;Acc:HGNC:6780]	3171	0.61	true	-0.921	0.00616	0.292
ENSCAFG00000002557	RIMKLA	protein_coding	ribosomal modification protein rimK like family member A [Source:HGNC Symbol;Acc:HGNC:28725]	1295	0.605	true	0.761	0.00619	0.292
ENSCAFG00000017141	ESRRB	protein_coding	estrogen related receptor beta [Source:HGNC Symbol;Acc:HGNC:3473]	5275	0.589	true	0.863	0.00622	0.292
ENSCAFG00000000275	NHSL1	protein_coding	NHS like 1 [Source:HGNC Symbol;Acc:HGNC:21021]	5598	0.544	true	0.971	0.00638	0.295
ENSCAFG00000003579	GREB1	protein_coding	growth regulation by estrogen in breast cancer 1 [Source:HGNC Symbol;Acc:HGNC:24885]	6842	0.562	true	-0.867	0.0064	0.295
ENSCAFG00000013096	RAPGEF4	protein_coding	Rap guanine nucleotide exchange factor 4 [Source:HGNC Symbol;Acc:HGNC:16626]	3495	0.445	true	-0.721	0.00641	0.295
ENSCAFG00000006503	RBPMS	protein_coding	RNA binding protein with multiple splicing [Source:HGNC Symbol;Acc:HGNC:19097]	657	0.51	true	-0.593	0.00641	0.295
ENSCAFG00000010022	ABCD2	protein_coding	ATP binding cassette subfamily D member 2 [Source:HGNC Symbol;Acc:HGNC:66]	5950	0.362	true	-0.958	0.00643	0.295
ENSCAFG00000017351	SOX30	protein_coding	SRY-box 30 [Source:HGNC Symbol;Acc:HGNC:30635]	3654	0.528	true	-1.01	0.00645	0.295
ENSCAFG00000006491	ITGA5	protein_coding	integrin subunit alpha 5 [Source:HGNC Symbol;Acc:HGNC:6141]	6387	0.632	true	1.08	0.00647	0.295
ENSCAFG00000000303	AIG1	protein_coding	androgen induced 1 [Source:HGNC Symbol;Acc:HGNC:21607]	3169	0.363	true	0.6	0.00647	0.295
ENSCAFG00000006661	C5orf46	protein_coding	chromosome 5 open reading frame 46 [Source:HGNC Symbol;Acc:HGNC:33768]	902	0.483	true	-1.01	0.00653	0.297
ENSCAFG00000007897	PLS1	protein_coding	plastin 1 [Source:HGNC Symbol;Acc:HGNC:9090]	2650	0.468	true	-0.689	0.00661	0.299
ENSCAFG00000002309	OMD	protein_coding	osteomodulin [Source:HGNC Symbol;Acc:HGNC:8134]	3040	0.368	true	1.22	0.00663	0.299
ENSCAFG00000013368	APOD	protein_coding	apolipoprotein D [Source:HGNC Symbol;Acc:HGNC:612]	952	0.516	true	-0.926	0.00668	0.299
ENSCAFG00000012175	SLC26A6	protein_coding	solute carrier family 26 member 6 [Source:HGNC Symbol;Acc:HGNC:14472]	4192	0.582	true	0.6	0.0067	0.299
ENSCAFG00000007854	CAST	protein_coding	calpastatin [Source:HGNC Symbol;Acc:HGNC:1515]	2538	0.491	true	-0.476	0.00671	0.299
ENSCAFG00000005180	MRPL33	protein_coding	mitochondrial ribosomal protein L33 [Source:RefSeq peptide;Acc:NP_001273997]	1602	0.487	true	-0.556	0.00675	0.299
ENSCAFG00000020247	WWP2	protein_coding	WW domain containing E3 ubiquitin protein ligase 2 [Source:HGNC Symbol;Acc:HGNC:16804]	3101	0.575	true	0.747	0.00676	0.299
ENSCAFG00000030774		protein_coding		486	0.389	true	-0.95	0.00688	0.304
ENSCAFG00000016878	CALCOCO2	protein_coding	calcium binding and coiled-coil domain 2 [Source:HGNC Symbol;Acc:HGNC:29912]	1600	0.468	true	-0.6	0.00704	0.308
ENSCAFG00000018612	CARD6	protein_coding	caspase recruitment domain family member 6 [Source:HGNC Symbol;Acc:HGNC:16394]	3983	0.445	true	-0.92	0.00704	0.308
ENSCAFG00000006200	PLXNC1	protein_coding	plexin C1 [Source:HGNC Symbol;Acc:HGNC:9106]	3960	0.49	true	-0.919	0.00705	0.308
ENSCAFG00000019791	SLC6A17	protein_coding	solute carrier family 6 member 17 [Source:HGNC Symbol;Acc:HGNC:31399]	3937	0.604	true	0.854	0.0071	0.309
ENSCAFG00000032756	FAM198B	protein_coding	family with sequence similarity 198 member B [Source:HGNC Symbol;Acc:HGNC:25312]	4974	0.401	true	0.811	0.00717	0.31
ENSCAFG00000011086	SLC16A6	protein_coding	solute carrier family 16 member 6 [Source:HGNC Symbol;Acc:HGNC:10927]	5277	0.418	true	-1.05	0.0072	0.31
ENSCAFG00000005069	PTPRF	protein_coding	protein tyrosine phosphatase, receptor type F [Source:HGNC Symbol;Acc:HGNC:9670]	7337	0.617	true	0.915	0.00723	0.31
ENSCAFG00000017501	SLC5A11	protein_coding	solute carrier family 5 member 11 [Source:HGNC Symbol;Acc:HGNC:23091]	2622	0.562	true	-1.13	0.00724	0.31
ENSCAFG00000006212	SEMA3A	protein_coding	semaphorin 3A [Source:HGNC Symbol;Acc:HGNC:10723]	2401	0.468	true	0.908	0.00725	0.31
ENSCAFG00000017326		protein_coding		1889	0.583	true	-0.945	0.00735	0.313
ENSCAFG00000008811	RND1	protein_coding	Rho family GTPase 1 [Source:HGNC Symbol;Acc:HGNC:18314]	1598	0.546	true	-0.796	0.00736	0.313
ENSCAFG00000011197	MMP14	protein_coding	matrix metallopeptidase 14 [Source:HGNC Symbol;Acc:HGNC:7160]	4502	0.575	true	1.06	0.00748	0.316
ENSCAFG00000017923	TEKT3	protein_coding	tektin 3 [Source:HGNC Symbol;Acc:HGNC:14293]	1770	0.462	true	-0.766	0.00758	0.32
ENSCAFG00000010689	SLC39A8	protein_coding	solute carrier family 39 member 8 [Source:HGNC Symbol;Acc:HGNC:20862]	6258	0.427	true	1.03	0.00761	0.32
ENSCAFG00000025410		protein_coding		399	0.434	true	-0.953	0.00763	0.32
ENSCAFG00000017027	SLIT3	protein_coding	slit guidance ligand 3 [Source:HGNC Symbol;Acc:HGNC:11087]	4156	0.573	true	0.707	0.00778	0.325
ENSCAFG00000002077	CA9	protein_coding	carbonic anhydrase 9 [Source:HGNC Symbol;Acc:HGNC:1383]	1432	0.599	true	1.66	0.00804	0.335
ENSCAFG00000004092	MTMR2	protein_coding	myotubularin related protein 2 [Source:HGNC Symbol;Acc:HGNC:7450]	2793	0.419	true	-0.535	0.00814	0.336
ENSCAFG00000018482	CERS4	protein_coding	ceramide synthase 4 [Source:HGNC Symbol;Acc:HGNC:23747]	2719	0.605	true	1.03	0.00821	0.336
ENSCAFG00000000709	CRELD2	protein_coding	cysteine rich with EGF like domains 2 [Source:HGNC Symbol;Acc:HGNC:28150]	956	0.607	true	1.27	0.00827	0.336
ENSCAFG00000004308	TRIM13	protein_coding	tripartite motif containing 13 [Source:HGNC Symbol;Acc:HGNC:9976]	1710	0.518	true	-0.804	0.00827	0.336
ENSCAFG00000016465	MAGED2	protein_coding	MAGE family member D2 [Source:HGNC Symbol;Acc:HGNC:16353]	3067	0.52	true	0.457	0.00827	0.336
ENSCAFG00000010615	H2AFZ	protein_coding	H2A histone family, member Z [Source:RefSeq peptide;Acc:NP_001274021]	387	0.522	true	0.494	0.00828	0.336
ENSCAFG00000018008	GAREM1	protein_coding	GRB2 associated regulator of MAPK1 subtype 1 [Source:HGNC Symbol;Acc:HGNC:26136]	2664	0.535	true	0.906	0.0083	0.336
ENSCAFG00000015745	EVC	protein_coding	EvC ciliary complex subunit 1 [Source:HGNC Symbol;Acc:HGNC:3497]	3207	0.61	true	0.632	0.00832	0.336
ENSCAFG00000002800		protein_coding		1741	0.388	true	-0.952	0.00833	0.336
ENSCAFG00000004613	PLXND1	protein_coding	plexin D1 [Source:HGNC Symbol;Acc:HGNC:9107]	5787	0.633	true	0.869	0.0084	0.338
ENSCAFG00000020080	PTBP2	protein_coding	polypyrimidine tract binding protein 2 [Source:HGNC Symbol;Acc:HGNC:17662]	2630	0.511	true	-0.722	0.00851	0.339
ENSCAFG00000012126	HYOU1	protein_coding	hypoxia up-regulated 1 [Source:HGNC Symbol;Acc:HGNC:16931]	4666	0.546	true	0.486	0.00853	0.339
ENSCAFG00000016019	FADS2	protein_coding	fatty acid desaturase 2 [Source:HGNC Symbol;Acc:HGNC:3575]	2591	0.605	true	1.26	0.00858	0.339
ENSCAFG00000015325	AKAP3	protein_coding	A-kinase anchoring protein 3 [Source:HGNC Symbol;Acc:HGNC:373]	2697	0.454	true	-0.892	0.00859	0.339
ENSCAFG00000023760	PTMA	protein_coding	prothymosin, alpha [Source:HGNC Symbol;Acc:HGNC:9623]	330	0.539	true	0.572	0.0086	0.339
ENSCAFG00000020292	WDR63	protein_coding	WD repeat domain 63 [Source:HGNC Symbol;Acc:HGNC:30711]	3791	0.44	true	-0.781	0.00862	0.339
ENSCAFG00000010896	ARRDC4	protein_coding	arrestin domain containing 4 [Source:HGNC Symbol;Acc:HGNC:28087]	4957	0.461	true	-0.893	0.00862	0.339
ENSCAFG00000016531	ADGRA3	protein_coding	adhesion G protein-coupled receptor A3 [Source:HGNC Symbol;Acc:HGNC:13839]	3693	0.555	true	0.504	0.00867	0.339
ENSCAFG00000007592	TSHZ3	protein_coding	teashirt zinc finger homeobox 3 [Source:HGNC Symbol;Acc:HGNC:30700]	3243	0.626	true	1.07	0.00868	0.339
ENSCAFG00000003495	PTOV1	protein_coding	prostate tumor overexpressed 1 [Source:HGNC Symbol;Acc:HGNC:9632]	1248	0.648	true	1.75	0.0087	0.339
ENSCAFG00000015859	JAKMIP1	protein_coding	janus kinase and microtubule interacting protein 1 [Source:HGNC Symbol;Acc:HGNC:26460]	2493	0.568	true	1.15	0.00876	0.34
ENSCAFG00000003307	DOCK4	protein_coding	dedicator of cytokinesis 4 [Source:HGNC Symbol;Acc:HGNC:19192]	10090	0.468	true	-0.639	0.00881	0.34
ENSCAFG00000015180	SELP	protein_coding	selectin P [Source:HGNC Symbol;Acc:HGNC:10721]	3392	0.481	true	-1.05	0.00881	0.34
ENSCAFG00000016453	ADGRL1	protein_coding	adhesion G protein-coupled receptor L1 [Source:HGNC Symbol;Acc:HGNC:20973]	6311	0.601	true	0.87	0.00891	0.341
ENSCAFG00000011984	SPP2	protein_coding	secreted phosphoprotein 2 [Source:HGNC Symbol;Acc:HGNC:11256]	855	0.502	true	-0.847	0.00892	0.341
ENSCAFG00000031512	HIST1H1E	protein_coding	histone cluster 1 H1 family member e [Source:HGNC Symbol;Acc:HGNC:4718]	660	0.68	true	-0.836	0.00896	0.341
ENSCAFG00000015862	FAM214A	protein_coding	family with sequence similarity 214 member A [Source:HGNC Symbol;Acc:HGNC:25609]	4246	0.383	true	-0.627	0.00901	0.341
ENSCAFG00000006388	NTN4	protein_coding	netrin 4 [Source:HGNC Symbol;Acc:HGNC:13658]	6097	0.445	true	-0.747	0.00901	0.341
ENSCAFG00000009506	ABI3BP	protein_coding	ABI family member 3 binding protein [Source:HGNC Symbol;Acc:HGNC:17265]	3473	0.473	true	1.18	0.00903	0.341
ENSCAFG00000001808	KIAA1324L	protein_coding	KIAA1324 like [Source:HGNC Symbol;Acc:HGNC:21945]	3357	0.454	true	0.452	0.00904	0.341
ENSCAFG00000000667	FNDC1	protein_coding	fibronectin type III domain containing 1 [Source:HGNC Symbol;Acc:HGNC:21184]	6826	0.569	true	-0.848	0.00915	0.342
ENSCAFG00000000029	FBXO15	protein_coding	F-box protein 15 [Source:HGNC Symbol;Acc:HGNC:13617]	1409	0.465	true	-0.87	0.00918	0.342
ENSCAFG00000000206	CDO1	protein_coding	cysteine dioxygenase type 1 [Source:HGNC Symbol;Acc:HGNC:1795]	2004	0.458	true	-0.585	0.00919	0.342
ENSCAFG00000003987	KIAA1462	protein_coding	KIAA1462 [Source:HGNC Symbol;Acc:HGNC:29283]	9279	0.496	true	-0.541	0.0092	0.342
ENSCAFG00000014319	UNC5B	protein_coding	unc-5 netrin receptor B [Source:HGNC Symbol;Acc:HGNC:12568]	6400	0.61	true	1.61	0.00922	0.342
ENSCAFG00000017008	AURKB	protein_coding	aurora kinase B [Source:HGNC Symbol;Acc:HGNC:11390]	1811	0.556	true	0.658	0.00923	0.342
ENSCAFG00000004733	DGKH	protein_coding	diacylglycerol kinase eta [Source:HGNC Symbol;Acc:HGNC:2854]	3717	0.449	true	-0.725	0.00927	0.342
ENSCAFG00000002645	KCNQ5	protein_coding	potassium voltage-gated channel subfamily Q member 5 [Source:HGNC Symbol;Acc:HGNC:6299]	4908	0.452	true	0.572	0.00931	0.342
ENSCAFG00000011234	SDC3	protein_coding	syndecan 3 [Source:HGNC Symbol;Acc:HGNC:10660]	5249	0.623	true	0.826	0.00939	0.342
ENSCAFG00000020256	ODF2L	protein_coding	outer dense fiber of sperm tails 2 like [Source:HGNC Symbol;Acc:HGNC:29225]	1886	0.345	true	0.703	0.00942	0.342
ENSCAFG00000009187	LOXL2	protein_coding	lysyl oxidase like 2 [Source:HGNC Symbol;Acc:HGNC:6666]	2382	0.597	true	0.665	0.00942	0.342
ENSCAFG00000030240	DUSP4	protein_coding	dual specificity phosphatase 4 [Source:HGNC Symbol;Acc:HGNC:3070]	5649	0.554	true	0.565	0.00947	0.342
ENSCAFG00000003808	JADE1	protein_coding	jade family PHD finger 1 [Source:HGNC Symbol;Acc:HGNC:30027]	3552	0.536	true	-0.96	0.00949	0.342
ENSCAFG00000008795	FKBP11	protein_coding	FK506 binding protein 11 [Source:HGNC Symbol;Acc:HGNC:18624]	615	0.582	true	0.469	0.00954	0.342
ENSCAFG00000013259	NUF2	protein_coding	NUF2, NDC80 kinetochore complex component [Source:HGNC Symbol;Acc:HGNC:14621]	2779	0.407	true	-0.58	0.0096	0.342
ENSCAFG00000000594	MARCH3	protein_coding	membrane associated ring-CH-type finger 3 [Source:HGNC Symbol;Acc:HGNC:28728]	2031	0.47	true	-0.632	0.00961	0.342
ENSCAFG00000032014	RAB39A	protein_coding	RAB39A, member RAS oncogene family [Source:HGNC Symbol;Acc:HGNC:16521]	5218	0.376	true	0.621	0.00961	0.342
ENSCAFG00000001835	MDR1	protein_coding	ATP binding cassette subfamily B member 1 [Source:HGNC Symbol;Acc:HGNC:40]	5487	0.428	true	-1.1	0.00962	0.342
ENSCAFG00000016934	NGFR	protein_coding	nerve growth factor receptor [Source:HGNC Symbol;Acc:HGNC:7809]	2759	0.637	true	1.11	0.00962	0.342
ENSCAFG00000017118		protein_coding		828	0.713	true	1.19	0.0097	0.342
ENSCAFG00000031738	COLGALT1	protein_coding	collagen beta(1-O)galactosyltransferase 1 [Source:HGNC Symbol;Acc:HGNC:26182]	4261	0.59	true	0.665	0.00973	0.342
ENSCAFG00000013817	SRGN	protein_coding	serglycin [Source:HGNC Symbol;Acc:HGNC:9361]	486	0.455	true	-1.07	0.00975	0.342
ENSCAFG00000032454	COL8A2	protein_coding	collagen type VIII alpha 2 chain [Source:HGNC Symbol;Acc:HGNC:2216]	3948	0.712	true	1.48	0.00979	0.342
ENSCAFG00000004282	WDFY2	protein_coding	WD repeat and FYVE domain containing 2 [Source:HGNC Symbol;Acc:HGNC:20482]	1074	0.56	true	1.02	0.00985	0.342
ENSCAFG00000019762	SURF4	protein_coding	surfeit 4 [Source:HGNC Symbol;Acc:HGNC:11476]	783	0.559	true	0.546	0.00986	0.342
ENSCAFG00000018193	RASL10B	protein_coding	RAS like family 10 member B [Source:HGNC Symbol;Acc:HGNC:30295]	759	0.661	true	1.11	0.00988	0.342
ENSCAFG00000000080	PMEL	protein_coding	premelanosome protein [Source:HGNC Symbol;Acc:HGNC:10880]	2994	0.618	true	-0.719	0.00999	0.342
ENSCAFG00000006240	MCF2L	protein_coding	MCF.2 cell line derived transforming sequence like [Source:HGNC Symbol;Acc:HGNC:14576]	4025	0.577	true	0.998	0.01	0.342
ENSCAFG00000013518	TRMT1L	protein_coding	tRNA methyltransferase 1 like [Source:HGNC Symbol;Acc:HGNC:16782]	2250	0.442	true	-0.752	0.01	0.342
ENSCAFG00000008753	DPYSL2	protein_coding	dihydropyrimidinase like 2 [Source:HGNC Symbol;Acc:HGNC:3014]	5006	0.485	true	0.685	0.01	0.342
ENSCAFG00000030931	LIF	protein_coding	LIF, interleukin 6 family cytokine [Source:HGNC Symbol;Acc:HGNC:6596]	4196	0.569	true	-1.07	0.01	0.342
ENSCAFG00000031675	COL8A1	protein_coding	collagen type VIII alpha 1 chain [Source:HGNC Symbol;Acc:HGNC:2215]	2810	0.614	true	1.15	0.0101	0.342
ENSCAFG00000008627	ACAD10	protein_coding	acyl-CoA dehydrogenase family member 10 [Source:HGNC Symbol;Acc:HGNC:21597]	2872	0.511	true	-0.623	0.0101	0.342
ENSCAFG00000002313	OGN	protein_coding	osteoglycin [Source:HGNC Symbol;Acc:HGNC:8126]	3073	0.356	true	1.02	0.0101	0.342
ENSCAFG00000014247	CEACAM1	protein_coding		1143	0.534	true	0.438	0.0101	0.342
ENSCAFG00000018330	LIG3	protein_coding	DNA ligase 3 [Source:HGNC Symbol;Acc:HGNC:6600]	4834	0.527	true	0.461	0.0101	0.342
ENSCAFG00000012449	USP53	protein_coding	ubiquitin specific peptidase 53 [Source:HGNC Symbol;Acc:HGNC:29255]	3882	0.386	true	-0.89	0.0101	0.342
ENSCAFG00000005245	ELOVL1	protein_coding	ELOVL fatty acid elongase 1 [Source:HGNC Symbol;Acc:HGNC:14418]	837	0.545	true	0.488	0.0102	0.342
ENSCAFG00000031494		protein_coding		381	0.64	true	-1.17	0.0102	0.342
ENSCAFG00000030731	HIST2H2BF	protein_coding	histone cluster 2 H2B family member f [Source:HGNC Symbol;Acc:HGNC:24700]	408	0.613	true	-1.06	0.0102	0.342
ENSCAFG00000012603	IFT46	protein_coding	intraflagellar transport 46 [Source:HGNC Symbol;Acc:HGNC:26146]	3340	0.501	true	-0.453	0.0102	0.342
ENSCAFG00000000123	ATP8B1	protein_coding	ATPase phospholipid transporting 8B1 [Source:HGNC Symbol;Acc:HGNC:3706]	5713	0.447	true	-0.955	0.0102	0.342
ENSCAFG00000015309	SDF2L1	protein_coding	stromal cell derived factor 2 like 1 [Source:HGNC Symbol;Acc:HGNC:10676]	1222	0.632	true	1.08	0.0103	0.342
ENSCAFG00000016333		protein_coding		1386	0.608	true	0.945	0.0103	0.342
ENSCAFG00000003276	ANTXR1	protein_coding	anthrax toxin receptor 1 [Source:HGNC Symbol;Acc:HGNC:21014]	5541	0.475	true	0.569	0.0104	0.344
ENSCAFG00000001846		protein_coding		825	0.584	true	-0.498	0.0104	0.344
ENSCAFG00000019189	BGN	protein_coding	biglycan precursor [Source:RefSeq peptide;Acc:NP_001003229]	2183	0.631	true	1.19	0.0104	0.344
ENSCAFG00000019617	ABCA7	protein_coding	ATP binding cassette subfamily A member 7 [Source:HGNC Symbol;Acc:HGNC:37]	6372	0.697	true	0.954	0.0105	0.344
ENSCAFG00000007549	REEP1	protein_coding	receptor accessory protein 1 [Source:HGNC Symbol;Acc:HGNC:25786]	648	0.506	true	0.905	0.0105	0.344
ENSCAFG00000002397	SHB	protein_coding	SH2 domain containing adaptor protein B [Source:HGNC Symbol;Acc:HGNC:10838]	1806	0.664	true	-0.626	0.0105	0.344
ENSCAFG00000016192	SDK1	protein_coding	sidekick cell adhesion molecule 1 [Source:HGNC Symbol;Acc:HGNC:19307]	10340	0.572	true	0.808	0.0105	0.344
ENSCAFG00000011637	IQCB1	protein_coding	IQ calmodulin-binding motif-containing protein 1 [Source:RefSeq peptide;Acc:NP_001274479]	2288	0.41	true	-0.514	0.0106	0.344
ENSCAFG00000003800	PPFIA3	protein_coding	PTPRF interacting protein alpha 3 [Source:HGNC Symbol;Acc:HGNC:9247]	3662	0.622	true	1.39	0.0106	0.345
ENSCAFG00000003784	ARMC2	protein_coding	armadillo repeat containing 2 [Source:HGNC Symbol;Acc:HGNC:23045]	4022	0.474	true	-0.809	0.0107	0.347
ENSCAFG00000007805	OCLN	protein_coding	occludin [Source:RefSeq peptide;Acc:NP_001003195]	2597	0.476	true	-0.885	0.0108	0.347
ENSCAFG00000005913	NOTUM	protein_coding	NOTUM, palmitoleoyl-protein carboxylesterase [Source:HGNC Symbol;Acc:HGNC:27106]	1506	0.67	true	1.27	0.0108	0.347
ENSCAFG00000029519	LDLRAP1	protein_coding	low density lipoprotein receptor adaptor protein 1 [Source:HGNC Symbol;Acc:HGNC:18640]	5827	0.562	true	0.596	0.0108	0.347
ENSCAFG00000030507	HIST1H2AB	protein_coding	histone cluster 1 H2A family member b [Source:HGNC Symbol;Acc:HGNC:4734]	393	0.692	true	-0.691	0.0108	0.347
ENSCAFG00000014735	LRRC31	protein_coding	leucine rich repeat containing 31 [Source:HGNC Symbol;Acc:HGNC:26261]	2944	0.464	true	-0.799	0.0109	0.347
ENSCAFG00000031547	TMED3	protein_coding	transmembrane p24 trafficking protein 3 [Source:HGNC Symbol;Acc:HGNC:28889]	4116	0.564	true	0.768	0.0109	0.347
ENSCAFG00000008615	BRAP	protein_coding	BRCA1 associated protein [Source:HGNC Symbol;Acc:HGNC:1099]	4195	0.456	true	-0.536	0.0109	0.348
ENSCAFG00000020072		protein_coding		4936	0.551	true	0.572	0.011	0.348
ENSCAFG00000008832	RPRD1B	protein_coding	regulation of nuclear pre-mRNA domain containing 1B [Source:HGNC Symbol;Acc:HGNC:16209]	2647	0.532	true	-0.492	0.011	0.348
ENSCAFG00000015898	RBM47	protein_coding	RNA binding motif protein 47 [Source:HGNC Symbol;Acc:HGNC:30358]	5531	0.474	true	0.743	0.0111	0.35
ENSCAFG00000013224	DDX47	protein_coding	DEAD-box helicase 47 [Source:HGNC Symbol;Acc:HGNC:18682]	1841	0.493	true	-0.66	0.0111	0.35
ENSCAFG00000015541	GMPPA	protein_coding	GDP-mannose pyrophosphorylase A [Source:HGNC Symbol;Acc:HGNC:22923]	2306	0.624	true	0.962	0.0112	0.35
ENSCAFG00000008028	SLC9A9	protein_coding	solute carrier family 9 member A9 [Source:HGNC Symbol;Acc:HGNC:20653]	6227	0.449	true	0.915	0.0112	0.35
ENSCAFG00000003429	CFTR	protein_coding	Cystic fibrosis transmembrane conductance regulator [Source:UniProtKB/Swiss-Prot;Acc:Q5U820]	6114	0.47	true	-1.08	0.0112	0.35
ENSCAFG00000010042	PARP3	protein_coding	poly(ADP-ribose) polymerase family member 3 [Source:HGNC Symbol;Acc:HGNC:273]	2987	0.557	true	0.863	0.0112	0.35
ENSCAFG00000001502	CARD10	protein_coding	caspase recruitment domain family member 10 [Source:HGNC Symbol;Acc:HGNC:16422]	4752	0.628	true	1.35	0.0114	0.351
ENSCAFG00000019220		protein_coding		2889	0.633	true	1.41	0.0114	0.351
ENSCAFG00000019926	AIF1L	protein_coding	allograft inflammatory factor 1 like [Source:HGNC Symbol;Acc:HGNC:28904]	450	0.544	true	-0.636	0.0114	0.351
ENSCAFG00000018564	GRIA3	protein_coding	glutamate ionotropic receptor AMPA type subunit 3 [Source:HGNC Symbol;Acc:HGNC:4573]	4996	0.436	true	-0.549	0.0115	0.351
ENSCAFG00000001406	MKLN1	protein_coding	muskelin 1 [Source:HGNC Symbol;Acc:HGNC:7109]	2205	0.423	true	-0.588	0.0115	0.351
ENSCAFG00000010563	GRB14	protein_coding	growth factor receptor bound protein 14 [Source:HGNC Symbol;Acc:HGNC:4565]	3466	0.356	true	0.618	0.0115	0.351
ENSCAFG00000020089	PTGES2	protein_coding	prostaglandin E synthase 2 [Source:HGNC Symbol;Acc:HGNC:17822]	1244	0.643	true	0.912	0.0116	0.351
ENSCAFG00000005906	PYCR1	protein_coding	pyrroline-5-carboxylate reductase 1 [Source:HGNC Symbol;Acc:HGNC:9721]	1023	0.659	true	1.75	0.0117	0.351
ENSCAFG00000029130	KAZALD1	protein_coding	Kazal type serine peptidase inhibitor domain 1 [Source:HGNC Symbol;Acc:HGNC:25460]	4154	0.591	true	1.14	0.0117	0.351
ENSCAFG00000002490	PTP4A1	protein_coding	protein tyrosine phosphatase type IVA, member 1 [Source:HGNC Symbol;Acc:HGNC:9634]	522	0.408	true	-0.645	0.0117	0.351
ENSCAFG00000013649		protein_coding		1395	0.507	true	-0.759	0.0117	0.351
ENSCAFG00000029189	timp3	protein_coding	metalloproteinase inhibitor 3 precursor [Source:RefSeq peptide;Acc:NP_001271368]	5436	0.478	true	-0.53	0.0117	0.351
ENSCAFG00000002057	PDGFRA	protein_coding	platelet derived growth factor receptor alpha [Source:HGNC Symbol;Acc:HGNC:8803]	6621	0.45	true	1.3	0.0118	0.351
ENSCAFG00000015936	EPHA4	protein_coding	EPH receptor A4 [Source:HGNC Symbol;Acc:HGNC:3388]	2871	0.516	true	-0.711	0.0118	0.351
ENSCAFG00000016121	SYT7	protein_coding	synaptotagmin 7 [Source:HGNC Symbol;Acc:HGNC:11514]	2058	0.646	true	0.659	0.0118	0.351
ENSCAFG00000006680	LRIG1	protein_coding	leucine rich repeats and immunoglobulin like domains 1 [Source:HGNC Symbol;Acc:HGNC:17360]	4155	0.565	true	0.599	0.0119	0.351
ENSCAFG00000019869	RALGDS	protein_coding	ral guanine nucleotide dissociation stimulator [Source:HGNC Symbol;Acc:HGNC:9842]	3389	0.587	true	1.02	0.0119	0.351
ENSCAFG00000032626	SRM	protein_coding	spermidine synthase [Source:HGNC Symbol;Acc:HGNC:11296]	3343	0.68	true	0.982	0.0119	0.351
ENSCAFG00000009094	HPSE	protein_coding	heparanase [Source:HGNC Symbol;Acc:HGNC:5164]	4210	0.436	true	-0.676	0.012	0.351
ENSCAFG00000029877		protein_coding		448	0.6	true	-0.615	0.012	0.351
ENSCAFG00000009582	TXNDC5	protein_coding	thioredoxin domain containing 5 [Source:HGNC Symbol;Acc:HGNC:21073]	5082	0.555	true	0.546	0.012	0.351
ENSCAFG00000011136	INPP5A	protein_coding	inositol polyphosphate-5-phosphatase A [Source:HGNC Symbol;Acc:HGNC:6076]	3902	0.581	true	0.446	0.012	0.351
ENSCAFG00000012001	ARL4C	protein_coding	ADP ribosylation factor like GTPase 4C [Source:HGNC Symbol;Acc:HGNC:698]	543	0.628	true	1.94	0.0121	0.351
ENSCAFG00000029341		protein_coding		2636	0.563	true	0.594	0.0121	0.351
ENSCAFG00000001056	SQLE	protein_coding	squalene epoxidase [Source:HGNC Symbol;Acc:HGNC:11279]	2651	0.513	true	0.533	0.0122	0.351
ENSCAFG00000001646	PRUNE2	protein_coding	prune homolog 2 [Source:HGNC Symbol;Acc:HGNC:25209]	7514	0.443	true	-0.5	0.0122	0.351
ENSCAFG00000017513	MTMR4	protein_coding	myotubularin related protein 4 [Source:HGNC Symbol;Acc:HGNC:7452]	6162	0.527	true	0.52	0.0122	0.351
ENSCAFG00000014353	TNN	protein_coding	tenascin N [Source:HGNC Symbol;Acc:HGNC:22942]	4718	0.571	true	-0.86	0.0122	0.351
ENSCAFG00000010188	LGR4	protein_coding	leucine rich repeat containing G protein-coupled receptor 4 [Source:HGNC Symbol;Acc:HGNC:13299]	5389	0.423	true	0.499	0.0123	0.351
ENSCAFG00000018478	MYOM1	protein_coding	myomesin 1 [Source:HGNC Symbol;Acc:HGNC:7613]	6193	0.467	true	-1.04	0.0123	0.351
ENSCAFG00000010269	MANF	protein_coding	mesencephalic astrocyte derived neurotrophic factor [Source:HGNC Symbol;Acc:HGNC:15461]	558	0.538	true	0.467	0.0123	0.351
ENSCAFG00000018057	LINGO1	protein_coding	leucine rich repeat and Ig domain containing 1 [Source:HGNC Symbol;Acc:HGNC:21205]	1863	0.646	true	1.48	0.0123	0.351
ENSCAFG00000020233	LMO4	protein_coding	LIM domain only 4 [Source:HGNC Symbol;Acc:HGNC:6644]	1284	0.441	true	0.474	0.0123	0.351
ENSCAFG00000010848	GAP43	protein_coding	growth associated protein 43 [Source:HGNC Symbol;Acc:HGNC:4140]	1778	0.506	true	0.602	0.0123	0.351
ENSCAFG00000019870	PIEZO1	protein_coding	piezo type mechanosensitive ion channel component 1 [Source:HGNC Symbol;Acc:HGNC:28993]	7695	0.621	true	0.863	0.0123	0.351
ENSCAFG00000017026	XYLT2	protein_coding	Xylosyltransferase 2 [Source:UniProtKB/Swiss-Prot;Acc:Q5QQ50]	5222	0.596	true	0.99	0.0124	0.351
ENSCAFG00000004726	SMG9	protein_coding	SMG9, nonsense mediated mRNA decay factor [Source:HGNC Symbol;Acc:HGNC:25763]	5630	0.556	true	0.722	0.0124	0.351
ENSCAFG00000016889	ARHGEF2	protein_coding	rho guanine nucleotide exchange factor 2 isoform A [Source:RefSeq peptide;Acc:NP_001002995]	3552	0.607	true	0.86	0.0124	0.351
ENSCAFG00000010807	PDCD4	protein_coding	programmed cell death 4 [Source:HGNC Symbol;Acc:HGNC:8763]	1450	0.465	true	-0.743	0.0124	0.351
ENSCAFG00000004577		protein_coding		1213	0.419	true	-0.652	0.0125	0.351
ENSCAFG00000012098	PGBD5	protein_coding	piggyBac transposable element derived 5 [Source:HGNC Symbol;Acc:HGNC:19405]	2884	0.553	true	0.754	0.0125	0.351
ENSCAFG00000031033	EMP1	protein_coding	epithelial membrane protein 1 [Source:HGNC Symbol;Acc:HGNC:3333]	3551	0.417	true	-0.711	0.0125	0.351
ENSCAFG00000019088	GLIS1	protein_coding	GLIS family zinc finger 1 [Source:HGNC Symbol;Acc:HGNC:29525]	2965	0.675	true	1.64	0.0125	0.351
ENSCAFG00000016616	IQGAP3	protein_coding	IQ motif containing GTPase activating protein 3 [Source:HGNC Symbol;Acc:HGNC:20669]	5085	0.601	true	0.758	0.0125	0.351
ENSCAFG00000019809	GSTM3	protein_coding	glutathione S-transferase mu 3 [Source:HGNC Symbol;Acc:HGNC:4635]	688	0.487	true	-0.626	0.0126	0.351
ENSCAFG00000007611	SLCO6A1	protein_coding	solute carrier organic anion transporter family member 6A1 [Source:HGNC Symbol;Acc:HGNC:23613]	4150	0.373	true	-0.725	0.0126	0.351
ENSCAFG00000008801	CCDC65	protein_coding	coiled-coil domain containing 65 [Source:HGNC Symbol;Acc:HGNC:29937]	2359	0.482	true	-0.852	0.0126	0.351
ENSCAFG00000011693	KLHDC8B	protein_coding	kelch domain containing 8B [Source:HGNC Symbol;Acc:HGNC:28557]	1198	0.63	true	0.729	0.0127	0.351
ENSCAFG00000003332	EPHA7	protein_coding	EPH receptor A7 [Source:HGNC Symbol;Acc:HGNC:3390]	6837	0.393	true	0.709	0.0127	0.351
ENSCAFG00000025371		protein_coding		4738	0.473	true	-0.753	0.0127	0.351
ENSCAFG00000031644	FBXL7	protein_coding	F-box and leucine rich repeat protein 7 [Source:HGNC Symbol;Acc:HGNC:13604]	3798	0.607	true	0.621	0.0127	0.352
ENSCAFG00000004588	TRH	protein_coding	thyrotropin releasing hormone [Source:HGNC Symbol;Acc:HGNC:12298]	1925	0.624	true	-1.05	0.0128	0.352
ENSCAFG00000012710	SLCO4A1	protein_coding	solute carrier organic anion transporter family member 4A1 [Source:HGNC Symbol;Acc:HGNC:10953]	3820	0.669	true	1.36	0.0128	0.352
ENSCAFG00000004219		protein_coding		972	0.648	true	-0.595	0.0129	0.352
ENSCAFG00000017524	SUPT4H1	protein_coding	SPT4 homolog, DSIF elongation factor subunit [Source:HGNC Symbol;Acc:HGNC:11467]	351	0.516	true	-0.446	0.0129	0.352
ENSCAFG00000014880	BMP4	protein_coding	bone morphogenetic protein 4 precursor [Source:RefSeq peptide;Acc:NP_001274099]	1993	0.523	true	-0.72	0.0129	0.352
ENSCAFG00000010044	ZNF697	protein_coding	zinc finger protein 697 [Source:HGNC Symbol;Acc:HGNC:32034]	1704	0.681	true	0.694	0.0129	0.352
ENSCAFG00000009705	SYCP1	protein_coding	synaptonemal complex protein 1 [Source:HGNC Symbol;Acc:HGNC:11487]	2374	0.327	true	-0.979	0.0131	0.355
ENSCAFG00000008902	PTX3	protein_coding	pentraxin 3 [Source:HGNC Symbol;Acc:HGNC:9692]	2659	0.598	true	0.468	0.0131	0.355
ENSCAFG00000031778	TRAPPC6A	protein_coding	trafficking protein particle complex 6A [Source:HGNC Symbol;Acc:HGNC:23069]	3775	0.665	true	1.5	0.0132	0.357
ENSCAFG00000005919	FAM98C	protein_coding	family with sequence similarity 98 member C [Source:HGNC Symbol;Acc:HGNC:27119]	4403	0.566	true	1.13	0.0132	0.357
ENSCAFG00000011131		protein_coding		726	0.467	true	-0.671	0.0133	0.357
ENSCAFG00000004995	ATP5SL	protein_coding	ATP5S like [Source:HGNC Symbol;Acc:HGNC:25496]	3070	0.564	true	1.01	0.0133	0.357
ENSCAFG00000010481	YARS	protein_coding	tyrosyl-tRNA synthetase [Source:HGNC Symbol;Acc:HGNC:12840]	1695	0.506	true	0.445	0.0133	0.357
ENSCAFG00000003761	NR2E1	protein_coding	nuclear receptor subfamily 2 group E member 1 [Source:HGNC Symbol;Acc:HGNC:7973]	2515	0.545	true	-0.72	0.0134	0.357
ENSCAFG00000012445	PROX1	protein_coding	prospero homeobox 1 [Source:HGNC Symbol;Acc:HGNC:9459]	3012	0.552	true	-0.676	0.0134	0.357
ENSCAFG00000002037	PLA2G7	protein_coding	phospholipase A2 group VII [Source:HGNC Symbol;Acc:HGNC:9040]	2510	0.386	true	-0.613	0.0134	0.357
ENSCAFG00000001380	NTRK2	protein_coding	neurotrophic receptor tyrosine kinase 2 [Source:HGNC Symbol;Acc:HGNC:8032]	3161	0.552	true	-0.838	0.0134	0.357
ENSCAFG00000019596	CACNA1H	protein_coding	calcium voltage-gated channel subunit alpha1 H [Source:HGNC Symbol;Acc:HGNC:1395]	8136	0.661	true	1.14	0.0135	0.357
ENSCAFG00000031623		protein_coding		1074	0.398	true	-0.678	0.0135	0.357
ENSCAFG00000000062		protein_coding		1248	0.429	true	-0.807	0.0135	0.358
ENSCAFG00000020004	VCAM1	protein_coding	vascular cell adhesion molecule 1 [Source:HGNC Symbol;Acc:HGNC:12663]	5776	0.409	true	1.42	0.0136	0.358
ENSCAFG00000020425	CDH11	protein_coding	cadherin 11 [Source:HGNC Symbol;Acc:HGNC:1750]	4935	0.454	true	0.671	0.0136	0.358
ENSCAFG00000010215	UNC5C	protein_coding	unc-5 netrin receptor C [Source:HGNC Symbol;Acc:HGNC:12569]	2797	0.51	true	0.507	0.0136	0.358
ENSCAFG00000010923	HIST1H1C	protein_coding	histone cluster 1 H1 family member c [Source:HGNC Symbol;Acc:HGNC:4716]	642	0.692	true	-1.15	0.0137	0.359
ENSCAFG00000006732	PXDNL	protein_coding	peroxidasin like [Source:HGNC Symbol;Acc:HGNC:26359]	6367	0.446	true	0.846	0.0137	0.359
ENSCAFG00000029800		protein_coding		826	0.522	true	0.753	0.0138	0.359
ENSCAFG00000031193	SERTAD4	protein_coding	SERTA domain containing 4 [Source:HGNC Symbol;Acc:HGNC:25236]	5201	0.415	true	0.582	0.0138	0.359
ENSCAFG00000005289	SLITRK6	protein_coding	SLIT and NTRK like family member 6 [Source:HGNC Symbol;Acc:HGNC:23503]	2523	0.398	true	0.765	0.0138	0.359
ENSCAFG00000008871	ANTXR2	protein_coding	anthrax toxin receptor 2 [Source:HGNC Symbol;Acc:HGNC:21732]	1491	0.484	true	-0.662	0.0138	0.359
ENSCAFG00000030409		protein_coding		1611	0.454	true	-0.532	0.0139	0.36
ENSCAFG00000016252		protein_coding		2643	0.431	true	-0.938	0.014	0.36
ENSCAFG00000014074	CRYAB	protein_coding	crystallin alpha B [Source:HGNC Symbol;Acc:HGNC:2389]	1685	0.45	true	-0.655	0.014	0.36
ENSCAFG00000011570	MID1	protein_coding	midline 1 [Source:HGNC Symbol;Acc:HGNC:7095]	6229	0.446	true	-0.765	0.014	0.36
ENSCAFG00000013617	IDH1	protein_coding	isocitrate dehydrogenase (NADP(+)) 1, cytosolic [Source:HGNC Symbol;Acc:HGNC:5382]	1583	0.503	true	0.444	0.0141	0.36
ENSCAFG00000003282	ZNF618	protein_coding	zinc finger protein 618 [Source:HGNC Symbol;Acc:HGNC:29416]	2783	0.599	true	0.845	0.0141	0.36
ENSCAFG00000011817	COL18A1	protein_coding	collagen type XVIII alpha 1 chain [Source:HGNC Symbol;Acc:HGNC:2195]	2930	0.744	true	2	0.0141	0.36
ENSCAFG00000015738	EVC2	protein_coding	EvC ciliary complex subunit 2 [Source:HGNC Symbol;Acc:HGNC:19747]	4523	0.568	true	0.455	0.0142	0.36
ENSCAFG00000031067	TMEM267	protein_coding	transmembrane protein 267 [Source:HGNC Symbol;Acc:HGNC:26139]	3185	0.356	true	0.619	0.0142	0.36
ENSCAFG00000009913	ADCY7	protein_coding	adenylate cyclase 7 [Source:HGNC Symbol;Acc:HGNC:238]	3555	0.616	true	0.592	0.0142	0.36
ENSCAFG00000015893	NSUN7	protein_coding	NOP2/Sun RNA methyltransferase family member 7 [Source:HGNC Symbol;Acc:HGNC:25857]	2536	0.46	true	0.61	0.0142	0.36
ENSCAFG00000010917	ARHGAP31	protein_coding	Rho GTPase activating protein 31 [Source:HGNC Symbol;Acc:HGNC:29216]	4469	0.604	true	0.403	0.0143	0.36
ENSCAFG00000003236	INPP5B	protein_coding	inositol polyphosphate-5-phosphatase B [Source:HGNC Symbol;Acc:HGNC:6077]	3886	0.503	true	0.539	0.0143	0.36
ENSCAFG00000019999	GAN	protein_coding	gigaxonin [Source:HGNC Symbol;Acc:HGNC:4137]	1794	0.479	true	-0.829	0.0143	0.36
ENSCAFG00000032414	PLEKHA2	protein_coding	pleckstrin homology domain containing A2 [Source:HGNC Symbol;Acc:HGNC:14336]	6727	0.5	true	0.701	0.0143	0.36
ENSCAFG00000017498	CORO2B	protein_coding	coronin 2B [Source:HGNC Symbol;Acc:HGNC:2256]	3269	0.584	true	1.32	0.0143	0.36
ENSCAFG00000013243	LAMC2	protein_coding	laminin subunit gamma-2 precursor [Source:RefSeq peptide;Acc:NP_001003351]	3977	0.561	true	-0.853	0.0144	0.36
ENSCAFG00000018932	FHL1	protein_coding	four and a half LIM domains 1 [Source:HGNC Symbol;Acc:HGNC:3702]	3489	0.482	true	-0.525	0.0144	0.36
ENSCAFG00000008528	GPR87	protein_coding	G protein-coupled receptor 87 [Source:HGNC Symbol;Acc:HGNC:4538]	1424	0.429	true	0.749	0.0144	0.36
ENSCAFG00000015991	LIAS	protein_coding	lipoic acid synthetase [Source:HGNC Symbol;Acc:HGNC:16429]	2424	0.387	true	-0.836	0.0145	0.36
ENSCAFG00000020395	RRAD	protein_coding	RRAD, Ras related glycolysis inhibitor and calcium channel regulator [Source:HGNC Symbol;Acc:HGNC:10446]	1494	0.641	true	-0.848	0.0145	0.36
ENSCAFG00000028705	DHDDS	protein_coding	dehydrodolichyl diphosphate synthase subunit [Source:HGNC Symbol;Acc:HGNC:20603]	5472	0.6	true	0.415	0.0145	0.36
ENSCAFG00000011751	CD86	protein_coding	T-lymphocyte activation antigen CD86 precursor [Source:RefSeq peptide;Acc:NP_001003146]	1928	0.406	true	0.896	0.0147	0.362
ENSCAFG00000018925	KDM4B	protein_coding	lysine demethylase 4B [Source:HGNC Symbol;Acc:HGNC:29136]	5979	0.63	true	1.25	0.0148	0.362
ENSCAFG00000030076	LMX1B	protein_coding	LIM homeobox transcription factor 1 beta [Source:HGNC Symbol;Acc:HGNC:6654]	5686	0.629	true	0.904	0.0148	0.362
