# Supplementary material for: Role of HSP70 in response to (thermo)radiotherapy: analysis of gene expression in canine osteosarcoma cells by RNA-seq
Source: Sci Rep. 2020 Jul 29;10:12779. doi: 10.1038/s41598-020-69619-2 (PMC7391659; doi:10.1038/s41598-020-69619-2)
Supplement: Supplementary file 9 — Supplementary information 9. [file 41598_2020_69619_MOESM9_ESM.xlsx]

## Sheet: Sheet1
datatables
Showing the 500 most significant genes Numeric values are rounded to 3 digits.
	gene_name	type	description	featWidth	gc	isPresent	log2 Ratio	pValue	fdr
ENSCAFG00000017916	SEMA7A	protein_coding	semaphorin 7A (John Milton Hagen blood group) [Source:HGNC Symbol;Acc:HGNC:10741]	2973	0.627	true	-1.86	7.46e-7	0.00524
ENSCAFG00000002753	GPNMB	protein_coding	glycoprotein nmb [Source:HGNC Symbol;Acc:HGNC:4462]	2662	0.444	true	2.8	8.34e-7	0.00524
ENSCAFG00000013219	BNC1	protein_coding	basonuclin 1 [Source:HGNC Symbol;Acc:HGNC:1081]	4822	0.534	true	1.5	1.92e-06	0.00757
ENSCAFG00000030171	NDUFA8	protein_coding	NADH:ubiquinone oxidoreductase subunit A8 [Source:HGNC Symbol;Acc:HGNC:7692]	2733	0.502	true	1.19	2.41e-06	0.00757
ENSCAFG00000029792	EMC7	protein_coding	ER membrane protein complex subunit 7 [Source:HGNC Symbol;Acc:HGNC:24301]	3701	0.483	true	-1.33	4.16e-06	0.00891
ENSCAFG00000012667	CYBRD1	protein_coding	cytochrome b reductase 1 [Source:HGNC Symbol;Acc:HGNC:20797]	852	0.511	true	1.52	4.58e-06	0.00891
ENSCAFG00000013762	PTGS2	protein_coding	prostaglandin-endoperoxide synthase 2 [Source:HGNC Symbol;Acc:HGNC:9605]	3572	0.398	true	3.02	5.27e-06	0.00891
ENSCAFG00000016012	KRT27	protein_coding	keratin 27 [Source:HGNC Symbol;Acc:HGNC:30841]	1690	0.488	true	2.29	6.48e-06	0.00891
ENSCAFG00000017963		protein_coding		2002	0.418	true	1.58	7.07e-06	0.00891
ENSCAFG00000000580		protein_coding		933	0.486	true	1.05	7.33e-06	0.00891
ENSCAFG00000004825	ATRAID	protein_coding	all-trans retinoic acid induced differentiation factor [Source:HGNC Symbol;Acc:HGNC:24090]	690	0.525	true	1.59	8.49e-06	0.00891
ENSCAFG00000012542	HEG1	protein_coding	heart development protein with EGF like domains 1 [Source:HGNC Symbol;Acc:HGNC:29227]	3810	0.54	true	1.29	9.16e-06	0.00891
ENSCAFG00000015054	MMP1	protein_coding	matrix metallopeptidase 1 [Source:HGNC Symbol;Acc:HGNC:7155]	1854	0.442	true	2.76	9.78e-06	0.00891
ENSCAFG00000018583	PDE4B	protein_coding	phosphodiesterase 4B [Source:HGNC Symbol;Acc:HGNC:8781]	4139	0.44	true	-1.26	1.02e-05	0.00891
ENSCAFG00000030822		protein_coding		1344	0.489	true	1.36	1.07e-05	0.00891
ENSCAFG00000016067	WIPI2	protein_coding	WD repeat domain, phosphoinositide interacting 2 [Source:HGNC Symbol;Acc:HGNC:32225]	1472	0.54	true	1.1	1.28e-05	0.00891
ENSCAFG00000017591		protein_coding		3772	0.493	true	0.951	1.31e-05	0.00891
ENSCAFG00000014220	C1R	protein_coding	complement C1r [Source:HGNC Symbol;Acc:HGNC:1246]	2320	0.522	true	2.05	1.39e-05	0.00891
ENSCAFG00000014046	RASAL2	protein_coding	RAS protein activator like 2 [Source:HGNC Symbol;Acc:HGNC:9874]	3843	0.51	true	-0.958	1.4e-05	0.00891
ENSCAFG00000012207	SLC9A1	protein_coding	sodium/hydrogen exchanger 1 [Source:RefSeq peptide;Acc:NP_001273957]	3261	0.599	true	1.88	1.51e-05	0.00891
ENSCAFG00000002837	TMEM245	protein_coding	transmembrane protein 245 [Source:HGNC Symbol;Acc:HGNC:1363]	2853	0.54	true	1.32	1.58e-05	0.00891
ENSCAFG00000009817	KCNJ15	protein_coding	potassium voltage-gated channel subfamily J member 15 [Source:HGNC Symbol;Acc:HGNC:6261]	1131	0.5	true	2.61	1.63e-05	0.00891
ENSCAFG00000031586	LGALSL	protein_coding	galectin like [Source:HGNC Symbol;Acc:HGNC:25012]	3920	0.413	true	1.36	1.71e-05	0.00891
ENSCAFG00000017181	MAT2B	protein_coding	methionine adenosyltransferase 2B [Source:HGNC Symbol;Acc:HGNC:6905]	1006	0.441	true	-1.19	1.85e-05	0.00891
ENSCAFG00000002028	VLDLR	protein_coding	very low density lipoprotein receptor [Source:HGNC Symbol;Acc:HGNC:12698]	2712	0.519	true	-1	1.88e-05	0.00891
ENSCAFG00000012376	VASH2	protein_coding	vasohibin 2 [Source:HGNC Symbol;Acc:HGNC:25723]	1286	0.607	true	1.04	1.9e-05	0.00891
ENSCAFG00000007148	FBXO3	protein_coding	F-box protein 3 [Source:HGNC Symbol;Acc:HGNC:13582]	1478	0.45	true	1.15	1.98e-05	0.00891
ENSCAFG00000029969	RGS4	protein_coding	regulator of G protein signaling 4 [Source:HGNC Symbol;Acc:HGNC:10000]	4201	0.455	true	1.62	1.99e-05	0.00891
ENSCAFG00000029011	CD164	protein_coding	CD164 molecule [Source:HGNC Symbol;Acc:HGNC:1632]	3235	0.377	true	1.48	2.24e-05	0.00971
ENSCAFG00000001394	ETV7	protein_coding	ETS variant 7 [Source:HGNC Symbol;Acc:HGNC:18160]	2268	0.559	true	1.68	2.45e-05	0.0101
ENSCAFG00000014213	POU2AF1	protein_coding	POU class 2 associating factor 1 [Source:HGNC Symbol;Acc:HGNC:9211]	2514	0.508	true	1.55	2.49e-05	0.0101
ENSCAFG00000014818	PPP3CB	protein_coding	protein phosphatase 3 catalytic subunit beta [Source:HGNC Symbol;Acc:HGNC:9315]	5875	0.385	true	-0.976	2.78e-05	0.0109
ENSCAFG00000000641	HSP70	protein_coding	heat shock 70 kDa protein 1 [Source:RefSeq peptide;Acc:NP_001003067]	1941	0.638	true	3.22	3.09e-05	0.0118
ENSCAFG00000010706	MXI1	protein_coding	MAX interactor 1, dimerization protein [Source:HGNC Symbol;Acc:HGNC:7534]	3942	0.45	true	1.42	3.18e-05	0.0118
ENSCAFG00000000640		protein_coding		2999	0.548	true	2.22	3.36e-05	0.0121
ENSCAFG00000005704	TMEM173	protein_coding	transmembrane protein 173 [Source:HGNC Symbol;Acc:HGNC:27962]	3175	0.544	true	1.77	3.57e-05	0.0123
ENSCAFG00000018705	ZDHHC9	protein_coding	zinc finger DHHC-type containing 9 [Source:HGNC Symbol;Acc:HGNC:18475]	1230	0.52	true	1.12	3.61e-05	0.0123
ENSCAFG00000004966	MYD88	protein_coding	myeloid differentiation primary response 88 [Source:HGNC Symbol;Acc:HGNC:7562]	3080	0.534	true	1.11	3.95e-05	0.0123
ENSCAFG00000002709	FILIP1	protein_coding	filamin A interacting protein 1 [Source:HGNC Symbol;Acc:HGNC:21015]	8726	0.384	true	-0.789	4.03e-05	0.0123
ENSCAFG00000011885	DNAJC8	protein_coding	DnaJ heat shock protein family (Hsp40) member C8 [Source:HGNC Symbol;Acc:HGNC:15470]	608	0.455	true	1.05	4.09e-05	0.0123
ENSCAFG00000009104	STC1	protein_coding	stanniocalcin 1 [Source:HGNC Symbol;Acc:HGNC:11373]	4188	0.44	true	1.17	4.16e-05	0.0123
ENSCAFG00000028577	XK	protein_coding	X-linked Kx blood group [Source:HGNC Symbol;Acc:HGNC:12811]	5330	0.408	true	1.07	4.24e-05	0.0123
ENSCAFG00000016208	TBC1D1	protein_coding	TBC1 domain family member 1 [Source:HGNC Symbol;Acc:HGNC:11578]	5130	0.517	true	1.13	4.37e-05	0.0123
ENSCAFG00000008600	DNAJC22	protein_coding	DnaJ heat shock protein family (Hsp40) member C22 [Source:HGNC Symbol;Acc:HGNC:25802]	3707	0.417	true	2.09	4.43e-05	0.0123
ENSCAFG00000023806	KRT25	protein_coding	keratin 25 [Source:HGNC Symbol;Acc:HGNC:30839]	1607	0.505	true	1.74	4.5e-05	0.0123
ENSCAFG00000015651	SLC35E1	protein_coding	solute carrier family 35 member E1 [Source:HGNC Symbol;Acc:HGNC:20803]	1233	0.613	true	1.17	4.55e-05	0.0123
ENSCAFG00000017543	RPS6KA5	protein_coding	ribosomal protein S6 kinase A5 [Source:HGNC Symbol;Acc:HGNC:10434]	2765	0.465	true	1.57	4.59e-05	0.0123
ENSCAFG00000017907	GM2A	protein_coding	GM2 ganglioside activator [Source:HGNC Symbol;Acc:HGNC:4367]	2466	0.526	true	1.17	4.72e-05	0.0124
ENSCAFG00000019989	PLCG2	protein_coding	phospholipase C gamma 2 [Source:HGNC Symbol;Acc:HGNC:9066]	8859	0.471	true	0.896	5.26e-05	0.0132
ENSCAFG00000002519	ITGB8	protein_coding	integrin subunit beta 8 [Source:HGNC Symbol;Acc:HGNC:6163]	2340	0.422	true	-0.926	5.29e-05	0.0132
ENSCAFG00000010498	KCNH7	protein_coding	potassium voltage-gated channel subfamily H member 7 [Source:HGNC Symbol;Acc:HGNC:18863]	3304	0.433	true	-1.15	5.4e-05	0.0132
ENSCAFG00000003332	EPHA7	protein_coding	EPH receptor A7 [Source:HGNC Symbol;Acc:HGNC:3390]	6837	0.393	true	-1.8	5.55e-05	0.0132
ENSCAFG00000016402	SEL1L3	protein_coding	SEL1L family member 3 [Source:HGNC Symbol;Acc:HGNC:29108]	4488	0.481	true	1.64	5.65e-05	0.0132
ENSCAFG00000011850	KLHL24	protein_coding	kelch like family member 24 [Source:HGNC Symbol;Acc:HGNC:25947]	1927	0.415	true	1.36	5.7e-05	0.0132
ENSCAFG00000008019	SH3D19	protein_coding	SH3 domain containing 19 [Source:HGNC Symbol;Acc:HGNC:30418]	2396	0.475	true	0.987	6e-05	0.0137
ENSCAFG00000013479	GABARAPL1	protein_coding	GABA type A receptor associated protein like 1 [Source:HGNC Symbol;Acc:HGNC:4068]	354	0.492	true	1.46	6.24e-05	0.014
ENSCAFG00000017913	PMP22	protein_coding	peripheral myelin protein 22 [Source:HGNC Symbol;Acc:HGNC:9118]	1751	0.473	true	-1.17	6.39e-05	0.0141
ENSCAFG00000015063	MMP3	protein_coding	Stromelysin-1 [Source:UniProtKB/Swiss-Prot;Acc:Q6Y4Q5]	1461	0.476	true	2.14	6.83e-05	0.0145
ENSCAFG00000031368		protein_coding		552	0.429	true	-3.41	6.92e-05	0.0145
ENSCAFG00000016572	SLC39A9	protein_coding	solute carrier family 39 member 9 [Source:HGNC Symbol;Acc:HGNC:20182]	3664	0.437	true	0.898	7.05e-05	0.0145
ENSCAFG00000004219		protein_coding		972	0.648	true	-1.12	7.07e-05	0.0145
ENSCAFG00000031248	FAM111A	protein_coding	family with sequence similarity 111 member A [Source:HGNC Symbol;Acc:HGNC:24725]	6667	0.463	true	0.903	7.21e-05	0.0145
ENSCAFG00000002008		protein_coding		3036	0.487	true	-0.888	7.41e-05	0.0145
ENSCAFG00000007580	LYVE1	protein_coding	lymphatic vessel endothelial hyaluronan receptor 1 [Source:HGNC Symbol;Acc:HGNC:14687]	1710	0.448	true	2.82	7.42e-05	0.0145
ENSCAFG00000013237	SH3GL3	protein_coding	SH3 domain containing GRB2 like 3, endophilin A3 [Source:HGNC Symbol;Acc:HGNC:10832]	1637	0.431	true	1.35	7.76e-05	0.0145
ENSCAFG00000005498	PCSK2	protein_coding	proprotein convertase subtilisin/kexin type 2 [Source:HGNC Symbol;Acc:HGNC:8744]	6141	0.455	true	-1.49	7.9e-05	0.0145
ENSCAFG00000000480	NIPAL2	protein_coding	NIPA like domain containing 2 [Source:HGNC Symbol;Acc:HGNC:25854]	5931	0.412	true	1.55	7.98e-05	0.0145
ENSCAFG00000020196	HSPA5	protein_coding	heat shock protein family A (Hsp70) member 5 [Source:HGNC Symbol;Acc:HGNC:5238]	2063	0.483	true	-1.12	8.05e-05	0.0145
ENSCAFG00000012824	SCN4B	protein_coding	sodium voltage-gated channel beta subunit 4 [Source:HGNC Symbol;Acc:HGNC:10592]	692	0.541	true	1.74	8.09e-05	0.0145
ENSCAFG00000012883	ARHGDIB	protein_coding	Rho GDP dissociation inhibitor beta [Source:HGNC Symbol;Acc:HGNC:679]	2826	0.441	true	1.57	8.09e-05	0.0145
ENSCAFG00000015878	UCHL1	protein_coding	ubiquitin C-terminal hydrolase L1 [Source:HGNC Symbol;Acc:HGNC:12513]	2147	0.442	true	0.738	8.28e-05	0.0146
ENSCAFG00000001007	FBXO32	protein_coding	F-box protein 32 [Source:HGNC Symbol;Acc:HGNC:16731]	2945	0.553	true	1.45	8.35e-05	0.0146
ENSCAFG00000018615	JAK1	protein_coding	Janus kinase 1 [Source:HGNC Symbol;Acc:HGNC:6190]	3448	0.469	true	0.837	8.47e-05	0.0146
ENSCAFG00000014353	TNN	protein_coding	tenascin N [Source:HGNC Symbol;Acc:HGNC:22942]	4718	0.571	true	1.97	9.28e-05	0.0157
ENSCAFG00000006496	MITF	protein_coding	melanogenesis associated transcription factor [Source:HGNC Symbol;Acc:HGNC:7105]	3441	0.43	true	1.13	9.49e-05	0.0159
ENSCAFG00000011772	EGLN1	protein_coding	egl-9 family hypoxia inducible factor 1 [Source:HGNC Symbol;Acc:HGNC:1232]	2540	0.532	true	0.826	9.7e-05	0.0159
ENSCAFG00000023837	PTGFRN	protein_coding	prostaglandin F2 receptor inhibitor [Source:HGNC Symbol;Acc:HGNC:9601]	4014	0.559	true	1.03	9.88e-05	0.0159
ENSCAFG00000003501	FAM3C	protein_coding	family with sequence similarity 3 member C [Source:HGNC Symbol;Acc:HGNC:18664]	3463	0.388	true	-0.913	9.98e-05	0.0159
ENSCAFG00000009051	SLC26A7	protein_coding	solute carrier family 26 member 7 [Source:HGNC Symbol;Acc:HGNC:14467]	5171	0.377	true	1.66	0.000102	0.0159
ENSCAFG00000013490	FAM129A	protein_coding	family with sequence similarity 129 member A [Source:HGNC Symbol;Acc:HGNC:16784]	5620	0.483	true	1.08	0.000102	0.0159
ENSCAFG00000030707	UBE2U	protein_coding	ubiquitin conjugating enzyme E2 U (putative) [Source:HGNC Symbol;Acc:HGNC:28559]	664	0.353	true	-1.42	0.000103	0.0159
ENSCAFG00000009033	DYSF	protein_coding	dysferlin [Source:HGNC Symbol;Acc:HGNC:3097]	8112	0.561	true	1.8	0.000104	0.0159
ENSCAFG00000024888	FOLH1	protein_coding	folate hydrolase 1 [Source:HGNC Symbol;Acc:HGNC:3788]	2909	0.402	true	0.909	0.000105	0.0159
ENSCAFG00000008902	PTX3	protein_coding	pentraxin 3 [Source:HGNC Symbol;Acc:HGNC:9692]	2659	0.598	true	-0.826	0.000107	0.0159
ENSCAFG00000001411	STK38	protein_coding	serine/threonine kinase 38 [Source:HGNC Symbol;Acc:HGNC:17847]	1144	0.444	true	1.07	0.000108	0.0159
ENSCAFG00000018331	COLEC12	protein_coding	collectin subfamily member 12 [Source:HGNC Symbol;Acc:HGNC:16016]	2366	0.532	true	0.856	0.000111	0.016
ENSCAFG00000002129	PDK4	protein_coding	pyruvate dehydrogenase kinase 4 [Source:HGNC Symbol;Acc:HGNC:8812]	3478	0.381	true	1.4	0.000112	0.016
ENSCAFG00000018767	SPEF2	protein_coding	sperm flagellar 2 [Source:HGNC Symbol;Acc:HGNC:26293]	5583	0.418	true	1.49	0.000112	0.016
ENSCAFG00000003729	SMC6	protein_coding	structural maintenance of chromosomes 6 [Source:HGNC Symbol;Acc:HGNC:20466]	5338	0.374	true	1.02	0.000114	0.0161
ENSCAFG00000023107	OAS2	protein_coding	2'-5'-oligoadenylate synthetase 2 [Source:HGNC Symbol;Acc:HGNC:8087]	4810	0.478	true	1.5	0.000116	0.0162
ENSCAFG00000009756	ELOVL2	protein_coding	ELOVL fatty acid elongase 2 [Source:HGNC Symbol;Acc:HGNC:14416]	4204	0.423	true	-1.12	0.000119	0.0162
ENSCAFG00000012063	BMX	protein_coding	BMX non-receptor tyrosine kinase [Source:HGNC Symbol;Acc:HGNC:1079]	3036	0.481	true	2	0.00012	0.0162
ENSCAFG00000018752	IL7R	protein_coding	interleukin 7 receptor [Source:HGNC Symbol;Acc:HGNC:6024]	1372	0.445	true	1.07	0.000121	0.0162
ENSCAFG00000007608	SH3RF1	protein_coding	SH3 domain containing ring finger 1 [Source:HGNC Symbol;Acc:HGNC:17650]	2917	0.529	true	-0.847	0.000121	0.0162
ENSCAFG00000015925	CCPG1	protein_coding	cell cycle progression 1 [Source:HGNC Symbol;Acc:HGNC:24227]	2397	0.385	true	0.914	0.000125	0.0166
ENSCAFG00000002702	COL12A1	protein_coding	collagen type XII alpha 1 chain [Source:HGNC Symbol;Acc:HGNC:2188]	9430	0.476	true	-1.1	0.000136	0.0176
ENSCAFG00000019134	PPL	protein_coding	periplakin [Source:HGNC Symbol;Acc:HGNC:9273]	5442	0.604	true	1.78	0.000137	0.0176
ENSCAFG00000017137	TENM2	protein_coding	teneurin transmembrane protein 2 [Source:HGNC Symbol;Acc:HGNC:29943]	10040	0.508	true	-0.952	0.000138	0.0176
ENSCAFG00000007948	FDFT1	protein_coding	farnesyl-diphosphate farnesyltransferase 1 [Source:HGNC Symbol;Acc:HGNC:3629]	4728	0.475	true	-0.877	0.00014	0.0178
ENSCAFG00000032483	LY96	protein_coding	lymphocyte antigen 96 [Source:HGNC Symbol;Acc:HGNC:17156]	603	0.37	true	1.67	0.000147	0.0184
ENSCAFG00000015892		protein_coding		1349	0.672	true	0.795	0.000149	0.0184
ENSCAFG00000012593		protein_coding		5607	0.434	true	0.813	0.00015	0.0184
ENSCAFG00000005210	IL2RA	protein_coding	interleukin 2 receptor subunit alpha [Source:HGNC Symbol;Acc:HGNC:6008]	2004	0.471	true	1.28	0.000159	0.0194
ENSCAFG00000030404		protein_coding		564	0.495	true	1.3	0.000168	0.02
ENSCAFG00000000267	TNFAIP3	protein_coding	TNF alpha induced protein 3 [Source:HGNC Symbol;Acc:HGNC:11896]	5164	0.523	true	0.99	0.000169	0.02
ENSCAFG00000017197	ATP8B2	protein_coding	ATPase phospholipid transporting 8B2 [Source:HGNC Symbol;Acc:HGNC:13534]	6941	0.55	true	-0.944	0.00017	0.02
ENSCAFG00000009094	HPSE	protein_coding	heparanase [Source:HGNC Symbol;Acc:HGNC:5164]	4210	0.436	true	1.42	0.00017	0.02
ENSCAFG00000007207	LATS2	protein_coding	large tumor suppressor kinase 2 [Source:HGNC Symbol;Acc:HGNC:6515]	5397	0.472	true	-0.735	0.000176	0.0204
ENSCAFG00000000311	LRIG3	protein_coding	leucine rich repeats and immunoglobulin like domains 3 [Source:HGNC Symbol;Acc:HGNC:30991]	6855	0.41	true	-1.04	0.000178	0.0204
ENSCAFG00000015495	SLC3A2	protein_coding	solute carrier family 3 member 2 [Source:HGNC Symbol;Acc:HGNC:11026]	1714	0.583	true	-0.874	0.00018	0.0204
ENSCAFG00000013067	PAK2	protein_coding	p21 (RAC1) activated kinase 2 [Source:HGNC Symbol;Acc:HGNC:8591]	2931	0.42	true	0.968	0.000181	0.0204
ENSCAFG00000018253	SHMT1	protein_coding	serine hydroxymethyltransferase 1 [Source:HGNC Symbol;Acc:HGNC:10850]	2398	0.564	true	1.18	0.000188	0.021
ENSCAFG00000011745	SORL1	protein_coding	sortilin related receptor 1 [Source:HGNC Symbol;Acc:HGNC:11185]	8305	0.534	true	0.715	0.000191	0.021
ENSCAFG00000014816	CNOT9	protein_coding	CCR4-NOT transcription complex subunit 9 [Source:HGNC Symbol;Acc:HGNC:10445]	3174	0.454	true	0.729	0.000192	0.021
ENSCAFG00000001215	GFRA3	protein_coding	GDNF family receptor alpha 3 [Source:HGNC Symbol;Acc:HGNC:4245]	1738	0.596	true	1.15	0.000192	0.021
ENSCAFG00000019847	SARS	protein_coding	seryl-tRNA synthetase [Source:HGNC Symbol;Acc:HGNC:10537]	2184	0.54	true	-0.649	0.000198	0.0213
ENSCAFG00000030486		protein_coding		5097	0.419	true	0.839	0.000199	0.0213
ENSCAFG00000007251	KRT5	protein_coding	keratin 5 [Source:HGNC Symbol;Acc:HGNC:6442]	1377	0.628	true	1.4	0.000205	0.0213
ENSCAFG00000019350	HES4	protein_coding	hes family bHLH transcription factor 4 [Source:HGNC Symbol;Acc:HGNC:24149]	598	0.71	true	-1.93	0.000205	0.0213
ENSCAFG00000017958	COL5A3	protein_coding	collagen type V alpha 3 chain [Source:HGNC Symbol;Acc:HGNC:14864]	5598	0.646	true	-1.95	0.000206	0.0213
ENSCAFG00000015604	ILDR2	protein_coding	immunoglobulin like domain containing receptor 2 [Source:HGNC Symbol;Acc:HGNC:18131]	3908	0.532	true	1.33	0.000207	0.0213
ENSCAFG00000010865		protein_coding		1722	0.435	true	0.951	0.000208	0.0213
ENSCAFG00000006388	NTN4	protein_coding	netrin 4 [Source:HGNC Symbol;Acc:HGNC:13658]	6097	0.445	true	1.15	0.000208	0.0213
ENSCAFG00000030725	PSMB9	protein_coding	proteasome subunit beta 9 [Source:HGNC Symbol;Acc:HGNC:9546]	4138	0.43	true	1.32	0.000213	0.0215
ENSCAFG00000008483	NDRG4	protein_coding	NDRG family member 4 [Source:HGNC Symbol;Acc:HGNC:14466]	2516	0.554	true	1.05	0.000215	0.0215
ENSCAFG00000030892	PERP	protein_coding	PERP, TP53 apoptosis effector [Source:HGNC Symbol;Acc:HGNC:17637]	4369	0.453	true	0.796	0.000216	0.0215
ENSCAFG00000016095		protein_coding		1464	0.523	true	-0.701	0.000231	0.0228
ENSCAFG00000000820	CSF2	protein_coding	Granulocyte-macrophage colony-stimulating factor [Source:UniProtKB/Swiss-Prot;Acc:P48749]	958	0.524	true	1.94	0.000233	0.0228
ENSCAFG00000015378	GTPBP3	protein_coding	GTP binding protein 3 (mitochondrial) [Source:HGNC Symbol;Acc:HGNC:14880]	2192	0.62	true	-0.923	0.000234	0.0228
ENSCAFG00000013341	ARPC5	protein_coding	actin related protein 2/3 complex subunit 5 [Source:HGNC Symbol;Acc:HGNC:708]	345	0.49	true	0.737	0.000244	0.0232
ENSCAFG00000004929	TMEM40	protein_coding	transmembrane protein 40 [Source:HGNC Symbol;Acc:HGNC:25620]	2275	0.548	true	0.748	0.000246	0.0232
ENSCAFG00000003758	PCDH18	protein_coding	protocadherin 18 [Source:HGNC Symbol;Acc:HGNC:14268]	3806	0.551	true	-0.784	0.000248	0.0232
ENSCAFG00000010870	UBE3B	protein_coding	ubiquitin protein ligase E3B [Source:HGNC Symbol;Acc:HGNC:13478]	5941	0.518	true	0.663	0.00025	0.0232
ENSCAFG00000001601	PLIN2	protein_coding	perilipin 2 [Source:HGNC Symbol;Acc:HGNC:248]	2638	0.47	true	0.711	0.000252	0.0232
ENSCAFG00000007574	CYP26A1	protein_coding	cytochrome P450 family 26 subfamily A member 1 [Source:HGNC Symbol;Acc:HGNC:2603]	2270	0.524	true	1.15	0.000253	0.0232
ENSCAFG00000014589	KDM6A	protein_coding	lysine demethylase 6A [Source:HGNC Symbol;Acc:HGNC:12637]	5803	0.437	true	0.895	0.000255	0.0232
ENSCAFG00000002894	AKAP2	protein_coding	A-kinase anchoring protein 2 [Source:HGNC Symbol;Acc:HGNC:372]	3642	0.532	true	1.25	0.000255	0.0232
ENSCAFG00000018782	PRLR	protein_coding	prolactin receptor [Source:HGNC Symbol;Acc:HGNC:9446]	2300	0.54	true	1.21	0.000257	0.0232
ENSCAFG00000018359	IL13RA1	protein_coding	interleukin 13 receptor subunit alpha 1 [Source:HGNC Symbol;Acc:HGNC:5974]	2539	0.449	true	0.754	0.000258	0.0232
ENSCAFG00000015485		protein_coding		489	0.538	true	-0.619	0.000259	0.0232
ENSCAFG00000009414	CHAC1	protein_coding	ChaC glutathione specific gamma-glutamylcyclotransferase 1 [Source:HGNC Symbol;Acc:HGNC:28680]	1253	0.636	true	-1.57	0.000261	0.0232
ENSCAFG00000008611	SCARB2	protein_coding	scavenger receptor class B member 2 [Source:HGNC Symbol;Acc:HGNC:1665]	1527	0.449	true	0.978	0.000262	0.0232
ENSCAFG00000011564	KCNK1	protein_coding	potassium two pore domain channel subfamily K member 1 [Source:HGNC Symbol;Acc:HGNC:6272]	938	0.514	true	0.972	0.00027	0.0234
ENSCAFG00000007897	PLS1	protein_coding	plastin 1 [Source:HGNC Symbol;Acc:HGNC:9090]	2650	0.468	true	0.99	0.000272	0.0234
ENSCAFG00000010664	ANO1	protein_coding	anoctamin 1 [Source:HGNC Symbol;Acc:HGNC:21625]	2757	0.572	true	1.24	0.000275	0.0234
ENSCAFG00000004110	TRPC3	protein_coding	transient receptor potential cation channel subfamily C member 3 [Source:HGNC Symbol;Acc:HGNC:12335]	4013	0.452	true	1.26	0.000276	0.0234
ENSCAFG00000000418	MDM2	protein_coding	MDM2 proto-oncogene [Source:HGNC Symbol;Acc:HGNC:6973]	1580	0.415	true	0.993	0.00028	0.0234
ENSCAFG00000011842	SESN2	protein_coding	sestrin 2 [Source:HGNC Symbol;Acc:HGNC:20746]	3548	0.566	true	-1.07	0.00028	0.0234
ENSCAFG00000023602	ECSCR	protein_coding	Endothelial cell-specific chemotaxis regulator [Source:UniProtKB/Swiss-Prot;Acc:P0C8R9]	1817	0.493	true	1.05	0.000281	0.0234
ENSCAFG00000008058	MTMR9	protein_coding	myotubularin related protein 9 [Source:HGNC Symbol;Acc:HGNC:14596]	6548	0.361	true	-0.945	0.000283	0.0234
ENSCAFG00000003420	VRK3	protein_coding	vaccinia related kinase 3 [Source:HGNC Symbol;Acc:HGNC:18996]	1841	0.53	true	1.21	0.000284	0.0234
ENSCAFG00000013926	FBXO33	protein_coding	F-box protein 33 [Source:HGNC Symbol;Acc:HGNC:19833]	1677	0.546	true	0.992	0.000286	0.0234
ENSCAFG00000013367	HIP1	protein_coding	huntingtin interacting protein 1 [Source:HGNC Symbol;Acc:HGNC:4913]	4752	0.525	true	0.608	0.000287	0.0234
ENSCAFG00000013808	KIF1BP	protein_coding	KIF1 binding protein [Source:HGNC Symbol;Acc:HGNC:23419]	3901	0.425	true	-0.641	0.000287	0.0234
ENSCAFG00000020218	DHODH	protein_coding	dihydroorotate dehydrogenase (quinone) [Source:HGNC Symbol;Acc:HGNC:2867]	3018	0.492	true	-0.725	0.000288	0.0234
ENSCAFG00000000419	AKAP12	protein_coding	A-kinase anchoring protein 12 [Source:HGNC Symbol;Acc:HGNC:370]	7353	0.497	true	0.621	0.000294	0.0237
ENSCAFG00000004346	DRC1	protein_coding	dynein regulatory complex subunit 1 [Source:HGNC Symbol;Acc:HGNC:24245]	4329	0.528	true	1.23	0.000302	0.0241
ENSCAFG00000000121		protein_coding		2571	0.526	true	-0.684	0.000308	0.0244
ENSCAFG00000003776	NRP1	protein_coding	neuropilin 1 [Source:HGNC Symbol;Acc:HGNC:8004]	3076	0.497	true	0.661	0.000309	0.0244
ENSCAFG00000004186		protein_coding		1298	0.564	true	-0.65	0.000326	0.0256
ENSCAFG00000029812	EPHX4	protein_coding	epoxide hydrolase 4 [Source:HGNC Symbol;Acc:HGNC:23758]	4956	0.363	true	1.19	0.000332	0.0259
ENSCAFG00000031854	MRAP2	protein_coding	melanocortin 2 receptor accessory protein 2 [Source:HGNC Symbol;Acc:HGNC:21232]	2260	0.458	true	1.14	0.000334	0.0259
ENSCAFG00000013248	CREBL2	protein_coding	cAMP responsive element binding protein like 2 [Source:HGNC Symbol;Acc:HGNC:2350]	357	0.476	true	1.17	0.00035	0.0268
ENSCAFG00000019939	ZDHHC7	protein_coding	zinc finger DHHC-type containing 7 [Source:HGNC Symbol;Acc:HGNC:18459]	1253	0.508	true	-0.652	0.00035	0.0268
ENSCAFG00000003000	PTGR1	protein_coding	prostaglandin reductase 1 [Source:HGNC Symbol;Acc:HGNC:18429]	2358	0.441	true	0.942	0.000372	0.028
ENSCAFG00000000671	SOD2	protein_coding	superoxide dismutase 2 [Source:HGNC Symbol;Acc:HGNC:11180]	2845	0.492	true	0.688	0.000372	0.028
ENSCAFG00000012383	TRAPPC4	protein_coding	trafficking protein particle complex 4 [Source:HGNC Symbol;Acc:HGNC:19943]	660	0.547	true	-0.667	0.000374	0.028
ENSCAFG00000009231	GPD2	protein_coding	glycerol-3-phosphate dehydrogenase 2 [Source:HGNC Symbol;Acc:HGNC:4456]	2904	0.446	true	-0.763	0.000375	0.028
ENSCAFG00000002549	CCDC30	protein_coding	coiled-coil domain containing 30 [Source:HGNC Symbol;Acc:HGNC:26103]	2185	0.404	true	1.08	0.000377	0.028
ENSCAFG00000028659	DTD1	protein_coding	D-tyrosyl-tRNA deacylase 1 [Source:HGNC Symbol;Acc:HGNC:16219]	4745	0.458	true	-0.538	0.000389	0.0287
ENSCAFG00000024647	SERPINB5	protein_coding	serpin family B member 5 [Source:HGNC Symbol;Acc:HGNC:8949]	3120	0.455	true	1.13	0.000396	0.029
ENSCAFG00000024792		protein_coding		2782	0.473	true	1.01	0.000401	0.0293
ENSCAFG00000003370	ASAP2	protein_coding	ArfGAP with SH3 domain, ankyrin repeat and PH domain 2 [Source:HGNC Symbol;Acc:HGNC:2721]	3260	0.552	true	0.792	0.000412	0.0299
ENSCAFG00000017101	TGFB3	protein_coding	transforming growth factor beta 3 [Source:HGNC Symbol;Acc:HGNC:11769]	1374	0.576	true	-0.887	0.000419	0.0301
ENSCAFG00000020037	TBC1D13	protein_coding	TBC1 domain family member 13 [Source:HGNC Symbol;Acc:HGNC:25571]	1206	0.538	true	0.733	0.00042	0.0301
ENSCAFG00000032412	FLI1	protein_coding	Fli-1 proto-oncogene, ETS transcription factor [Source:HGNC Symbol;Acc:HGNC:3749]	4248	0.45	true	0.835	0.000423	0.0302
ENSCAFG00000030025	FGL2	protein_coding	fibrinogen like 2 [Source:HGNC Symbol;Acc:HGNC:3696]	5382	0.374	true	1.19	0.000428	0.0303
ENSCAFG00000008685	CCNG2	protein_coding	cyclin G2 [Source:HGNC Symbol;Acc:HGNC:1593]	3483	0.447	true	1.2	0.000433	0.0305
ENSCAFG00000011540	CCDC39	protein_coding	coiled-coil domain containing 39 [Source:HGNC Symbol;Acc:HGNC:25244]	2829	0.366	true	1.14	0.000436	0.0306
ENSCAFG00000020057	PLPPR5	protein_coding	phospholipid phosphatase related 5 [Source:HGNC Symbol;Acc:HGNC:31703]	3672	0.349	true	1.29	0.00044	0.0307
ENSCAFG00000000865	ENPP2	protein_coding	ectonucleotide pyrophosphatase/phosphodiesterase 2 [Source:HGNC Symbol;Acc:HGNC:3357]	3200	0.432	true	1.17	0.000443	0.0307
ENSCAFG00000005925	VIT	protein_coding	vitrin [Source:HGNC Symbol;Acc:HGNC:12697]	2954	0.49	true	1.6	0.000445	0.0307
ENSCAFG00000002526	P3H1	protein_coding	prolyl 3-hydroxylase 1 [Source:HGNC Symbol;Acc:HGNC:19316]	2223	0.628	true	0.919	0.000449	0.0308
ENSCAFG00000017556	TEX14	protein_coding	testis expressed 14, intercellular bridge forming factor [Source:HGNC Symbol;Acc:HGNC:11737]	4376	0.482	true	1.11	0.000452	0.0309
ENSCAFG00000017188	NAP1L2	protein_coding	nucleosome assembly protein 1 like 2 [Source:HGNC Symbol;Acc:HGNC:7638]	1224	0.404	true	1.43	0.000458	0.0311
ENSCAFG00000029203	EIF5A2	protein_coding	eukaryotic translation initiation factor 5A2 [Source:HGNC Symbol;Acc:HGNC:3301]	5283	0.331	true	0.844	0.000463	0.0312
ENSCAFG00000005026	HNRNPUL1	protein_coding	heterogeneous nuclear ribonucleoprotein U like 1 [Source:HGNC Symbol;Acc:HGNC:17011]	3644	0.555	true	0.701	0.000475	0.0316
ENSCAFG00000011769	ANK2	protein_coding	ankyrin 2 [Source:HGNC Symbol;Acc:HGNC:493]	10270	0.472	true	1.04	0.000477	0.0316
ENSCAFG00000012303		protein_coding		1812	0.52	true	-0.606	0.00048	0.0316
ENSCAFG00000002120	CD274	protein_coding	programmed cell death 1 ligand 1 precursor [Source:RefSeq peptide;Acc:NP_001278901]	5146	0.413	true	1.43	0.000481	0.0316
ENSCAFG00000018952	ARHGEF6	protein_coding	Rac/Cdc42 guanine nucleotide exchange factor 6 [Source:HGNC Symbol;Acc:HGNC:685]	4387	0.44	true	0.907	0.000487	0.0316
ENSCAFG00000004155	COMMD3	protein_coding	COMM domain containing 3 [Source:HGNC Symbol;Acc:HGNC:23332]	2429	0.565	true	-0.541	0.00049	0.0316
ENSCAFG00000007666	EIF4G2	protein_coding	eukaryotic translation initiation factor 4 gamma 2 [Source:HGNC Symbol;Acc:HGNC:3297]	2811	0.445	true	-0.651	0.000493	0.0316
ENSCAFG00000003189	RHBDL2	protein_coding	rhomboid like 2 [Source:HGNC Symbol;Acc:HGNC:16083]	1056	0.484	true	1.06	0.000494	0.0316
ENSCAFG00000015701	CYTH3	protein_coding	cytohesin 3 [Source:HGNC Symbol;Acc:HGNC:9504]	1725	0.532	true	-0.832	0.000495	0.0316
ENSCAFG00000011789	ZFAND2A	protein_coding	zinc finger AN1-type containing 2A [Source:HGNC Symbol;Acc:HGNC:28073]	1628	0.472	true	0.775	0.000495	0.0316
ENSCAFG00000016949	ALOXE3	protein_coding	arachidonate lipoxygenase 3 [Source:HGNC Symbol;Acc:HGNC:13743]	2436	0.603	true	1.24	0.0005	0.0316
ENSCAFG00000017539	LDLR	protein_coding	low density lipoprotein receptor [Source:HGNC Symbol;Acc:HGNC:6547]	3580	0.564	true	-0.819	0.0005	0.0316
ENSCAFG00000004776	TRANK1	protein_coding	tetratricopeptide repeat and ankyrin repeat containing 1 [Source:HGNC Symbol;Acc:HGNC:29011]	9948	0.523	true	1.39	0.000501	0.0316
ENSCAFG00000029471	CLIC2	protein_coding	chloride intracellular channel 2 [Source:HGNC Symbol;Acc:HGNC:2063]	3783	0.407	true	1.21	0.000505	0.0316
ENSCAFG00000013073	FUCA1	protein_coding	fucosidase, alpha-L- 1, tissue [Source:HGNC Symbol;Acc:HGNC:4006]	4616	0.47	true	0.631	0.000506	0.0316
ENSCAFG00000001957	DOCK8	protein_coding	dedicator of cytokinesis 8 [Source:HGNC Symbol;Acc:HGNC:19191]	6852	0.498	true	1.42	0.000509	0.0316
ENSCAFG00000018175	CAPN6	protein_coding	calpain 6 [Source:HGNC Symbol;Acc:HGNC:1483]	3544	0.495	true	1.76	0.000511	0.0316
ENSCAFG00000009431	E2F8	protein_coding	E2F transcription factor 8 [Source:HGNC Symbol;Acc:HGNC:24727]	3746	0.511	true	0.6	0.000521	0.032
ENSCAFG00000012612	GORASP2	protein_coding	golgi reassembly stacking protein 2 [Source:HGNC Symbol;Acc:HGNC:17500]	1949	0.558	true	0.51	0.000532	0.0325
ENSCAFG00000006521	FRMD4B	protein_coding	FERM domain containing 4B [Source:HGNC Symbol;Acc:HGNC:24886]	6738	0.454	true	1.37	0.000534	0.0325
ENSCAFG00000014518	MCU	protein_coding	mitochondrial calcium uniporter [Source:HGNC Symbol;Acc:HGNC:23526]	2542	0.445	true	0.657	0.00054	0.0325
ENSCAFG00000004497	ERCC3	protein_coding	ERCC excision repair 3, TFIIH core complex helicase subunit [Source:HGNC Symbol;Acc:HGNC:3435]	2387	0.518	true	-0.553	0.00054	0.0325
ENSCAFG00000023655	SULT1C4	protein_coding	sulfotransferase family 1C member 4 [Source:HGNC Symbol;Acc:HGNC:11457]	2569	0.376	true	1.32	0.000547	0.0325
ENSCAFG00000009839	CD101	protein_coding	CD101 molecule [Source:HGNC Symbol;Acc:HGNC:5949]	3038	0.516	true	1.2	0.000549	0.0325
ENSCAFG00000004547	KCTD4	protein_coding	potassium channel tetramerization domain containing 4 [Source:HGNC Symbol;Acc:HGNC:23227]	780	0.405	true	1.41	0.000549	0.0325
ENSCAFG00000000334	ADAMTS2	protein_coding	ADAM metallopeptidase with thrombospondin type 1 motif 2 [Source:HGNC Symbol;Acc:HGNC:218]	3806	0.63	true	-0.885	0.00055	0.0325
ENSCAFG00000025031		protein_coding		1309	0.406	true	1.12	0.000553	0.0325
ENSCAFG00000015695	PRKCH	protein_coding	protein kinase C eta [Source:HGNC Symbol;Acc:HGNC:9403]	2458	0.479	true	1.03	0.000556	0.0325
ENSCAFG00000005519	WDR37	protein_coding	WD repeat domain 37 [Source:HGNC Symbol;Acc:HGNC:31406]	5185	0.478	true	-0.544	0.000559	0.0325
ENSCAFG00000004759	CLASP1	protein_coding	cytoplasmic linker associated protein 1 [Source:HGNC Symbol;Acc:HGNC:17088]	6198	0.491	true	-0.627	0.000561	0.0325
ENSCAFG00000011937	PGBD1	protein_coding	piggyBac transposable element derived 1 [Source:HGNC Symbol;Acc:HGNC:19398]	3303	0.42	true	0.809	0.000566	0.0325
ENSCAFG00000015043	MMP13	protein_coding	matrix metallopeptidase 13 [Source:HGNC Symbol;Acc:HGNC:7159]	2312	0.451	true	1.31	0.000568	0.0325
ENSCAFG00000018622	DAB2	protein_coding	DAB2, clathrin adaptor protein [Source:HGNC Symbol;Acc:HGNC:2662]	3403	0.449	true	0.868	0.000569	0.0325
ENSCAFG00000005575		protein_coding		2300	0.567	true	-0.608	0.00057	0.0325
ENSCAFG00000009318	CCDC148	protein_coding	coiled-coil domain containing 148 [Source:HGNC Symbol;Acc:HGNC:25191]	1950	0.416	true	1.03	0.000571	0.0325
ENSCAFG00000014025	TTN	protein_coding	titin [Source:HGNC Symbol;Acc:HGNC:12403]	105500	0.464	true	0.95	0.000579	0.0327
ENSCAFG00000013493	PCYT1B	protein_coding	phosphate cytidylyltransferase 1, choline, beta [Source:HGNC Symbol;Acc:HGNC:8755]	1278	0.504	true	1.1	0.000586	0.0327
ENSCAFG00000007475	SORBS2	protein_coding	sorbin and SH3 domain containing 2 [Source:HGNC Symbol;Acc:HGNC:24098]	2988	0.475	true	-1.25	0.000587	0.0327
ENSCAFG00000017851	MAP2K4	protein_coding	mitogen-activated protein kinase kinase 4 [Source:HGNC Symbol;Acc:HGNC:6844]	1131	0.422	true	-0.754	0.000587	0.0327
ENSCAFG00000023919	SLC8A3	protein_coding	solute carrier family 8 member A3 [Source:HGNC Symbol;Acc:HGNC:11070]	7033	0.51	true	0.936	0.000591	0.0328
ENSCAFG00000032583	METTL7A	protein_coding	methyltransferase like 7A [Source:HGNC Symbol;Acc:HGNC:24550]	4710	0.493	true	1.02	0.000596	0.033
ENSCAFG00000007163	NDUFAF2	protein_coding	NADH:ubiquinone oxidoreductase complex assembly factor 2 [Source:HGNC Symbol;Acc:HGNC:28086]	510	0.445	true	-0.836	0.000599	0.033
ENSCAFG00000016694	NOP16	protein_coding	NOP16 nucleolar protein [Source:HGNC Symbol;Acc:HGNC:26934]	537	0.525	true	-0.67	0.000603	0.033
ENSCAFG00000003334	ABCA13	protein_coding	ATP binding cassette subfamily A member 13 [Source:HGNC Symbol;Acc:HGNC:14638]	12080	0.484	true	1.1	0.000605	0.033
ENSCAFG00000011716	UBASH3B	protein_coding	ubiquitin associated and SH3 domain containing B [Source:HGNC Symbol;Acc:HGNC:29884]	1786	0.515	true	0.725	0.000618	0.0336
ENSCAFG00000012983	ADGRG2	protein_coding	adhesion G protein-coupled receptor G2 [Source:HGNC Symbol;Acc:HGNC:4516]	4297	0.429	true	1.31	0.000624	0.0337
ENSCAFG00000010717		protein_coding		1950	0.427	true	1.22	0.000626	0.0337
ENSCAFG00000010159	PM20D1	protein_coding	peptidase M20 domain containing 1 [Source:HGNC Symbol;Acc:HGNC:26518]	6478	0.472	true	0.753	0.000633	0.0339
ENSCAFG00000002142	IL1RL1	protein_coding	interleukin 1 receptor like 1 [Source:HGNC Symbol;Acc:HGNC:5998]	4158	0.41	true	2.33	0.000634	0.0339
ENSCAFG00000017178	POMT2	protein_coding	protein O-mannosyltransferase 2 [Source:HGNC Symbol;Acc:HGNC:19743]	3382	0.532	true	0.638	0.000637	0.0339
ENSCAFG00000016784	DFFA	protein_coding	DNA fragmentation factor subunit alpha [Source:HGNC Symbol;Acc:HGNC:2772]	1763	0.638	true	-0.863	0.00064	0.0339
ENSCAFG00000002717	DNAH11	protein_coding	dynein axonemal heavy chain 11 [Source:HGNC Symbol;Acc:HGNC:2942]	13690	0.458	true	1.01	0.000644	0.034
ENSCAFG00000014837	COL5A2	protein_coding	collagen type V alpha 2 chain [Source:HGNC Symbol;Acc:HGNC:2210]	7539	0.514	true	0.848	0.000648	0.034
ENSCAFG00000003105	ANKRD6	protein_coding	ankyrin repeat domain 6 [Source:HGNC Symbol;Acc:HGNC:17280]	5679	0.469	true	-0.631	0.00065	0.034
ENSCAFG00000007127	LMO2	protein_coding	LIM domain only 2 [Source:HGNC Symbol;Acc:HGNC:6642]	669	0.607	true	1.44	0.000661	0.0344
ENSCAFG00000011805	SC5D	protein_coding	sterol-C5-desaturase [Source:HGNC Symbol;Acc:HGNC:10547]	1053	0.453	true	-0.59	0.000664	0.0344
ENSCAFG00000031652		protein_coding		5276	0.479	true	-0.742	0.000667	0.0345
ENSCAFG00000001056	SQLE	protein_coding	squalene epoxidase [Source:HGNC Symbol;Acc:HGNC:11279]	2651	0.513	true	-0.728	0.000675	0.0346
ENSCAFG00000023556	OAS1	protein_coding	2'-5'-oligoadenylate synthetase 1 [Source:HGNC Symbol;Acc:HGNC:8086]	4328	0.481	true	1.08	0.000677	0.0346
ENSCAFG00000010009	DUSP8	protein_coding	dual specificity phosphatase 8 [Source:HGNC Symbol;Acc:HGNC:3074]	2902	0.665	true	-0.987	0.000679	0.0346
ENSCAFG00000014676	ELMOD1	protein_coding	ELMO domain containing 1 [Source:HGNC Symbol;Acc:HGNC:25334]	2248	0.408	true	1.68	0.000682	0.0346
ENSCAFG00000007298	TCP11L1	protein_coding	t-complex 11 like 1 [Source:HGNC Symbol;Acc:HGNC:25655]	1551	0.488	true	-0.699	0.000683	0.0346
ENSCAFG00000000283	TXLNB	protein_coding	taxilin beta [Source:HGNC Symbol;Acc:HGNC:21617]	2581	0.487	true	1.1	0.000689	0.0346
ENSCAFG00000002021	ENPP5	protein_coding	ectonucleotide pyrophosphatase/phosphodiesterase 5 (putative) [Source:HGNC Symbol;Acc:HGNC:13717]	1469	0.404	true	1.15	0.000692	0.0346
ENSCAFG00000018865	RSL1D1	protein_coding	ribosomal L1 domain containing 1 [Source:HGNC Symbol;Acc:HGNC:24534]	1473	0.469	true	-0.754	0.000701	0.0346
ENSCAFG00000013275	DLG1	protein_coding	discs large MAGUK scaffold protein 1 [Source:HGNC Symbol;Acc:HGNC:2900]	4783	0.419	true	0.75	0.000703	0.0346
ENSCAFG00000010589	FGD4	protein_coding	FYVE, RhoGEF and PH domain containing 4 [Source:HGNC Symbol;Acc:HGNC:19125]	2643	0.437	true	1.19	0.000706	0.0346
ENSCAFG00000002143	DYNC1I1	protein_coding	dynein cytoplasmic 1 intermediate chain 1 [Source:HGNC Symbol;Acc:HGNC:2963]	3436	0.52	true	1.15	0.000708	0.0346
ENSCAFG00000001870	STEAP2	protein_coding	STEAP2 metalloreductase [Source:HGNC Symbol;Acc:HGNC:17885]	2009	0.449	true	1.08	0.00071	0.0346
ENSCAFG00000029037	FBXO28	protein_coding	F-box protein 28 [Source:HGNC Symbol;Acc:HGNC:29046]	5487	0.44	true	-0.599	0.000713	0.0346
ENSCAFG00000005627	JAG1	protein_coding	jagged 1 [Source:HGNC Symbol;Acc:HGNC:6188]	6906	0.508	true	-1.21	0.000713	0.0346
ENSCAFG00000009517	HMGCR	protein_coding	3-hydroxy-3-methylglutaryl-CoA reductase [Source:HGNC Symbol;Acc:HGNC:5006]	6528	0.465	true	-0.685	0.000715	0.0346
ENSCAFG00000011568	PARD6B	protein_coding	par-6 family cell polarity regulator beta [Source:HGNC Symbol;Acc:HGNC:16245]	1098	0.443	true	0.83	0.000715	0.0346
ENSCAFG00000011688	TRUB1	protein_coding	TruB pseudouridine synthase family member 1 [Source:HGNC Symbol;Acc:HGNC:16060]	4304	0.387	true	0.999	0.000722	0.0346
ENSCAFG00000019901	SLC7A5	protein_coding	large neutral amino acids transporter small subunit 1 [Source:RefSeq peptide;Acc:NP_001271411]	4094	0.594	true	-1.23	0.000722	0.0346
ENSCAFG00000010910	FEZ1	protein_coding	fasciculation and elongation protein zeta 1 [Source:HGNC Symbol;Acc:HGNC:3659]	2017	0.573	true	0.955	0.000723	0.0346
ENSCAFG00000030792	CA13	protein_coding	carbonic anhydrase 13 [Source:HGNC Symbol;Acc:HGNC:14914]	5130	0.39	true	0.845	0.000724	0.0346
ENSCAFG00000009455	POLR3D	protein_coding	RNA polymerase III subunit D [Source:HGNC Symbol;Acc:HGNC:1080]	1333	0.587	true	-0.666	0.000735	0.0347
ENSCAFG00000006979	MTUS1	protein_coding	microtubule associated scaffold protein 1 [Source:HGNC Symbol;Acc:HGNC:29789]	3820	0.423	true	1.18	0.000735	0.0347
ENSCAFG00000004731	TENM4	protein_coding	teneurin transmembrane protein 4 [Source:HGNC Symbol;Acc:HGNC:29945]	13570	0.541	true	0.95	0.000735	0.0347
ENSCAFG00000008265	HK2	protein_coding	hexokinase 2 [Source:HGNC Symbol;Acc:HGNC:4923]	5159	0.489	true	-0.637	0.000739	0.0348
ENSCAFG00000006965	TRIB3	protein_coding	tribbles pseudokinase 3 [Source:HGNC Symbol;Acc:HGNC:16228]	1793	0.66	true	-1.33	0.000751	0.0352
ENSCAFG00000017326		protein_coding		1889	0.583	true	-1.03	0.00076	0.0353
ENSCAFG00000016265	RELL1	protein_coding	RELT like 1 [Source:HGNC Symbol;Acc:HGNC:27379]	4137	0.471	true	0.874	0.00076	0.0353
ENSCAFG00000010053	ANO5	protein_coding	anoctamin 5 [Source:HGNC Symbol;Acc:HGNC:27337]	2765	0.411	true	1.06	0.00077	0.0357
ENSCAFG00000012956	NIPAL3	protein_coding	NIPA like domain containing 3 [Source:HGNC Symbol;Acc:HGNC:25233]	1714	0.571	true	0.808	0.000776	0.0358
ENSCAFG00000011438	SCN9A	protein_coding	sodium voltage-gated channel alpha subunit 9 [Source:HGNC Symbol;Acc:HGNC:10597]	7586	0.401	true	-0.727	0.000782	0.0359
ENSCAFG00000011917	TMEM62	protein_coding	transmembrane protein 62 [Source:HGNC Symbol;Acc:HGNC:26269]	2268	0.437	true	0.818	0.000785	0.036
ENSCAFG00000007758	GALNT6	protein_coding	polypeptide N-acetylgalactosaminyltransferase 6 [Source:HGNC Symbol;Acc:HGNC:4128]	4385	0.561	true	1.36	0.000789	0.036
ENSCAFG00000006580	HNRNPA1	protein_coding	heterogeneous nuclear ribonucleoprotein A1 [Source:HGNC Symbol;Acc:HGNC:5031]	1138	0.518	true	-0.571	0.000791	0.036
ENSCAFG00000004245	KIF3C	protein_coding	kinesin family member 3C [Source:HGNC Symbol;Acc:HGNC:6321]	3347	0.635	true	0.985	0.000796	0.0361
ENSCAFG00000000562		protein_coding		1893	0.488	true	0.881	0.000811	0.0364
ENSCAFG00000002330	IGFBP7	protein_coding	insulin like growth factor binding protein 7 [Source:HGNC Symbol;Acc:HGNC:5476]	1246	0.619	true	0.627	0.000812	0.0364
ENSCAFG00000031124	APH1B	protein_coding	aph-1 homolog B, gamma-secretase subunit [Source:HGNC Symbol;Acc:HGNC:24080]	5679	0.388	true	-0.888	0.000815	0.0364
ENSCAFG00000009638	ABCG2	protein_coding	ATP-binding cassette sub-family G member 2 [Source:RefSeq peptide;Acc:NP_001041486]	1980	0.473	true	1.07	0.000825	0.0364
ENSCAFG00000018349	CCL2	protein_coding	C-C motif chemokine ligand 2 [Source:HGNC Symbol;Acc:HGNC:10618]	1045	0.421	true	2.63	0.000826	0.0364
ENSCAFG00000004309	SPRYD7	protein_coding	SPRY domain containing 7 [Source:HGNC Symbol;Acc:HGNC:14297]	597	0.481	true	-1.01	0.000826	0.0364
ENSCAFG00000017369	PCTP	protein_coding	phosphatidylcholine transfer protein [Source:HGNC Symbol;Acc:HGNC:8752]	740	0.553	true	0.831	0.000827	0.0364
ENSCAFG00000012464	FAM117B	protein_coding	family with sequence similarity 117 member B [Source:HGNC Symbol;Acc:HGNC:14440]	5446	0.422	true	1.02	0.000827	0.0364
ENSCAFG00000009537	SPARCL1	protein_coding	SPARC like 1 [Source:HGNC Symbol;Acc:HGNC:11220]	1547	0.418	true	1.1	0.00083	0.0364
ENSCAFG00000012128	LRP2	protein_coding	LDL receptor related protein 2 [Source:HGNC Symbol;Acc:HGNC:6694]	13650	0.458	true	-0.697	0.000832	0.0364
ENSCAFG00000018339	ADRB2	protein_coding	adrenoceptor beta 2 [Source:HGNC Symbol;Acc:HGNC:286]	3947	0.488	true	1.07	0.000837	0.0365
ENSCAFG00000002532	ALG2	protein_coding	ALG2, alpha-1,3/1,6-mannosyltransferase [Source:HGNC Symbol;Acc:HGNC:23159]	3031	0.458	true	-0.608	0.000865	0.0373
ENSCAFG00000003825	MATN3	protein_coding	matrilin 3 [Source:HGNC Symbol;Acc:HGNC:6909]	1476	0.573	true	0.919	0.000871	0.0373
ENSCAFG00000019177	SLC1A7	protein_coding	solute carrier family 1 member 7 [Source:HGNC Symbol;Acc:HGNC:10945]	5611	0.585	true	0.851	0.000872	0.0373
ENSCAFG00000003402	CAV2	protein_coding	Caveolin-2 [Source:UniProtKB/Swiss-Prot;Acc:O46550]	1873	0.552	true	-1	0.000872	0.0373
ENSCAFG00000008661	TUBA1C	protein_coding	tubulin alpha 1c [Source:HGNC Symbol;Acc:HGNC:20768]	1533	0.54	true	-0.578	0.000874	0.0373
ENSCAFG00000015233	PROM1	protein_coding	prominin 1 [Source:HGNC Symbol;Acc:HGNC:9454]	2808	0.44	true	-1.79	0.00088	0.0373
ENSCAFG00000011838	ST8SIA1	protein_coding	ST8 alpha-N-acetyl-neuraminide alpha-2,8-sialyltransferase 1 [Source:HGNC Symbol;Acc:HGNC:10869]	1071	0.502	true	1.17	0.000881	0.0373
ENSCAFG00000011532	EGF	protein_coding	epidermal growth factor [Source:HGNC Symbol;Acc:HGNC:3229]	4846	0.433	true	1.07	0.000887	0.0373
ENSCAFG00000018332	DOCK11	protein_coding	dedicator of cytokinesis 11 [Source:HGNC Symbol;Acc:HGNC:23483]	6123	0.408	true	0.714	0.000889	0.0373
ENSCAFG00000002193		protein_coding		740	0.435	true	0.801	0.000889	0.0373
ENSCAFG00000032700	ST8SIA6	protein_coding	ST8 alpha-N-acetyl-neuraminide alpha-2,8-sialyltransferase 6 [Source:HGNC Symbol;Acc:HGNC:23317]	3273	0.384	true	1.01	0.00089	0.0373
ENSCAFG00000011966	PSME2	protein_coding	proteasome activator subunit 2 [Source:HGNC Symbol;Acc:HGNC:9569]	938	0.487	true	0.68	0.000891	0.0373
ENSCAFG00000007575	DPY19L3	protein_coding	dpy-19 like 3 (C. elegans) [Source:HGNC Symbol;Acc:HGNC:27120]	3232	0.428	true	0.682	0.000894	0.0373
ENSCAFG00000005862	PLCL2	protein_coding	phospholipase C like 2 [Source:HGNC Symbol;Acc:HGNC:9064]	5398	0.438	true	0.874	0.000906	0.0375
ENSCAFG00000015230	TRPM7	protein_coding	transient receptor potential cation channel subfamily M member 7 [Source:HGNC Symbol;Acc:HGNC:17994]	7310	0.378	true	0.635	0.000907	0.0375
ENSCAFG00000001916	PIP5K1B	protein_coding	phosphatidylinositol-4-phosphate 5-kinase type 1 beta [Source:HGNC Symbol;Acc:HGNC:8995]	2374	0.406	true	1.2	0.000907	0.0375
ENSCAFG00000005213	IL15RA	protein_coding	interleukin 15 receptor subunit alpha [Source:HGNC Symbol;Acc:HGNC:5978]	2982	0.498	true	0.969	0.000911	0.0375
ENSCAFG00000013121	RNASEL	protein_coding	ribonuclease L [Source:HGNC Symbol;Acc:HGNC:10050]	5406	0.448	true	1.06	0.00092	0.0375
ENSCAFG00000011784	ERN1	protein_coding	endoplasmic reticulum to nucleus signaling 1 [Source:HGNC Symbol;Acc:HGNC:3449]	3010	0.545	true	0.558	0.000922	0.0375
ENSCAFG00000020305	CDH1	protein_coding	Cadherin-1 E-Cad/CTF1 E-Cad/CTF2 E-Cad/CTF3 [Source:UniProtKB/Swiss-Prot;Acc:F1PAA9]	2865	0.513	true	2.48	0.000926	0.0375
ENSCAFG00000001874	CFAP69	protein_coding	cilia and flagella associated protein 69 [Source:HGNC Symbol;Acc:HGNC:26107]	4134	0.398	true	1.05	0.000927	0.0375
ENSCAFG00000016180	KLF3	protein_coding	Kruppel like factor 3 [Source:HGNC Symbol;Acc:HGNC:16516]	5451	0.41	true	-0.549	0.00093	0.0375
ENSCAFG00000007355	BTAF1	protein_coding	B-TFIID TATA-box binding protein associated factor 1 [Source:HGNC Symbol;Acc:HGNC:17307]	5722	0.408	true	0.673	0.00093	0.0375
ENSCAFG00000017484	CYFIP2	protein_coding	cytoplasmic FMR1 interacting protein 2 [Source:HGNC Symbol;Acc:HGNC:13760]	7839	0.5	true	0.558	0.000934	0.0376
ENSCAFG00000017814	ZP2	protein_coding	zona pellucida sperm-binding protein 2 precursor [Source:RefSeq peptide;Acc:NP_001003304]	2227	0.465	true	1.11	0.000938	0.0376
ENSCAFG00000015264	C14orf37	protein_coding	chromosome 14 open reading frame 37 [Source:HGNC Symbol;Acc:HGNC:19846]	2578	0.505	true	0.752	0.000944	0.0377
ENSCAFG00000017040	FOS	protein_coding	Fos proto-oncogene, AP-1 transcription factor subunit [Source:HGNC Symbol;Acc:HGNC:3796]	2204	0.544	true	1.17	0.000949	0.0378
ENSCAFG00000013503	DGKG	protein_coding	diacylglycerol kinase gamma [Source:HGNC Symbol;Acc:HGNC:2853]	2720	0.536	true	0.866	0.000964	0.0381
ENSCAFG00000020148	FAM69A	protein_coding	family with sequence similarity 69 member A [Source:HGNC Symbol;Acc:HGNC:32213]	1266	0.386	true	1.17	0.000965	0.0381
ENSCAFG00000009130	MMS19	protein_coding	MMS19 homolog, cytosolic iron-sulfur assembly component [Source:HGNC Symbol;Acc:HGNC:13824]	3087	0.546	true	-0.497	0.000968	0.0381
ENSCAFG00000019035	MRPL37	protein_coding	mitochondrial ribosomal protein L37 [Source:HGNC Symbol;Acc:HGNC:14034]	3276	0.594	true	-0.482	0.000969	0.0381
ENSCAFG00000010928	ACSL5	protein_coding	acyl-CoA synthetase long-chain family member 5 [Source:HGNC Symbol;Acc:HGNC:16526]	2464	0.464	true	1.38	0.000977	0.0383
ENSCAFG00000007686	SLCO5A1	protein_coding	solute carrier organic anion transporter family member 5A1 [Source:HGNC Symbol;Acc:HGNC:19046]	2556	0.499	true	1.18	0.000983	0.0384
ENSCAFG00000009305	ESRP1	protein_coding	epithelial splicing regulatory protein 1 [Source:HGNC Symbol;Acc:HGNC:25966]	2890	0.493	true	0.988	0.000984	0.0384
ENSCAFG00000029426	NETO2	protein_coding	neuropilin and tolloid like 2 [Source:HGNC Symbol;Acc:HGNC:14644]	6566	0.37	true	0.688	0.00099	0.0384
ENSCAFG00000018982	MYO5B	protein_coding	myosin VB [Source:HGNC Symbol;Acc:HGNC:7603]	5550	0.487	true	1.16	0.000991	0.0384
ENSCAFG00000004991	PPARG	protein_coding	peroxisome proliferator activated receptor gamma [Source:HGNC Symbol;Acc:HGNC:9236]	2046	0.432	true	1.39	0.000995	0.0384
ENSCAFG00000006212	SEMA3A	protein_coding	semaphorin 3A [Source:HGNC Symbol;Acc:HGNC:10723]	2401	0.468	true	0.831	0.000998	0.0384
ENSCAFG00000007750	CASP3	protein_coding	Caspase-3 Caspase-3 subunit p17 Caspase-3 subunit p12 [Source:UniProtKB/Swiss-Prot;Acc:Q8MKI5]	3688	0.41	true	-0.542	0.001	0.0384
ENSCAFG00000030394		protein_coding		781	0.443	true	1.21	0.00101	0.0385
ENSCAFG00000008880	PIK3AP1	protein_coding	phosphoinositide-3-kinase adaptor protein 1 [Source:HGNC Symbol;Acc:HGNC:30034]	2416	0.526	true	1.38	0.00101	0.0385
ENSCAFG00000007573	RNF141	protein_coding	ring finger protein 141 [Source:HGNC Symbol;Acc:HGNC:21159]	1318	0.393	true	-0.879	0.00103	0.0391
ENSCAFG00000017357	ADAM19	protein_coding	ADAM metallopeptidase domain 19 [Source:HGNC Symbol;Acc:HGNC:197]	6416	0.544	true	-0.809	0.00103	0.0391
ENSCAFG00000018009	ATG4A	protein_coding	autophagy related 4A cysteine peptidase [Source:HGNC Symbol;Acc:HGNC:16489]	1200	0.451	true	0.757	0.00104	0.0393
ENSCAFG00000019853	C1orf194	protein_coding	chromosome 1 open reading frame 194 [Source:HGNC Symbol;Acc:HGNC:32331]	516	0.512	true	1.28	0.00104	0.0393
ENSCAFG00000015215	F5	protein_coding	coagulation factor V [Source:HGNC Symbol;Acc:HGNC:3542]	6669	0.449	true	1.25	0.00105	0.0395
ENSCAFG00000018506	ANGPTL4	protein_coding	angiopoietin like 4 [Source:HGNC Symbol;Acc:HGNC:16039]	3091	0.566	true	1.28	0.00106	0.0396
ENSCAFG00000019672	PMPCA	protein_coding	peptidase, mitochondrial processing alpha subunit [Source:HGNC Symbol;Acc:HGNC:18667]	1581	0.541	true	-0.469	0.00106	0.0396
ENSCAFG00000006237	ACPP	protein_coding	acid phosphatase, prostate [Source:HGNC Symbol;Acc:HGNC:125]	1985	0.456	true	1.03	0.00106	0.0396
ENSCAFG00000006714	NLRP14	protein_coding	NLR family pyrin domain containing 14 [Source:HGNC Symbol;Acc:HGNC:22939]	3374	0.462	true	0.997	0.00107	0.0398
ENSCAFG00000000868	SMOC2	protein_coding	SPARC related modular calcium binding 2 [Source:HGNC Symbol;Acc:HGNC:20323]	3018	0.526	true	0.815	0.00108	0.0398
ENSCAFG00000025192	CASP8	protein_coding	caspase 8 [Source:HGNC Symbol;Acc:HGNC:1509]	1471	0.432	true	0.722	0.00108	0.0398
ENSCAFG00000008925	MMP16	protein_coding	matrix metallopeptidase 16 [Source:HGNC Symbol;Acc:HGNC:7162]	2337	0.517	true	0.715	0.00108	0.0398
ENSCAFG00000032014	RAB39A	protein_coding	RAB39A, member RAS oncogene family [Source:HGNC Symbol;Acc:HGNC:16521]	5218	0.376	true	-0.988	0.00109	0.0398
ENSCAFG00000002319	KIAA1211L	protein_coding	KIAA1211 like [Source:HGNC Symbol;Acc:HGNC:33454]	2061	0.642	true	1.05	0.00109	0.0398
ENSCAFG00000028508	CD59	protein_coding	CD59 molecule (CD59 blood group) [Source:HGNC Symbol;Acc:HGNC:1689]	3968	0.455	true	0.652	0.00109	0.04
ENSCAFG00000005970	FGFR1	protein_coding	fibroblast growth factor receptor 1 [Source:HGNC Symbol;Acc:HGNC:3688]	2557	0.564	true	0.516	0.0011	0.0402
ENSCAFG00000004363	FOXA3	protein_coding	forkhead box A3 [Source:HGNC Symbol;Acc:HGNC:5023]	2016	0.607	true	0.989	0.00112	0.0405
ENSCAFG00000030384	RAB32	protein_coding	RAB32, member RAS oncogene family [Source:HGNC Symbol;Acc:HGNC:9772]	4341	0.391	true	0.537	0.00112	0.0405
ENSCAFG00000008980	HERPUD1	protein_coding	homocysteine inducible ER protein with ubiquitin like domain 1 [Source:HGNC Symbol;Acc:HGNC:13744]	1546	0.511	true	-0.749	0.00113	0.0405
ENSCAFG00000015101	CLRN2	protein_coding	clarin 2 [Source:HGNC Symbol;Acc:HGNC:33939]	2720	0.476	true	1.29	0.00113	0.0405
ENSCAFG00000008391	HEY1	protein_coding	hes related family bHLH transcription factor with YRPW motif 1 [Source:HGNC Symbol;Acc:HGNC:4880]	2446	0.489	true	-0.845	0.00113	0.0406
ENSCAFG00000025598	HUS1	protein_coding	HUS1 checkpoint clamp component [Source:HGNC Symbol;Acc:HGNC:5309]	843	0.523	true	-0.5	0.00114	0.0406
ENSCAFG00000000433	GFPT2	protein_coding	glutamine-fructose-6-phosphate transaminase 2 [Source:HGNC Symbol;Acc:HGNC:4242]	3624	0.503	true	-0.819	0.00114	0.0406
ENSCAFG00000020200	GBP6	protein_coding	guanylate binding protein family member 6 [Source:HGNC Symbol;Acc:HGNC:25395]	6345	0.398	true	1.26	0.00114	0.0406
ENSCAFG00000000290	METTL1	protein_coding	methyltransferase like 1 [Source:HGNC Symbol;Acc:HGNC:7030]	950	0.537	true	-0.64	0.00115	0.0408
ENSCAFG00000005734	ACTG1	protein_coding	actin, cytoplasmic 2 [Source:RefSeq peptide;Acc:NP_001003349]	1236	0.6	true	-0.868	0.00116	0.0408
ENSCAFG00000020280		protein_coding		621	0.537	true	0.858	0.00116	0.0408
ENSCAFG00000012020	TRIM27	protein_coding	tripartite motif containing 27 [Source:HGNC Symbol;Acc:HGNC:9975]	1833	0.629	true	0.47	0.00116	0.0408
ENSCAFG00000013301	SAXO2	protein_coding	stabilizer of axonemal microtubules 2 [Source:HGNC Symbol;Acc:HGNC:33727]	2255	0.426	true	1.05	0.00116	0.0408
ENSCAFG00000020252	NQO1	protein_coding	NAD(P)H quinone dehydrogenase 1 [Source:HGNC Symbol;Acc:HGNC:2874]	828	0.546	true	0.883	0.00117	0.0409
ENSCAFG00000011796	MCF2L2	protein_coding	MCF.2 cell line derived transforming sequence-like 2 [Source:HGNC Symbol;Acc:HGNC:30319]	2112	0.464	true	0.987	0.00118	0.0409
ENSCAFG00000003044	SCRN1	protein_coding	secernin 1 [Source:HGNC Symbol;Acc:HGNC:22192]	2880	0.48	true	0.699	0.00118	0.0409
ENSCAFG00000010211	MBOAT1	protein_coding	membrane bound O-acyltransferase domain containing 1 [Source:HGNC Symbol;Acc:HGNC:21579]	1728	0.517	true	0.619	0.00118	0.0409
ENSCAFG00000002850	OSBPL3	protein_coding	oxysterol binding protein like 3 [Source:HGNC Symbol;Acc:HGNC:16370]	2782	0.468	true	1.04	0.00119	0.0409
ENSCAFG00000010271	CARS	protein_coding	cysteinyl-tRNA synthetase [Source:HGNC Symbol;Acc:HGNC:1493]	5993	0.568	true	-0.946	0.00119	0.0409
ENSCAFG00000014323	EPHB2	protein_coding	EPH receptor B2 [Source:HGNC Symbol;Acc:HGNC:3393]	2946	0.596	true	-0.532	0.0012	0.0409
ENSCAFG00000004328	ADGRF3	protein_coding	adhesion G protein-coupled receptor F3 [Source:HGNC Symbol;Acc:HGNC:18989]	3052	0.594	true	1.36	0.0012	0.0409
ENSCAFG00000030814	DOC2B	protein_coding	double C2 domain beta [Source:HGNC Symbol;Acc:HGNC:2986]	5257	0.565	true	0.835	0.0012	0.0409
ENSCAFG00000030403	LRAT	protein_coding	lecithin retinol acyltransferase (phosphatidylcholine--retinol O-acyltransferase) [Source:HGNC Symbol;Acc:HGNC:6685]	5220	0.465	true	1.24	0.0012	0.0409
ENSCAFG00000002013	SMARCA2	protein_coding	SWI/SNF related, matrix associated, actin dependent regulator of chromatin, subfamily a, member 2 [Source:HGNC Symbol;Acc:HGNC:11098]	5177	0.526	true	0.653	0.0012	0.0409
ENSCAFG00000014460	ATL1	protein_coding	atlastin GTPase 1 [Source:HGNC Symbol;Acc:HGNC:11231]	1799	0.448	true	0.929	0.00121	0.041
ENSCAFG00000014325	PPM1L	protein_coding	protein phosphatase, Mg2+/Mn2+ dependent 1L [Source:HGNC Symbol;Acc:HGNC:16381]	1080	0.513	true	0.678	0.00121	0.041
ENSCAFG00000010269	MANF	protein_coding	mesencephalic astrocyte derived neurotrophic factor [Source:HGNC Symbol;Acc:HGNC:15461]	558	0.538	true	-0.557	0.00122	0.041
ENSCAFG00000013481	CREB3L2	protein_coding	cAMP responsive element binding protein 3 like 2 [Source:HGNC Symbol;Acc:HGNC:23720]	1945	0.566	true	0.562	0.00122	0.0411
ENSCAFG00000009570	DSP	protein_coding	desmoplakin [Source:HGNC Symbol;Acc:HGNC:3052]	9141	0.5	true	1.18	0.00123	0.0411
ENSCAFG00000017899	COX10	protein_coding	COX10, heme A:farnesyltransferase cytochrome c oxidase assembly factor [Source:HGNC Symbol;Acc:HGNC:2260]	3106	0.528	true	-0.467	0.00123	0.0412
ENSCAFG00000032326	S100A2	protein_coding	S100 calcium binding protein A2 [Source:HGNC Symbol;Acc:HGNC:10492]	968	0.46	true	0.757	0.00124	0.0412
ENSCAFG00000001136	EPB41L2	protein_coding	erythrocyte membrane protein band 4.1 like 2 [Source:HGNC Symbol;Acc:HGNC:3379]	3713	0.55	true	1.14	0.00124	0.0412
ENSCAFG00000000594	MARCH3	protein_coding	membrane associated ring-CH-type finger 3 [Source:HGNC Symbol;Acc:HGNC:28728]	2031	0.47	true	-0.666	0.00125	0.0412
ENSCAFG00000018081	SPECC1	protein_coding	sperm antigen with calponin homology and coiled-coil domains 1 [Source:HGNC Symbol;Acc:HGNC:30615]	4852	0.512	true	0.493	0.00125	0.0412
ENSCAFG00000007423	CPEB3	protein_coding	cytoplasmic polyadenylation element binding protein 3 [Source:HGNC Symbol;Acc:HGNC:21746]	2066	0.599	true	1.07	0.00125	0.0412
ENSCAFG00000001417	KIF27	protein_coding	kinesin family member 27 [Source:HGNC Symbol;Acc:HGNC:18632]	4278	0.411	true	0.911	0.00125	0.0412
ENSCAFG00000018612	CARD6	protein_coding	caspase recruitment domain family member 6 [Source:HGNC Symbol;Acc:HGNC:16394]	3983	0.445	true	1.14	0.00126	0.0412
ENSCAFG00000001367	NPTXR	protein_coding	neuronal pentraxin receptor [Source:HGNC Symbol;Acc:HGNC:7954]	5371	0.587	true	-0.457	0.00126	0.0412
ENSCAFG00000012856	TDRKH	protein_coding	tudor and KH domain containing [Source:HGNC Symbol;Acc:HGNC:11713]	1451	0.522	true	-0.565	0.00127	0.0412
ENSCAFG00000011975	PIR	protein_coding	pirin [Source:HGNC Symbol;Acc:HGNC:30048]	2626	0.464	true	1.09	0.00127	0.0412
ENSCAFG00000006953	PDGFRL	protein_coding	platelet derived growth factor receptor like [Source:HGNC Symbol;Acc:HGNC:8805]	1912	0.546	true	0.869	0.00127	0.0412
ENSCAFG00000010186	RAB29	protein_coding	RAB29, member RAS oncogene family [Source:HGNC Symbol;Acc:HGNC:9789]	2655	0.423	true	0.655	0.00128	0.0412
ENSCAFG00000017340	TOM1L1	protein_coding	target of myb1 like 1 membrane trafficking protein [Source:HGNC Symbol;Acc:HGNC:11983]	1619	0.478	true	0.877	0.00128	0.0412
ENSCAFG00000018625	C3	protein_coding	complement C3 [Source:HGNC Symbol;Acc:HGNC:1318]	5306	0.55	true	1.07	0.00128	0.0412
ENSCAFG00000002147	IL1R1	protein_coding	interleukin 1 receptor type 1 [Source:HGNC Symbol;Acc:HGNC:5993]	1719	0.405	true	0.957	0.00128	0.0412
ENSCAFG00000012671	TRIM63	protein_coding	tripartite motif containing 63 [Source:HGNC Symbol;Acc:HGNC:16007]	1062	0.538	true	1.14	0.00128	0.0413
ENSCAFG00000032127	CHST11	protein_coding	carbohydrate sulfotransferase 11 [Source:HGNC Symbol;Acc:HGNC:17422]	5775	0.529	true	-0.577	0.00131	0.042
ENSCAFG00000012509		protein_coding		3607	0.498	true	-0.539	0.00132	0.042
ENSCAFG00000031870	RNF125	protein_coding	ring finger protein 125 [Source:HGNC Symbol;Acc:HGNC:21150]	5222	0.406	true	-0.848	0.00132	0.042
ENSCAFG00000005865	TMTC4	protein_coding	transmembrane and tetratricopeptide repeat containing 4 [Source:HGNC Symbol;Acc:HGNC:25904]	3129	0.563	true	0.747	0.00133	0.0422
ENSCAFG00000015610	ACTL8	protein_coding	actin like 8 [Source:HGNC Symbol;Acc:HGNC:24018]	1854	0.596	true	0.869	0.00133	0.0422
ENSCAFG00000003995	FYN	protein_coding	FYN proto-oncogene, Src family tyrosine kinase [Source:HGNC Symbol;Acc:HGNC:4037]	2161	0.481	true	-0.734	0.00134	0.0423
ENSCAFG00000031052		protein_coding		1693	0.44	true	-0.879	0.00134	0.0423
ENSCAFG00000005917	FERMT1	protein_coding	fermitin family member 1 [Source:HGNC Symbol;Acc:HGNC:15889]	2286	0.47	true	0.81	0.00135	0.0424
ENSCAFG00000007620	PREX2	protein_coding	phosphatidylinositol-3,4,5-trisphosphate dependent Rac exchange factor 2 [Source:HGNC Symbol;Acc:HGNC:22950]	5344	0.463	true	0.945	0.00135	0.0424
ENSCAFG00000011513	ABLIM1	protein_coding	actin binding LIM protein 1 [Source:HGNC Symbol;Acc:HGNC:78]	4658	0.497	true	0.581	0.00136	0.0424
ENSCAFG00000000710	SLC27A6	protein_coding	solute carrier family 27 member 6 [Source:HGNC Symbol;Acc:HGNC:11000]	3252	0.507	true	1.1	0.00136	0.0424
ENSCAFG00000010338	COQ5	protein_coding	coenzyme Q5, methyltransferase [Source:HGNC Symbol;Acc:HGNC:28722]	1340	0.546	true	-0.528	0.00136	0.0424
ENSCAFG00000018063	ACSL4	protein_coding	acyl-CoA synthetase long-chain family member 4 [Source:HGNC Symbol;Acc:HGNC:3571]	5484	0.386	true	-0.559	0.00137	0.0427
ENSCAFG00000012422		protein_coding		3498	0.503	true	0.99	0.00138	0.0427
ENSCAFG00000005497	ZEB2	protein_coding	zinc finger E-box binding homeobox 2 [Source:HGNC Symbol;Acc:HGNC:14881]	3576	0.492	true	-1.04	0.00138	0.0427
ENSCAFG00000010860	ERGIC2	protein_coding	ERGIC and golgi 2 [Source:HGNC Symbol;Acc:HGNC:30208]	2055	0.421	true	0.72	0.00138	0.0427
ENSCAFG00000003684	UCP1	protein_coding	uncoupling protein 1 [Source:HGNC Symbol;Acc:HGNC:12517]	3392	0.479	true	1.16	0.00139	0.0427
ENSCAFG00000005176	SEC14L1	protein_coding	SEC14 like lipid binding 1 [Source:HGNC Symbol;Acc:HGNC:10698]	2910	0.507	true	-0.62	0.00139	0.0427
ENSCAFG00000017937	CYP1A1	protein_coding	cytochrome P450 family 1 subfamily A member 1 [Source:HGNC Symbol;Acc:HGNC:2595]	3436	0.562	true	1.73	0.00139	0.0427
ENSCAFG00000003253	YRDC	protein_coding	yrdC N6-threonylcarbamoyltransferase domain containing [Source:HGNC Symbol;Acc:HGNC:28905]	3933	0.556	true	-0.548	0.0014	0.0429
ENSCAFG00000015383	TNFSF10	protein_coding	tumor necrosis factor superfamily member 10 [Source:HGNC Symbol;Acc:HGNC:11925]	1410	0.458	true	0.758	0.00141	0.0429
ENSCAFG00000014567		protein_coding		444	0.64	true	-0.456	0.00143	0.0433
ENSCAFG00000019381	PRKCZ	protein_coding	protein kinase C zeta [Source:HGNC Symbol;Acc:HGNC:9412]	2089	0.595	true	1.22	0.00143	0.0433
ENSCAFG00000029189	timp3	protein_coding	metalloproteinase inhibitor 3 precursor [Source:RefSeq peptide;Acc:NP_001271368]	5436	0.478	true	-0.54	0.00144	0.0436
ENSCAFG00000011933	IMPDH2	protein_coding	inosine monophosphate dehydrogenase 2 [Source:HGNC Symbol;Acc:HGNC:6053]	1470	0.531	true	-0.509	0.00145	0.0436
ENSCAFG00000019256		protein_coding		3957	0.64	true	-0.703	0.00145	0.0436
ENSCAFG00000002053	RFX3	protein_coding	regulatory factor X3 [Source:HGNC Symbol;Acc:HGNC:9984]	2636	0.485	true	-0.694	0.00145	0.0436
ENSCAFG00000000411	MRPS18B	protein_coding	mitochondrial ribosomal protein S18B [Source:HGNC Symbol;Acc:HGNC:14516]	774	0.544	true	-0.54	0.00146	0.0437
ENSCAFG00000004443	FOSB	protein_coding	FosB proto-oncogene, AP-1 transcription factor subunit [Source:HGNC Symbol;Acc:HGNC:3797]	3350	0.594	true	1.07	0.00147	0.0438
ENSCAFG00000015189		protein_coding		2566	0.549	true	-0.487	0.00147	0.0438
ENSCAFG00000019044		protein_coding		555	0.465	true	-0.6	0.00149	0.0444
ENSCAFG00000003262	APLF	protein_coding	aprataxin and PNKP like factor [Source:HGNC Symbol;Acc:HGNC:28724]	6055	0.467	true	0.529	0.0015	0.0444
ENSCAFG00000010284	GPLD1	protein_coding	glycosylphosphatidylinositol specific phospholipase D1 [Source:HGNC Symbol;Acc:HGNC:4459]	3337	0.535	true	1.07	0.0015	0.0444
ENSCAFG00000018959	EMP2	protein_coding	epithelial membrane protein 2 [Source:HGNC Symbol;Acc:HGNC:3334]	559	0.542	true	0.793	0.00151	0.0445
ENSCAFG00000001068	RNF146	protein_coding	ring finger protein 146 [Source:HGNC Symbol;Acc:HGNC:21336]	1345	0.557	true	-0.565	0.00151	0.0445
ENSCAFG00000009358	ASNSD1	protein_coding	asparagine synthetase domain containing 1 [Source:HGNC Symbol;Acc:HGNC:24910]	1946	0.426	true	-0.57	0.00154	0.0452
ENSCAFG00000015289	KCNA1	protein_coding	Canis lupus familiaris potassium voltage-gated channel, shaker-related subfamily, member 1 (episodic ataxia with myokymia) (KCNA1), mRNA. [Source:RefSeq mRNA;Acc:NM_001313824]	1488	0.557	true	0.936	0.00154	0.0452
ENSCAFG00000001038		protein_coding		387	0.538	true	-0.496	0.00155	0.0453
ENSCAFG00000006743	PCMTD1	protein_coding	protein-L-isoaspartate (D-aspartate) O-methyltransferase domain containing 1 [Source:HGNC Symbol;Acc:HGNC:30483]	3741	0.373	true	-0.751	0.0016	0.0464
ENSCAFG00000011148	RGS9	protein_coding	regulator of G protein signaling 9 [Source:HGNC Symbol;Acc:HGNC:10004]	2168	0.549	true	0.702	0.0016	0.0464
ENSCAFG00000019064	TMEM59	protein_coding	transmembrane protein 59 [Source:HGNC Symbol;Acc:HGNC:1239]	3399	0.424	true	0.525	0.0016	0.0464
ENSCAFG00000010177	KDM1B	protein_coding	lysine demethylase 1B [Source:HGNC Symbol;Acc:HGNC:21577]	2937	0.486	true	-0.496	0.00161	0.0464
ENSCAFG00000011722	CD34	protein_coding	CD34 molecule [Source:HGNC Symbol;Acc:HGNC:1662]	1366	0.584	true	0.952	0.00161	0.0464
ENSCAFG00000014332	EXPH5	protein_coding	exophilin 5 [Source:HGNC Symbol;Acc:HGNC:30578]	7908	0.417	true	1.49	0.00161	0.0464
ENSCAFG00000007805	OCLN	protein_coding	occludin [Source:RefSeq peptide;Acc:NP_001003195]	2597	0.476	true	1.09	0.00162	0.0464
ENSCAFG00000008211	CACNA2D3	protein_coding	calcium voltage-gated channel auxiliary subunit alpha2delta 3 [Source:HGNC Symbol;Acc:HGNC:15460]	3261	0.467	true	0.885	0.00162	0.0464
ENSCAFG00000008396	RRAS2	protein_coding	related RAS viral (r-ras) oncogene homolog 2 [Source:HGNC Symbol;Acc:HGNC:17271]	525	0.417	true	-0.734	0.00162	0.0464
ENSCAFG00000004666	PVR	protein_coding	poliovirus receptor [Source:HGNC Symbol;Acc:HGNC:9705]	1514	0.656	true	-0.813	0.00162	0.0465
ENSCAFG00000007932	EDEM2	protein_coding	ER degradation enhancing alpha-mannosidase like protein 2 [Source:HGNC Symbol;Acc:HGNC:15877]	4329	0.446	true	0.609	0.00164	0.0467
ENSCAFG00000004762	SLC25A19	protein_coding	solute carrier family 25 member 19 [Source:HGNC Symbol;Acc:HGNC:14409]	957	0.562	true	-0.699	0.00164	0.0467
ENSCAFG00000016394	PLEK2	protein_coding	pleckstrin 2 [Source:HGNC Symbol;Acc:HGNC:19238]	1651	0.473	true	0.824	0.00165	0.0469
ENSCAFG00000000717	TRHR	protein_coding	thyrotropin releasing hormone receptor [Source:HGNC Symbol;Acc:HGNC:12299]	1582	0.469	true	0.846	0.00166	0.0469
ENSCAFG00000001149	CTSL	protein_coding	Cathepsin L1 Cathepsin L1 heavy chain Cathepsin L1 light chain [Source:UniProtKB/Swiss-Prot;Acc:Q9GL24]	1358	0.534	true	0.607	0.00169	0.0477
ENSCAFG00000024936	MTUS2	protein_coding	microtubule associated scaffold protein 2 [Source:HGNC Symbol;Acc:HGNC:20595]	6194	0.533	true	0.928	0.0017	0.048
ENSCAFG00000030530	GOLPH3L	protein_coding	golgi phosphoprotein 3 like [Source:HGNC Symbol;Acc:HGNC:24882]	3585	0.41	true	0.554	0.00172	0.0482
ENSCAFG00000003410	ST7	protein_coding	suppression of tumorigenicity 7 [Source:HGNC Symbol;Acc:HGNC:11351]	3120	0.497	true	-0.44	0.00172	0.0482
ENSCAFG00000001371	SUN2	protein_coding	Sad1 and UNC84 domain containing 2 [Source:HGNC Symbol;Acc:HGNC:14210]	2858	0.578	true	0.715	0.00172	0.0482
ENSCAFG00000008624	STBD1	protein_coding	starch binding domain 1 [Source:HGNC Symbol;Acc:HGNC:24854]	1698	0.492	true	1.1	0.00172	0.0482
ENSCAFG00000023079	AFF3	protein_coding	AF4/FMR2 family member 3 [Source:HGNC Symbol;Acc:HGNC:6473]	4132	0.56	true	0.886	0.00173	0.0483
ENSCAFG00000010529	PCSK6	protein_coding	proprotein convertase subtilisin/kexin type 6 [Source:HGNC Symbol;Acc:HGNC:8569]	3116	0.549	true	-0.607	0.00174	0.0484
ENSCAFG00000007600	SCN8A	protein_coding	sodium voltage-gated channel alpha subunit 8 [Source:HGNC Symbol;Acc:HGNC:10596]	5940	0.494	true	-0.63	0.00175	0.0484
ENSCAFG00000023317	DUSP2	protein_coding	dual specificity phosphatase 2 [Source:HGNC Symbol;Acc:HGNC:3068]	1628	0.628	true	1.15	0.00175	0.0484
ENSCAFG00000001852	ADAM22	protein_coding	ADAM metallopeptidase domain 22 [Source:HGNC Symbol;Acc:HGNC:201]	2776	0.462	true	0.779	0.00176	0.0484
ENSCAFG00000023828	TGM3	protein_coding	transglutaminase 3 [Source:HGNC Symbol;Acc:HGNC:11779]	2587	0.554	true	1.65	0.00176	0.0484
ENSCAFG00000014424		protein_coding		735	0.531	true	-0.689	0.00177	0.0484
ENSCAFG00000000249	PIP4K2C	protein_coding	phosphatidylinositol-5-phosphate 4-kinase type 2 gamma [Source:HGNC Symbol;Acc:HGNC:23786]	4146	0.526	true	0.612	0.00177	0.0484
ENSCAFG00000010652	STK17B	protein_coding	serine/threonine kinase 17b [Source:HGNC Symbol;Acc:HGNC:11396]	1163	0.368	true	-0.703	0.00178	0.0484
ENSCAFG00000005251	RALGAPA2	protein_coding	Ral GTPase activating protein catalytic alpha subunit 2 [Source:HGNC Symbol;Acc:HGNC:16207]	9509	0.482	true	0.727	0.00178	0.0484
ENSCAFG00000031436		protein_coding		1286	0.433	true	-0.806	0.00178	0.0484
ENSCAFG00000025038	BTN1A1	protein_coding	butyrophilin subfamily 1 member A1 [Source:HGNC Symbol;Acc:HGNC:1135]	1569	0.572	true	1.1	0.00178	0.0484
ENSCAFG00000014224	IKZF2	protein_coding	IKAROS family zinc finger 2 [Source:HGNC Symbol;Acc:HGNC:13177]	1957	0.492	true	-0.959	0.00178	0.0484
ENSCAFG00000000312	PHACTR2	protein_coding	phosphatase and actin regulator 2 [Source:HGNC Symbol;Acc:HGNC:20956]	1896	0.498	true	0.678	0.00179	0.0484
ENSCAFG00000028461	LOX	protein_coding	lysyl oxidase [Source:HGNC Symbol;Acc:HGNC:6664]	6202	0.418	true	-0.988	0.00179	0.0484
ENSCAFG00000019181	INPP5K	protein_coding	inositol polyphosphate-5-phosphatase K [Source:HGNC Symbol;Acc:HGNC:33882]	4472	0.541	true	0.69	0.00181	0.0487
ENSCAFG00000015862	FAM214A	protein_coding	family with sequence similarity 214 member A [Source:HGNC Symbol;Acc:HGNC:25609]	4246	0.383	true	0.935	0.00181	0.0487
ENSCAFG00000015893	NSUN7	protein_coding	NOP2/Sun RNA methyltransferase family member 7 [Source:HGNC Symbol;Acc:HGNC:25857]	2536	0.46	true	0.816	0.00182	0.0489
ENSCAFG00000002413	DST	protein_coding	dystonin [Source:HGNC Symbol;Acc:HGNC:1090]	14270	0.418	true	-0.839	0.00183	0.049
ENSCAFG00000009633	CBR3	protein_coding	carbonyl reductase 3 [Source:HGNC Symbol;Acc:HGNC:1549]	1496	0.596	true	1.25	0.00183	0.049
ENSCAFG00000015855	PSMB6	protein_coding	proteasome subunit beta 6 [Source:HGNC Symbol;Acc:HGNC:9543]	1026	0.566	true	-0.78	0.00183	0.049
ENSCAFG00000009654	RBL2	protein_coding	RB transcriptional corepressor like 2 [Source:HGNC Symbol;Acc:HGNC:9894]	3420	0.452	true	0.672	0.00185	0.0493
ENSCAFG00000008118	ARRDC3	protein_coding	arrestin domain containing 3 [Source:HGNC Symbol;Acc:HGNC:29263]	4773	0.361	true	-0.528	0.00187	0.0497
ENSCAFG00000014058	CCDC50	protein_coding	coiled-coil domain containing 50 [Source:HGNC Symbol;Acc:HGNC:18111]	1351	0.519	true	0.613	0.00188	0.0498
ENSCAFG00000019158	EEF2	protein_coding	eukaryotic translation elongation factor 2 [Source:HGNC Symbol;Acc:HGNC:3214]	3268	0.56	true	-0.663	0.00188	0.0498
ENSCAFG00000019194	SLC43A2	protein_coding	solute carrier family 43 member 2 [Source:HGNC Symbol;Acc:HGNC:23087]	1822	0.576	true	1.5	0.0019	0.0499
ENSCAFG00000008855	CPNE2	protein_coding	copine 2 [Source:HGNC Symbol;Acc:HGNC:2315]	3477	0.541	true	0.674	0.0019	0.0499
ENSCAFG00000012690		protein_coding		2761	0.465	true	1.12	0.0019	0.0499
ENSCAFG00000008509	CCDC113	protein_coding	coiled-coil domain containing 113 [Source:HGNC Symbol;Acc:HGNC:25002]	4516	0.454	true	0.481	0.00191	0.0499
ENSCAFG00000000798		protein_coding		459	0.532	true	0.991	0.00191	0.0499
ENSCAFG00000007945	PROCR	protein_coding	protein C receptor [Source:HGNC Symbol;Acc:HGNC:9452]	726	0.59	true	1.37	0.00191	0.0499
ENSCAFG00000007669	clcn3	protein_coding	Canis lupus familiaris chloride channel, voltage-sensitive 3 (CLCN3), transcript variant 1, mRNA. [Source:RefSeq mRNA;Acc:NM_001308463]	5132	0.412	true	-0.443	0.00191	0.0499
ENSCAFG00000015505	DAAM1	protein_coding	dishevelled associated activator of morphogenesis 1 [Source:HGNC Symbol;Acc:HGNC:18142]	5879	0.404	true	-0.642	0.00192	0.05
ENSCAFG00000003662	TBC1D9	protein_coding	TBC1 domain family member 9 [Source:HGNC Symbol;Acc:HGNC:21710]	4814	0.529	true	-0.683	0.00193	0.0502
ENSCAFG00000030112	DDIT3	protein_coding	DNA damage inducible transcript 3 [Source:HGNC Symbol;Acc:HGNC:2726]	5522	0.477	true	-0.678	0.00194	0.0504
ENSCAFG00000014749	ANXA7	protein_coding	annexin A7 [Source:HGNC Symbol;Acc:HGNC:545]	1464	0.482	true	0.474	0.00195	0.0504
ENSCAFG00000009195	FOXF2	protein_coding	forkhead box F2 [Source:HGNC Symbol;Acc:HGNC:3810]	2101	0.643	true	-0.611	0.00196	0.0505
ENSCAFG00000012391	PDE3A	protein_coding	phosphodiesterase 3A [Source:HGNC Symbol;Acc:HGNC:8778]	2918	0.503	true	-0.798	0.00196	0.0506
ENSCAFG00000019943	CRISPLD2	protein_coding	cysteine rich secretory protein LCCL domain containing 2 [Source:HGNC Symbol;Acc:HGNC:25248]	4568	0.548	true	0.879	0.00197	0.0508
ENSCAFG00000029405		protein_coding		696	0.417	true	-0.531	0.00202	0.0518
ENSCAFG00000017680	RPL7A	protein_coding	60S ribosomal protein L7a [Source:RefSeq peptide;Acc:NP_001273868]	801	0.578	true	-0.582	0.00203	0.0518
ENSCAFG00000018166	ALDH3A2	protein_coding	aldehyde dehydrogenase 3 family member A2 [Source:HGNC Symbol;Acc:HGNC:403]	1828	0.497	true	0.487	0.00203	0.0518
ENSCAFG00000016746	FAM155B	protein_coding	family with sequence similarity 155 member B [Source:HGNC Symbol;Acc:HGNC:30701]	4330	0.593	true	0.632	0.00203	0.0518
ENSCAFG00000019206	ZYG11A	protein_coding	zyg-11 family member A, cell cycle regulator [Source:HGNC Symbol;Acc:HGNC:32058]	2538	0.487	true	0.806	0.00204	0.052
ENSCAFG00000003564		protein_coding		1212	0.547	true	-0.819	0.00205	0.0522
ENSCAFG00000001115	L3MBTL3	protein_coding	l(3)mbt-like 3 (Drosophila) [Source:HGNC Symbol;Acc:HGNC:23035]	2401	0.457	true	0.624	0.00206	0.0522
ENSCAFG00000017611	UACA	protein_coding	uveal autoantigen with coiled-coil domains and ankyrin repeats [Source:HGNC Symbol;Acc:HGNC:15947]	6625	0.43	true	0.47	0.00206	0.0522
ENSCAFG00000001945	CYP51A1	protein_coding	cytochrome P450 family 51 subfamily A member 1 [Source:HGNC Symbol;Acc:HGNC:2649]	1524	0.455	true	-0.527	0.00207	0.0524
ENSCAFG00000019317	THOC6	protein_coding	THO complex 6 [Source:HGNC Symbol;Acc:HGNC:28369]	1026	0.581	true	-0.609	0.00209	0.0527
ENSCAFG00000000144	CCDC68	protein_coding	coiled-coil domain containing 68 [Source:HGNC Symbol;Acc:HGNC:24350]	1116	0.39	true	0.934	0.0021	0.0529
ENSCAFG00000014303	ATIC	protein_coding	5-aminoimidazole-4-carboxamide ribonucleotide formyltransferase/IMP cyclohydrolase [Source:HGNC Symbol;Acc:HGNC:794]	3161	0.474	true	-0.49	0.00211	0.0529
