# Supplementary material for: Role of HSP70 in response to (thermo)radiotherapy: analysis of gene expression in canine osteosarcoma cells by RNA-seq
Source: Sci Rep. 2020 Jul 29;10:12779. doi: 10.1038/s41598-020-69619-2 (PMC7391659; doi:10.1038/s41598-020-69619-2)
Supplement: Supplementary file 10 — Supplementary information 10. [file 41598_2020_69619_MOESM10_ESM.xlsx]

## Sheet: Sheet1
datatables
Showing the 500 most significant genes Numeric values are rounded to 3 digits.
	gene_name	type	description	featWidth	gc	isPresent	log2 Ratio	pValue	fdr
ENSCAFG00000002753	GPNMB	protein_coding	glycoprotein nmb [Source:HGNC Symbol;Acc:HGNC:4462]	2662	0.444	true	2.41	1.46e-7	0.00187
ENSCAFG00000017916	SEMA7A	protein_coding	semaphorin 7A (John Milton Hagen blood group) [Source:HGNC Symbol;Acc:HGNC:10741]	2973	0.627	true	-2.07	3.97e-7	0.00254
ENSCAFG00000013479	GABARAPL1	protein_coding	GABA type A receptor associated protein like 1 [Source:HGNC Symbol;Acc:HGNC:4068]	354	0.492	true	2.01	1.65e-06	0.00451
ENSCAFG00000000820	CSF2	protein_coding	Granulocyte-macrophage colony-stimulating factor [Source:UniProtKB/Swiss-Prot;Acc:P48749]	958	0.524	true	1.68	2.07e-06	0.00451
ENSCAFG00000014220	C1R	protein_coding	complement C1r [Source:HGNC Symbol;Acc:HGNC:1246]	2320	0.522	true	2.01	2.2e-06	0.00451
ENSCAFG00000014213	POU2AF1	protein_coding	POU class 2 associating factor 1 [Source:HGNC Symbol;Acc:HGNC:9211]	2514	0.508	true	3.12	2.45e-06	0.00451
ENSCAFG00000029792	EMC7	protein_coding	ER membrane protein complex subunit 7 [Source:HGNC Symbol;Acc:HGNC:24301]	3701	0.483	true	-1.58	2.77e-06	0.00451
ENSCAFG00000029011	CD164	protein_coding	CD164 molecule [Source:HGNC Symbol;Acc:HGNC:1632]	3235	0.377	true	1.63	3.5e-06	0.00451
ENSCAFG00000014353	TNN	protein_coding	tenascin N [Source:HGNC Symbol;Acc:HGNC:22942]	4718	0.571	true	2.09	3.68e-06	0.00451
ENSCAFG00000000580		protein_coding		933	0.486	true	1.07	3.94e-06	0.00451
ENSCAFG00000031586	LGALSL	protein_coding	galectin like [Source:HGNC Symbol;Acc:HGNC:25012]	3920	0.413	true	1.45	4.23e-06	0.00451
ENSCAFG00000010706	MXI1	protein_coding	MAX interactor 1, dimerization protein [Source:HGNC Symbol;Acc:HGNC:7534]	3942	0.45	true	1.41	4.78e-06	0.00451
ENSCAFG00000014046	RASAL2	protein_coding	RAS protein activator like 2 [Source:HGNC Symbol;Acc:HGNC:9874]	3843	0.51	true	-1.02	5.07e-06	0.00451
ENSCAFG00000012667	CYBRD1	protein_coding	cytochrome b reductase 1 [Source:HGNC Symbol;Acc:HGNC:20797]	852	0.511	true	1.33	5.08e-06	0.00451
ENSCAFG00000012207	SLC9A1	protein_coding	sodium/hydrogen exchanger 1 [Source:RefSeq peptide;Acc:NP_001273957]	3261	0.599	true	2.06	5.71e-06	0.00451
ENSCAFG00000030171	NDUFA8	protein_coding	NADH:ubiquinone oxidoreductase subunit A8 [Source:HGNC Symbol;Acc:HGNC:7692]	2733	0.502	true	1.1	6.11e-06	0.00451
ENSCAFG00000007580	LYVE1	protein_coding	lymphatic vessel endothelial hyaluronan receptor 1 [Source:HGNC Symbol;Acc:HGNC:14687]	1710	0.448	true	2.42	6.25e-06	0.00451
ENSCAFG00000004825	ATRAID	protein_coding	all-trans retinoic acid induced differentiation factor [Source:HGNC Symbol;Acc:HGNC:24090]	690	0.525	true	1.54	6.33e-06	0.00451
ENSCAFG00000009094	HPSE	protein_coding	heparanase [Source:HGNC Symbol;Acc:HGNC:5164]	4210	0.436	true	1.62	7.42e-06	0.0048
ENSCAFG00000002894	AKAP2	protein_coding	A-kinase anchoring protein 2 [Source:HGNC Symbol;Acc:HGNC:372]	3642	0.532	true	1.4	7.49e-06	0.0048
ENSCAFG00000011850	KLHL24	protein_coding	kelch like family member 24 [Source:HGNC Symbol;Acc:HGNC:25947]	1927	0.415	true	1.54	8.18e-06	0.00499
ENSCAFG00000001007	FBXO32	protein_coding	F-box protein 32 [Source:HGNC Symbol;Acc:HGNC:16731]	2945	0.553	true	2.26	8.59e-06	0.005
ENSCAFG00000018752	IL7R	protein_coding	interleukin 7 receptor [Source:HGNC Symbol;Acc:HGNC:6024]	1372	0.445	true	1.58	9.09e-06	0.00506
ENSCAFG00000017591		protein_coding		3772	0.493	true	0.867	1.02e-05	0.0051
ENSCAFG00000007897	PLS1	protein_coding	plastin 1 [Source:HGNC Symbol;Acc:HGNC:9090]	2650	0.468	true	1.19	1.07e-05	0.0051
ENSCAFG00000017556	TEX14	protein_coding	testis expressed 14, intercellular bridge forming factor [Source:HGNC Symbol;Acc:HGNC:11737]	4376	0.482	true	1.65	1.07e-05	0.0051
ENSCAFG00000005498	PCSK2	protein_coding	proprotein convertase subtilisin/kexin type 2 [Source:HGNC Symbol;Acc:HGNC:8744]	6141	0.455	true	-1.65	1.1e-05	0.0051
ENSCAFG00000009817	KCNJ15	protein_coding	potassium voltage-gated channel subfamily J member 15 [Source:HGNC Symbol;Acc:HGNC:6261]	1131	0.5	true	2.2	1.11e-05	0.0051
ENSCAFG00000006496	MITF	protein_coding	melanogenesis associated transcription factor [Source:HGNC Symbol;Acc:HGNC:7105]	3441	0.43	true	1.16	1.18e-05	0.00523
ENSCAFG00000030486		protein_coding		5097	0.419	true	0.929	1.33e-05	0.00563
ENSCAFG00000017913	PMP22	protein_coding	peripheral myelin protein 22 [Source:HGNC Symbol;Acc:HGNC:9118]	1751	0.473	true	-1.3	1.36e-05	0.00563
ENSCAFG00000009144	CDH17	protein_coding	cadherin 17 [Source:HGNC Symbol;Acc:HGNC:1756]	3440	0.446	true	1.5	1.62e-05	0.0059
ENSCAFG00000002837	TMEM245	protein_coding	transmembrane protein 245 [Source:HGNC Symbol;Acc:HGNC:1363]	2853	0.54	true	1.11	1.65e-05	0.0059
ENSCAFG00000015862	FAM214A	protein_coding	family with sequence similarity 214 member A [Source:HGNC Symbol;Acc:HGNC:25609]	4246	0.383	true	1.27	1.65e-05	0.0059
ENSCAFG00000013219	BNC1	protein_coding	basonuclin 1 [Source:HGNC Symbol;Acc:HGNC:1081]	4822	0.534	true	1.42	1.69e-05	0.0059
ENSCAFG00000030892	PERP	protein_coding	PERP, TP53 apoptosis effector [Source:HGNC Symbol;Acc:HGNC:17637]	4369	0.453	true	0.86	1.69e-05	0.0059
ENSCAFG00000012464	FAM117B	protein_coding	family with sequence similarity 117 member B [Source:HGNC Symbol;Acc:HGNC:14440]	5446	0.422	true	1.53	1.74e-05	0.0059
ENSCAFG00000012593		protein_coding		5607	0.434	true	0.94	1.75e-05	0.0059
ENSCAFG00000012542	HEG1	protein_coding	heart development protein with EGF like domains 1 [Source:HGNC Symbol;Acc:HGNC:29227]	3810	0.54	true	1.16	1.81e-05	0.0059
ENSCAFG00000008019	SH3D19	protein_coding	SH3 domain containing 19 [Source:HGNC Symbol;Acc:HGNC:30418]	2396	0.475	true	1.07	1.84e-05	0.0059
ENSCAFG00000000419	AKAP12	protein_coding	A-kinase anchoring protein 12 [Source:HGNC Symbol;Acc:HGNC:370]	7353	0.497	true	0.842	1.95e-05	0.00602
ENSCAFG00000011772	EGLN1	protein_coding	egl-9 family hypoxia inducible factor 1 [Source:HGNC Symbol;Acc:HGNC:1232]	2540	0.532	true	0.939	1.97e-05	0.00602
ENSCAFG00000030822		protein_coding		1344	0.489	true	1.2	2.1e-05	0.00625
ENSCAFG00000029969	RGS4	protein_coding	regulator of G protein signaling 4 [Source:HGNC Symbol;Acc:HGNC:10000]	4201	0.455	true	1.76	2.25e-05	0.00629
ENSCAFG00000003332	EPHA7	protein_coding	EPH receptor A7 [Source:HGNC Symbol;Acc:HGNC:3390]	6837	0.393	true	-1.5	2.25e-05	0.00629
ENSCAFG00000011688	TRUB1	protein_coding	TruB pseudouridine synthase family member 1 [Source:HGNC Symbol;Acc:HGNC:16060]	4304	0.387	true	1.29	2.26e-05	0.00629
ENSCAFG00000015215	F5	protein_coding	coagulation factor V [Source:HGNC Symbol;Acc:HGNC:3542]	6669	0.449	true	2.09	2.4e-05	0.00641
ENSCAFG00000015788	B4GALNT3	protein_coding	beta-1,4-N-acetyl-galactosaminyltransferase 3 [Source:HGNC Symbol;Acc:HGNC:24137]	3866	0.613	true	1.66	2.52e-05	0.00641
ENSCAFG00000016265	RELL1	protein_coding	RELT like 1 [Source:HGNC Symbol;Acc:HGNC:27379]	4137	0.471	true	0.916	2.53e-05	0.00641
ENSCAFG00000001411	STK38	protein_coding	serine/threonine kinase 38 [Source:HGNC Symbol;Acc:HGNC:17847]	1144	0.444	true	1.13	2.54e-05	0.00641
ENSCAFG00000016067	WIPI2	protein_coding	WD repeat domain, phosphoinositide interacting 2 [Source:HGNC Symbol;Acc:HGNC:32225]	1472	0.54	true	1.2	2.55e-05	0.00641
ENSCAFG00000028577	XK	protein_coding	X-linked Kx blood group [Source:HGNC Symbol;Acc:HGNC:12811]	5330	0.408	true	0.914	2.75e-05	0.00659
ENSCAFG00000018349	CCL2	protein_coding	C-C motif chemokine ligand 2 [Source:HGNC Symbol;Acc:HGNC:10618]	1045	0.421	true	2.42	2.75e-05	0.00659
ENSCAFG00000018615	JAK1	protein_coding	Janus kinase 1 [Source:HGNC Symbol;Acc:HGNC:6190]	3448	0.469	true	0.943	2.8e-05	0.00659
ENSCAFG00000024908	PLA2G4E	protein_coding	phospholipase A2 group IVE [Source:HGNC Symbol;Acc:HGNC:24791]	4406	0.511	true	2.07	2.83e-05	0.00659
ENSCAFG00000004966	MYD88	protein_coding	myeloid differentiation primary response 88 [Source:HGNC Symbol;Acc:HGNC:7562]	3080	0.534	true	1.06	3.19e-05	0.00667
ENSCAFG00000008600	DNAJC22	protein_coding	DnaJ heat shock protein family (Hsp40) member C22 [Source:HGNC Symbol;Acc:HGNC:25802]	3707	0.417	true	1.71	3.27e-05	0.00667
ENSCAFG00000014323	EPHB2	protein_coding	EPH receptor B2 [Source:HGNC Symbol;Acc:HGNC:3393]	2946	0.596	true	-0.839	3.34e-05	0.00667
ENSCAFG00000017181	MAT2B	protein_coding	methionine adenosyltransferase 2B [Source:HGNC Symbol;Acc:HGNC:6905]	1006	0.441	true	-1.25	3.41e-05	0.00667
ENSCAFG00000011885	DNAJC8	protein_coding	DnaJ heat shock protein family (Hsp40) member C8 [Source:HGNC Symbol;Acc:HGNC:15470]	608	0.455	true	1.01	3.44e-05	0.00667
ENSCAFG00000014818	PPP3CB	protein_coding	protein phosphatase 3 catalytic subunit beta [Source:HGNC Symbol;Acc:HGNC:9315]	5875	0.385	true	-1.03	3.44e-05	0.00667
ENSCAFG00000017137	TENM2	protein_coding	teneurin transmembrane protein 2 [Source:HGNC Symbol;Acc:HGNC:29943]	10040	0.508	true	-1.26	3.46e-05	0.00667
ENSCAFG00000031248	FAM111A	protein_coding	family with sequence similarity 111 member A [Source:HGNC Symbol;Acc:HGNC:24725]	6667	0.463	true	0.884	3.5e-05	0.00667
ENSCAFG00000020196	HSPA5	protein_coding	heat shock protein family A (Hsp70) member 5 [Source:HGNC Symbol;Acc:HGNC:5238]	2063	0.483	true	-1.05	3.53e-05	0.00667
ENSCAFG00000016095		protein_coding		1464	0.523	true	-0.914	3.54e-05	0.00667
ENSCAFG00000018583	PDE4B	protein_coding	phosphodiesterase 4B [Source:HGNC Symbol;Acc:HGNC:8781]	4139	0.44	true	-1.44	3.63e-05	0.00667
ENSCAFG00000029826	DUSP1	protein_coding	dual specificity phosphatase 1 [Source:HGNC Symbol;Acc:HGNC:3064]	3596	0.489	true	1.04	3.67e-05	0.00667
ENSCAFG00000000311	LRIG3	protein_coding	leucine rich repeats and immunoglobulin like domains 3 [Source:HGNC Symbol;Acc:HGNC:30991]	6855	0.41	true	-1.55	3.68e-05	0.00667
ENSCAFG00000016208	TBC1D1	protein_coding	TBC1 domain family member 1 [Source:HGNC Symbol;Acc:HGNC:11578]	5130	0.517	true	1.03	3.69e-05	0.00667
ENSCAFG00000001601	PLIN2	protein_coding	perilipin 2 [Source:HGNC Symbol;Acc:HGNC:248]	2638	0.47	true	1.37	3.73e-05	0.00667
ENSCAFG00000012128	LRP2	protein_coding	LDL receptor related protein 2 [Source:HGNC Symbol;Acc:HGNC:6694]	13650	0.458	true	-0.974	3.77e-05	0.00667
ENSCAFG00000019181	INPP5K	protein_coding	inositol polyphosphate-5-phosphatase K [Source:HGNC Symbol;Acc:HGNC:33882]	4472	0.541	true	0.913	3.78e-05	0.00667
ENSCAFG00000002028	VLDLR	protein_coding	very low density lipoprotein receptor [Source:HGNC Symbol;Acc:HGNC:12698]	2712	0.519	true	-0.899	3.84e-05	0.00667
ENSCAFG00000002709	FILIP1	protein_coding	filamin A interacting protein 1 [Source:HGNC Symbol;Acc:HGNC:21015]	8726	0.384	true	-0.994	3.85e-05	0.00667
ENSCAFG00000018705	ZDHHC9	protein_coding	zinc finger DHHC-type containing 9 [Source:HGNC Symbol;Acc:HGNC:18475]	1230	0.52	true	1.36	3.96e-05	0.00678
ENSCAFG00000003758	PCDH18	protein_coding	protocadherin 18 [Source:HGNC Symbol;Acc:HGNC:14268]	3806	0.551	true	-1.05	4.03e-05	0.0068
ENSCAFG00000003501	FAM3C	protein_coding	family with sequence similarity 3 member C [Source:HGNC Symbol;Acc:HGNC:18664]	3463	0.388	true	-1.13	4.16e-05	0.0069
ENSCAFG00000003979	SPRY1	protein_coding	sprouty RTK signaling antagonist 1 [Source:HGNC Symbol;Acc:HGNC:11269]	859	0.489	true	-1.32	4.2e-05	0.0069
ENSCAFG00000032483	LY96	protein_coding	lymphocyte antigen 96 [Source:HGNC Symbol;Acc:HGNC:17156]	603	0.37	true	1.59	4.28e-05	0.00695
ENSCAFG00000007686	SLCO5A1	protein_coding	solute carrier organic anion transporter family member 5A1 [Source:HGNC Symbol;Acc:HGNC:19046]	2556	0.499	true	1.46	4.51e-05	0.00718
ENSCAFG00000002386	FRMPD1	protein_coding	FERM and PDZ domain containing 1 [Source:HGNC Symbol;Acc:HGNC:29159]	5437	0.527	true	1.65	4.6e-05	0.00718
ENSCAFG00000020243	ZFHX3	protein_coding	zinc finger homeobox 3 [Source:HGNC Symbol;Acc:HGNC:777]	15670	0.499	true	1.01	4.69e-05	0.00718
ENSCAFG00000005210	IL2RA	protein_coding	interleukin 2 receptor subunit alpha [Source:HGNC Symbol;Acc:HGNC:6008]	2004	0.471	true	1.48	4.75e-05	0.00718
ENSCAFG00000007148	FBXO3	protein_coding	F-box protein 3 [Source:HGNC Symbol;Acc:HGNC:13582]	1478	0.45	true	0.979	4.76e-05	0.00718
ENSCAFG00000024226	PRR9	protein_coding	proline rich 9 [Source:HGNC Symbol;Acc:HGNC:32057]	327	0.495	true	1.61	4.76e-05	0.00718
ENSCAFG00000030792	CA13	protein_coding	carbonic anhydrase 13 [Source:HGNC Symbol;Acc:HGNC:14914]	5130	0.39	true	0.955	4.86e-05	0.00724
ENSCAFG00000020218	DHODH	protein_coding	dihydroorotate dehydrogenase (quinone) [Source:HGNC Symbol;Acc:HGNC:2867]	3018	0.492	true	-0.844	4.98e-05	0.00725
ENSCAFG00000008685	CCNG2	protein_coding	cyclin G2 [Source:HGNC Symbol;Acc:HGNC:1593]	3483	0.447	true	1.34	5.05e-05	0.00725
ENSCAFG00000000267	TNFAIP3	protein_coding	TNF alpha induced protein 3 [Source:HGNC Symbol;Acc:HGNC:11896]	5164	0.523	true	1.3	5.08e-05	0.00725
ENSCAFG00000003926	ATAD2B	protein_coding	ATPase family, AAA domain containing 2B [Source:HGNC Symbol;Acc:HGNC:29230]	5985	0.402	true	0.869	5.09e-05	0.00725
ENSCAFG00000000480	NIPAL2	protein_coding	NIPA like domain containing 2 [Source:HGNC Symbol;Acc:HGNC:25854]	5931	0.412	true	1.51	5.34e-05	0.00744
ENSCAFG00000004443	FOSB	protein_coding	FosB proto-oncogene, AP-1 transcription factor subunit [Source:HGNC Symbol;Acc:HGNC:3797]	3350	0.594	true	1.8	5.34e-05	0.00744
ENSCAFG00000002021	ENPP5	protein_coding	ectonucleotide pyrophosphatase/phosphodiesterase 5 (putative) [Source:HGNC Symbol;Acc:HGNC:13717]	1469	0.404	true	1.56	5.55e-05	0.00764
ENSCAFG00000011940	PARP9	protein_coding	poly(ADP-ribose) polymerase family member 9 [Source:HGNC Symbol;Acc:HGNC:24118]	5701	0.403	true	1.29	5.64e-05	0.00765
ENSCAFG00000009104	STC1	protein_coding	stanniocalcin 1 [Source:HGNC Symbol;Acc:HGNC:11373]	4188	0.44	true	1.2	5.67e-05	0.00765
ENSCAFG00000016012	KRT27	protein_coding	keratin 27 [Source:HGNC Symbol;Acc:HGNC:30841]	1690	0.488	true	1.82	5.74e-05	0.00766
ENSCAFG00000013926	FBXO33	protein_coding	F-box protein 33 [Source:HGNC Symbol;Acc:HGNC:19833]	1677	0.546	true	1.14	5.82e-05	0.00769
ENSCAFG00000015813	PADI2	protein_coding	peptidyl arginine deiminase 2 [Source:HGNC Symbol;Acc:HGNC:18341]	6638	0.524	true	1.45	5.99e-05	0.00784
ENSCAFG00000008902	PTX3	protein_coding	pentraxin 3 [Source:HGNC Symbol;Acc:HGNC:9692]	2659	0.598	true	-0.97	6.06e-05	0.00785
ENSCAFG00000002142	IL1RL1	protein_coding	interleukin 1 receptor like 1 [Source:HGNC Symbol;Acc:HGNC:5998]	4158	0.41	true	2.28	6.31e-05	0.00805
ENSCAFG00000000121		protein_coding		2571	0.526	true	-0.775	6.36e-05	0.00805
ENSCAFG00000008483	NDRG4	protein_coding	NDRG family member 4 [Source:HGNC Symbol;Acc:HGNC:14466]	2516	0.554	true	1.31	6.41e-05	0.00805
ENSCAFG00000005704	TMEM173	protein_coding	transmembrane protein 173 [Source:HGNC Symbol;Acc:HGNC:27962]	3175	0.544	true	1.64	6.57e-05	0.00818
ENSCAFG00000014589	KDM6A	protein_coding	lysine demethylase 6A [Source:HGNC Symbol;Acc:HGNC:12637]	5803	0.437	true	1.06	6.67e-05	0.00818
ENSCAFG00000000671	SOD2	protein_coding	superoxide dismutase 2 [Source:HGNC Symbol;Acc:HGNC:11180]	2845	0.492	true	0.836	6.8e-05	0.00818
ENSCAFG00000019853	C1orf194	protein_coding	chromosome 1 open reading frame 194 [Source:HGNC Symbol;Acc:HGNC:32331]	516	0.512	true	1.5	6.81e-05	0.00818
ENSCAFG00000014567		protein_coding		444	0.64	true	-0.694	6.83e-05	0.00818
ENSCAFG00000013490	FAM129A	protein_coding	family with sequence similarity 129 member A [Source:HGNC Symbol;Acc:HGNC:16784]	5620	0.483	true	1.05	7e-05	0.00828
ENSCAFG00000017188	NAP1L2	protein_coding	nucleosome assembly protein 1 like 2 [Source:HGNC Symbol;Acc:HGNC:7638]	1224	0.404	true	1.54	7.04e-05	0.00828
ENSCAFG00000008697	RHEBL1	protein_coding	Ras homolog enriched in brain like 1 [Source:HGNC Symbol;Acc:HGNC:21166]	1209	0.557	true	1.4	7.18e-05	0.0083
ENSCAFG00000013817	SRGN	protein_coding	serglycin [Source:HGNC Symbol;Acc:HGNC:9361]	486	0.455	true	1.46	7.19e-05	0.0083
ENSCAFG00000016572	SLC39A9	protein_coding	solute carrier family 39 member 9 [Source:HGNC Symbol;Acc:HGNC:20182]	3664	0.437	true	0.934	7.39e-05	0.00846
ENSCAFG00000020252	NQO1	protein_coding	NAD(P)H quinone dehydrogenase 1 [Source:HGNC Symbol;Acc:HGNC:2874]	828	0.546	true	1.02	7.52e-05	0.00854
ENSCAFG00000009051	SLC26A7	protein_coding	solute carrier family 26 member 7 [Source:HGNC Symbol;Acc:HGNC:14467]	5171	0.377	true	1.19	7.67e-05	0.00862
ENSCAFG00000007521		protein_coding		2210	0.461	true	1.45	7.87e-05	0.00877
ENSCAFG00000006521	FRMD4B	protein_coding	FERM domain containing 4B [Source:HGNC Symbol;Acc:HGNC:24886]	6738	0.454	true	1.32	7.98e-05	0.00877
ENSCAFG00000009633	CBR3	protein_coding	carbonyl reductase 3 [Source:HGNC Symbol;Acc:HGNC:1549]	1496	0.596	true	1.29	8.04e-05	0.00877
ENSCAFG00000012383	TRAPPC4	protein_coding	trafficking protein particle complex 4 [Source:HGNC Symbol;Acc:HGNC:19943]	660	0.547	true	-0.736	8.08e-05	0.00877
ENSCAFG00000010269	MANF	protein_coding	mesencephalic astrocyte derived neurotrophic factor [Source:HGNC Symbol;Acc:HGNC:15461]	558	0.538	true	-0.713	8.18e-05	0.00879
ENSCAFG00000015651	SLC35E1	protein_coding	solute carrier family 35 member E1 [Source:HGNC Symbol;Acc:HGNC:20803]	1233	0.613	true	1.1	8.25e-05	0.00879
ENSCAFG00000031582	EHF	protein_coding	ETS homologous factor [Source:HGNC Symbol;Acc:HGNC:3246]	5499	0.427	true	1.49	8.3e-05	0.00879
ENSCAFG00000023734	CCDC136	protein_coding	coiled-coil domain containing 136 [Source:HGNC Symbol;Acc:HGNC:22225]	3503	0.53	true	1.2	8.36e-05	0.00879
ENSCAFG00000008611	SCARB2	protein_coding	scavenger receptor class B member 2 [Source:HGNC Symbol;Acc:HGNC:1665]	1527	0.449	true	0.894	8.52e-05	0.00885
ENSCAFG00000002495		protein_coding		2143	0.412	true	1.72	8.56e-05	0.00885
ENSCAFG00000017308	STON2	protein_coding	stonin 2 [Source:HGNC Symbol;Acc:HGNC:30652]	2958	0.514	true	0.747	8.9e-05	0.00913
ENSCAFG00000009305	ESRP1	protein_coding	epithelial splicing regulatory protein 1 [Source:HGNC Symbol;Acc:HGNC:25966]	2890	0.493	true	0.927	9.07e-05	0.00916
ENSCAFG00000007475	SORBS2	protein_coding	sorbin and SH3 domain containing 2 [Source:HGNC Symbol;Acc:HGNC:24098]	2988	0.475	true	-1.52	9.07e-05	0.00916
ENSCAFG00000008265	HK2	protein_coding	hexokinase 2 [Source:HGNC Symbol;Acc:HGNC:4923]	5159	0.489	true	-0.68	9.31e-05	0.00933
ENSCAFG00000017963		protein_coding		2002	0.418	true	1.02	9.47e-05	0.00934
ENSCAFG00000006550	NEURL3	protein_coding	neuralized E3 ubiquitin protein ligase 3 [Source:HGNC Symbol;Acc:HGNC:25162]	1609	0.643	true	1.41	9.48e-05	0.00934
ENSCAFG00000003105	ANKRD6	protein_coding	ankyrin repeat domain 6 [Source:HGNC Symbol;Acc:HGNC:17280]	5679	0.469	true	-0.682	9.55e-05	0.00934
ENSCAFG00000014816	CNOT9	protein_coding	CCR4-NOT transcription complex subunit 9 [Source:HGNC Symbol;Acc:HGNC:10445]	3174	0.454	true	0.796	9.69e-05	0.00941
ENSCAFG00000014518	MCU	protein_coding	mitochondrial calcium uniporter [Source:HGNC Symbol;Acc:HGNC:23526]	2542	0.445	true	0.687	9.78e-05	0.00943
ENSCAFG00000002002	SUPT3H	protein_coding	SPT3 homolog, SAGA and STAGA complex component [Source:HGNC Symbol;Acc:HGNC:11466]	1000	0.448	true	-1.06	9.86e-05	0.00943
ENSCAFG00000029812	EPHX4	protein_coding	epoxide hydrolase 4 [Source:HGNC Symbol;Acc:HGNC:23758]	4956	0.363	true	1.43	0.000101	0.00958
ENSCAFG00000000594	MARCH3	protein_coding	membrane associated ring-CH-type finger 3 [Source:HGNC Symbol;Acc:HGNC:28728]	2031	0.47	true	-0.74	0.000102	0.00958
ENSCAFG00000018332	DOCK11	protein_coding	dedicator of cytokinesis 11 [Source:HGNC Symbol;Acc:HGNC:23483]	6123	0.408	true	0.772	0.000102	0.00959
ENSCAFG00000000641	HSP70	protein_coding	heat shock 70 kDa protein 1 [Source:RefSeq peptide;Acc:NP_001003067]	1941	0.638	true	2.5	0.000103	0.0096
ENSCAFG00000006073	POSTN	protein_coding	periostin [Source:HGNC Symbol;Acc:HGNC:16953]	3108	0.391	true	1.45	0.000107	0.0098
ENSCAFG00000011948	DTX3L	protein_coding	deltex E3 ubiquitin ligase 3L [Source:HGNC Symbol;Acc:HGNC:30323]	5626	0.436	true	1.25	0.000107	0.0098
ENSCAFG00000001371	SUN2	protein_coding	Sad1 and UNC84 domain containing 2 [Source:HGNC Symbol;Acc:HGNC:14210]	2858	0.578	true	0.931	0.000108	0.00981
ENSCAFG00000017090	MYCBPAP	protein_coding	MYCBP associated protein [Source:HGNC Symbol;Acc:HGNC:19677]	2610	0.587	true	1.49	0.000109	0.00981
ENSCAFG00000030707	UBE2U	protein_coding	ubiquitin conjugating enzyme E2 U (putative) [Source:HGNC Symbol;Acc:HGNC:28559]	664	0.353	true	-1.56	0.000109	0.00981
ENSCAFG00000017543	RPS6KA5	protein_coding	ribosomal protein S6 kinase A5 [Source:HGNC Symbol;Acc:HGNC:10434]	2765	0.465	true	1.21	0.000114	0.01
ENSCAFG00000003420	VRK3	protein_coding	vaccinia related kinase 3 [Source:HGNC Symbol;Acc:HGNC:18996]	1841	0.53	true	1.35	0.000114	0.01
ENSCAFG00000015118	MYH16	protein_coding	Myosin-16 [Source:UniProtKB/Swiss-Prot;Acc:F1PT61]	6662	0.523	true	1.78	0.000114	0.01
ENSCAFG00000013808	KIF1BP	protein_coding	KIF1 binding protein [Source:HGNC Symbol;Acc:HGNC:23419]	3901	0.425	true	-0.806	0.000116	0.0101
ENSCAFG00000009455	POLR3D	protein_coding	RNA polymerase III subunit D [Source:HGNC Symbol;Acc:HGNC:1080]	1333	0.587	true	-0.763	0.000119	0.0103
ENSCAFG00000029475	B3GALT5	protein_coding	beta-1,3-galactosyltransferase 5 [Source:HGNC Symbol;Acc:HGNC:920]	4695	0.513	true	1.38	0.000122	0.0105
ENSCAFG00000030384	RAB32	protein_coding	RAB32, member RAS oncogene family [Source:HGNC Symbol;Acc:HGNC:9772]	4341	0.391	true	0.677	0.000124	0.0106
ENSCAFG00000003729	SMC6	protein_coding	structural maintenance of chromosomes 6 [Source:HGNC Symbol;Acc:HGNC:20466]	5338	0.374	true	0.957	0.000127	0.0107
ENSCAFG00000017357	ADAM19	protein_coding	ADAM metallopeptidase domain 19 [Source:HGNC Symbol;Acc:HGNC:197]	6416	0.544	true	-1.12	0.000127	0.0107
ENSCAFG00000015230	TRPM7	protein_coding	transient receptor potential cation channel subfamily M member 7 [Source:HGNC Symbol;Acc:HGNC:17994]	7310	0.378	true	0.686	0.000127	0.0107
ENSCAFG00000023582	SERPINB10	protein_coding	serpin family B member 10 [Source:HGNC Symbol;Acc:HGNC:8942]	2320	0.393	true	1.23	0.000131	0.0109
ENSCAFG00000018982	MYO5B	protein_coding	myosin VB [Source:HGNC Symbol;Acc:HGNC:7603]	5550	0.487	true	1.01	0.000132	0.0109
ENSCAFG00000007666	EIF4G2	protein_coding	eukaryotic translation initiation factor 4 gamma 2 [Source:HGNC Symbol;Acc:HGNC:3297]	2811	0.445	true	-0.928	0.000133	0.0109
ENSCAFG00000007575	DPY19L3	protein_coding	dpy-19 like 3 (C. elegans) [Source:HGNC Symbol;Acc:HGNC:27120]	3232	0.428	true	0.737	0.000134	0.0109
ENSCAFG00000013418	NFKBIA	protein_coding	NFKB inhibitor alpha [Source:HGNC Symbol;Acc:HGNC:7797]	1913	0.509	true	1.14	0.000134	0.0109
ENSCAFG00000015213	STAT3	protein_coding	signal transducer and activator of transcription 3 [Source:HGNC Symbol;Acc:HGNC:11364]	4796	0.513	true	0.675	0.000136	0.0109
ENSCAFG00000019989	PLCG2	protein_coding	phospholipase C gamma 2 [Source:HGNC Symbol;Acc:HGNC:9066]	8859	0.471	true	0.771	0.000137	0.0109
ENSCAFG00000015695	PRKCH	protein_coding	protein kinase C eta [Source:HGNC Symbol;Acc:HGNC:9403]	2458	0.479	true	0.969	0.000137	0.0109
ENSCAFG00000030725	PSMB9	protein_coding	proteasome subunit beta 9 [Source:HGNC Symbol;Acc:HGNC:9546]	4138	0.43	true	1.19	0.000139	0.011
ENSCAFG00000010807	PDCD4	protein_coding	programmed cell death 4 [Source:HGNC Symbol;Acc:HGNC:8763]	1450	0.465	true	1.23	0.000139	0.011
ENSCAFG00000008661	TUBA1C	protein_coding	tubulin alpha 1c [Source:HGNC Symbol;Acc:HGNC:20768]	1533	0.54	true	-0.781	0.000142	0.011
ENSCAFG00000000562		protein_coding		1893	0.488	true	0.879	0.000142	0.011
ENSCAFG00000013121	RNASEL	protein_coding	ribonuclease L [Source:HGNC Symbol;Acc:HGNC:10050]	5406	0.448	true	0.993	0.000146	0.0112
ENSCAFG00000010652	STK17B	protein_coding	serine/threonine kinase 17b [Source:HGNC Symbol;Acc:HGNC:11396]	1163	0.368	true	-0.912	0.000146	0.0112
ENSCAFG00000008214	FHDC1	protein_coding	FH2 domain containing 1 [Source:HGNC Symbol;Acc:HGNC:29363]	5897	0.566	true	1.06	0.000147	0.0112
ENSCAFG00000000923	ROS1	protein_coding	ROS proto-oncogene 1, receptor tyrosine kinase [Source:HGNC Symbol;Acc:HGNC:10261]	7607	0.446	true	1.69	0.00015	0.0114
ENSCAFG00000007298	TCP11L1	protein_coding	t-complex 11 like 1 [Source:HGNC Symbol;Acc:HGNC:25655]	1551	0.488	true	-0.807	0.000157	0.0118
ENSCAFG00000003404	CAV1	protein_coding	Caveolin-1 [Source:UniProtKB/Swiss-Prot;Acc:P33724]	537	0.499	true	-0.943	0.000158	0.0118
ENSCAFG00000003189	RHBDL2	protein_coding	rhomboid like 2 [Source:HGNC Symbol;Acc:HGNC:16083]	1056	0.484	true	1.18	0.000159	0.0118
ENSCAFG00000010617	ALDH1A3	protein_coding	aldehyde dehydrogenase 1 family member A3 [Source:HGNC Symbol;Acc:HGNC:409]	3631	0.458	true	1.41	0.00016	0.0118
ENSCAFG00000018639	PTPRM	protein_coding	protein tyrosine phosphatase, receptor type M [Source:HGNC Symbol;Acc:HGNC:9675]	4932	0.494	true	-0.652	0.000161	0.0118
ENSCAFG00000020390	MSH4	protein_coding	mutS homolog 4 [Source:HGNC Symbol;Acc:HGNC:7327]	4674	0.361	true	1.32	0.000162	0.0118
ENSCAFG00000013301	SAXO2	protein_coding	stabilizer of axonemal microtubules 2 [Source:HGNC Symbol;Acc:HGNC:33727]	2255	0.426	true	1.37	0.000163	0.0118
ENSCAFG00000000217	SGK1	protein_coding	serum/glucocorticoid regulated kinase 1 [Source:HGNC Symbol;Acc:HGNC:10810]	2457	0.491	true	1.28	0.000163	0.0118
ENSCAFG00000010529	PCSK6	protein_coding	proprotein convertase subtilisin/kexin type 6 [Source:HGNC Symbol;Acc:HGNC:8569]	3116	0.549	true	-0.888	0.000164	0.0118
ENSCAFG00000030694	TMEM38A	protein_coding	transmembrane protein 38A [Source:HGNC Symbol;Acc:HGNC:28462]	3664	0.542	true	1.27	0.000166	0.0118
ENSCAFG00000000097	ERBB3	protein_coding	erb-b2 receptor tyrosine kinase 3 [Source:HGNC Symbol;Acc:HGNC:3431]	3407	0.55	true	1.25	0.000166	0.0118
ENSCAFG00000014676	ELMOD1	protein_coding	ELMO domain containing 1 [Source:HGNC Symbol;Acc:HGNC:25334]	2248	0.408	true	1.63	0.000172	0.0121
ENSCAFG00000008791	NPY1R	protein_coding	Neuropeptide Y receptor type 1 [Source:UniProtKB/Swiss-Prot;Acc:O02813]	2573	0.389	true	1.11	0.000173	0.0121
ENSCAFG00000020200	GBP6	protein_coding	guanylate binding protein family member 6 [Source:HGNC Symbol;Acc:HGNC:25395]	6345	0.398	true	1.14	0.000173	0.0121
ENSCAFG00000003023	CHN2	protein_coding	chimerin 2 [Source:HGNC Symbol;Acc:HGNC:1944]	3332	0.421	true	0.848	0.000173	0.0121
ENSCAFG00000000828	RPS6KA2	protein_coding	ribosomal protein S6 kinase A2 [Source:HGNC Symbol;Acc:HGNC:10431]	6748	0.556	true	-1.07	0.000178	0.0124
ENSCAFG00000016949	ALOXE3	protein_coding	arachidonate lipoxygenase 3 [Source:HGNC Symbol;Acc:HGNC:13743]	2436	0.603	true	1.19	0.000182	0.0125
ENSCAFG00000008353	SFRP2	protein_coding	secreted frizzled related protein 2 [Source:HGNC Symbol;Acc:HGNC:10777]	1746	0.467	true	-1.06	0.000183	0.0125
ENSCAFG00000029853	CDKN1A	protein_coding	cyclin dependent kinase inhibitor 1A [Source:HGNC Symbol;Acc:HGNC:1784]	4579	0.476	true	1.11	0.000185	0.0126
ENSCAFG00000000249	PIP4K2C	protein_coding	phosphatidylinositol-5-phosphate 4-kinase type 2 gamma [Source:HGNC Symbol;Acc:HGNC:23786]	4146	0.526	true	0.683	0.000194	0.0132
ENSCAFG00000017135	APOBR	protein_coding	apolipoprotein B receptor [Source:HGNC Symbol;Acc:HGNC:24087]	4370	0.599	true	1.24	0.000198	0.0133
ENSCAFG00000002120	CD274	protein_coding	programmed cell death 1 ligand 1 precursor [Source:RefSeq peptide;Acc:NP_001278901]	5146	0.413	true	1.12	0.000199	0.0134
ENSCAFG00000012392	CDC42SE1	protein_coding	CDC42 small effector 1 [Source:HGNC Symbol;Acc:HGNC:17719]	682	0.581	true	0.641	0.000201	0.0134
ENSCAFG00000030082	XKRX	protein_coding	XK related, X-linked [Source:HGNC Symbol;Acc:HGNC:29845]	6121	0.426	true	1.55	0.000203	0.0134
ENSCAFG00000009031	CMYA5	protein_coding	cardiomyopathy associated 5 [Source:HGNC Symbol;Acc:HGNC:14305]	14970	0.434	true	1.72	0.000204	0.0134
ENSCAFG00000011670	ALPK1	protein_coding	alpha kinase 1 [Source:HGNC Symbol;Acc:HGNC:20917]	5872	0.442	true	1.28	0.000205	0.0134
ENSCAFG00000007131	MERTK	protein_coding	MER proto-oncogene, tyrosine kinase [Source:HGNC Symbol;Acc:HGNC:7027]	3186	0.498	true	0.93	0.000206	0.0134
ENSCAFG00000010498	KCNH7	protein_coding	potassium voltage-gated channel subfamily H member 7 [Source:HGNC Symbol;Acc:HGNC:18863]	3304	0.433	true	-1.22	0.000207	0.0134
ENSCAFG00000019035	MRPL37	protein_coding	mitochondrial ribosomal protein L37 [Source:HGNC Symbol;Acc:HGNC:14034]	3276	0.594	true	-0.597	0.000208	0.0134
ENSCAFG00000009537	SPARCL1	protein_coding	SPARC like 1 [Source:HGNC Symbol;Acc:HGNC:11220]	1547	0.418	true	1.23	0.000209	0.0134
ENSCAFG00000018622	DAB2	protein_coding	DAB2, clathrin adaptor protein [Source:HGNC Symbol;Acc:HGNC:2662]	3403	0.449	true	0.928	0.000212	0.0136
ENSCAFG00000013067	PAK2	protein_coding	p21 (RAC1) activated kinase 2 [Source:HGNC Symbol;Acc:HGNC:8591]	2931	0.42	true	0.903	0.000213	0.0136
ENSCAFG00000002702	COL12A1	protein_coding	collagen type XII alpha 1 chain [Source:HGNC Symbol;Acc:HGNC:2188]	9430	0.476	true	-1.32	0.000219	0.0136
ENSCAFG00000017931	RNF128	protein_coding	ring finger protein 128, E3 ubiquitin protein ligase [Source:HGNC Symbol;Acc:HGNC:21153]	2865	0.432	true	1.22	0.000219	0.0136
ENSCAFG00000032014	RAB39A	protein_coding	RAB39A, member RAS oncogene family [Source:HGNC Symbol;Acc:HGNC:16521]	5218	0.376	true	-1.12	0.00022	0.0136
ENSCAFG00000007608	SH3RF1	protein_coding	SH3 domain containing ring finger 1 [Source:HGNC Symbol;Acc:HGNC:17650]	2917	0.529	true	-0.859	0.00022	0.0136
ENSCAFG00000012077	KCNH1	protein_coding	potassium voltage-gated channel subfamily H member 1 [Source:HGNC Symbol;Acc:HGNC:6250]	2722	0.547	true	1.26	0.000222	0.0136
ENSCAFG00000008855	CPNE2	protein_coding	copine 2 [Source:HGNC Symbol;Acc:HGNC:2315]	3477	0.541	true	0.848	0.000224	0.0136
ENSCAFG00000018360		protein_coding		1209	0.554	true	0.943	0.000224	0.0136
ENSCAFG00000007965	MLXIP	protein_coding	MLX interacting protein [Source:HGNC Symbol;Acc:HGNC:17055]	5199	0.601	true	0.843	0.000225	0.0136
ENSCAFG00000030025	FGL2	protein_coding	fibrinogen like 2 [Source:HGNC Symbol;Acc:HGNC:3696]	5382	0.374	true	1.28	0.00023	0.0136
ENSCAFG00000012063	BMX	protein_coding	BMX non-receptor tyrosine kinase [Source:HGNC Symbol;Acc:HGNC:1079]	3036	0.481	true	1.91	0.00023	0.0136
ENSCAFG00000005595	FARP1	protein_coding	FERM, ARH/RhoGEF and pleckstrin domain protein 1 [Source:HGNC Symbol;Acc:HGNC:3591]	3755	0.554	true	-0.667	0.000231	0.0136
ENSCAFG00000011682	XIRP2	protein_coding	xin actin binding repeat containing 2 [Source:HGNC Symbol;Acc:HGNC:14303]	12160	0.445	true	1.6	0.000231	0.0136
ENSCAFG00000008693	ADGRG3	protein_coding	adhesion G protein-coupled receptor G3 [Source:HGNC Symbol;Acc:HGNC:13728]	3355	0.55	true	1.28	0.000233	0.0136
ENSCAFG00000015701	CYTH3	protein_coding	cytohesin 3 [Source:HGNC Symbol;Acc:HGNC:9504]	1725	0.532	true	-1.03	0.000233	0.0136
ENSCAFG00000006580	HNRNPA1	protein_coding	heterogeneous nuclear ribonucleoprotein A1 [Source:HGNC Symbol;Acc:HGNC:5031]	1138	0.518	true	-0.733	0.000234	0.0136
ENSCAFG00000032127	CHST11	protein_coding	carbohydrate sulfotransferase 11 [Source:HGNC Symbol;Acc:HGNC:17422]	5775	0.529	true	-0.676	0.000236	0.0136
ENSCAFG00000013973	GFAP	protein_coding	glial fibrillary acidic protein [Source:HGNC Symbol;Acc:HGNC:4235]	3904	0.592	true	1.51	0.000236	0.0136
ENSCAFG00000025322	KRT75	protein_coding	keratin 75 [Source:HGNC Symbol;Acc:HGNC:24431]	1659	0.641	true	-0.875	0.000236	0.0136
ENSCAFG00000018826	STK26	protein_coding	serine/threonine kinase 26 [Source:HGNC Symbol;Acc:HGNC:18174]	4422	0.439	true	0.692	0.000237	0.0136
ENSCAFG00000013617	IDH1	protein_coding	isocitrate dehydrogenase (NADP(+)) 1, cytosolic [Source:HGNC Symbol;Acc:HGNC:5382]	1583	0.503	true	-0.77	0.000237	0.0136
ENSCAFG00000002519	ITGB8	protein_coding	integrin subunit beta 8 [Source:HGNC Symbol;Acc:HGNC:6163]	2340	0.422	true	-0.887	0.000237	0.0136
ENSCAFG00000020342	IFI44	protein_coding	interferon induced protein 44 [Source:HGNC Symbol;Acc:HGNC:16938]	1916	0.404	true	1.25	0.000237	0.0136
ENSCAFG00000018865	RSL1D1	protein_coding	ribosomal L1 domain containing 1 [Source:HGNC Symbol;Acc:HGNC:24534]	1473	0.469	true	-0.927	0.000238	0.0136
ENSCAFG00000000640		protein_coding		2999	0.548	true	1.91	0.000239	0.0136
ENSCAFG00000010186	RAB29	protein_coding	RAB29, member RAS oncogene family [Source:HGNC Symbol;Acc:HGNC:9789]	2655	0.423	true	0.77	0.00024	0.0136
ENSCAFG00000009941	STMND1	protein_coding	stathmin domain containing 1 [Source:HGNC Symbol;Acc:HGNC:44668]	2870	0.568	true	1.38	0.000241	0.0136
ENSCAFG00000005497	ZEB2	protein_coding	zinc finger E-box binding homeobox 2 [Source:HGNC Symbol;Acc:HGNC:14881]	3576	0.492	true	-1.24	0.000241	0.0136
ENSCAFG00000015920	HAP1	protein_coding	huntingtin associated protein 1 [Source:HGNC Symbol;Acc:HGNC:4812]	3997	0.56	true	1.14	0.000248	0.0139
ENSCAFG00000000418	MDM2	protein_coding	MDM2 proto-oncogene [Source:HGNC Symbol;Acc:HGNC:6973]	1580	0.415	true	0.862	0.000251	0.014
ENSCAFG00000007563	ANKRD37	protein_coding	ankyrin repeat domain 37 [Source:HGNC Symbol;Acc:HGNC:29593]	2112	0.42	true	-0.834	0.000254	0.0141
ENSCAFG00000000437	PPP1R18	protein_coding	protein phosphatase 1 regulatory subunit 18 [Source:HGNC Symbol;Acc:HGNC:29413]	2715	0.581	true	-0.606	0.000255	0.0141
ENSCAFG00000031368		protein_coding		552	0.429	true	-2.54	0.000256	0.0141
ENSCAFG00000015892		protein_coding		1349	0.672	true	0.611	0.000259	0.0142
ENSCAFG00000029537	GJB2	protein_coding	gap junction protein beta 2 [Source:HGNC Symbol;Acc:HGNC:4284]	2220	0.428	true	-1.41	0.000264	0.0142
ENSCAFG00000005251	RALGAPA2	protein_coding	Ral GTPase activating protein catalytic alpha subunit 2 [Source:HGNC Symbol;Acc:HGNC:16207]	9509	0.482	true	0.754	0.000264	0.0142
ENSCAFG00000020100		protein_coding		792	0.398	true	0.981	0.000265	0.0142
ENSCAFG00000001545	TTC39B	protein_coding	tetratricopeptide repeat domain 39B [Source:HGNC Symbol;Acc:HGNC:23704]	1940	0.429	true	0.946	0.000265	0.0142
ENSCAFG00000010438	IFIH1	protein_coding	interferon induced with helicase C domain 1 [Source:HGNC Symbol;Acc:HGNC:18873]	5788	0.424	true	0.904	0.000266	0.0142
ENSCAFG00000012824	SCN4B	protein_coding	sodium voltage-gated channel beta subunit 4 [Source:HGNC Symbol;Acc:HGNC:10592]	692	0.541	true	1.54	0.000267	0.0142
ENSCAFG00000017101	TGFB3	protein_coding	transforming growth factor beta 3 [Source:HGNC Symbol;Acc:HGNC:11769]	1374	0.576	true	-0.85	0.000268	0.0142
ENSCAFG00000001215	GFRA3	protein_coding	GDNF family receptor alpha 3 [Source:HGNC Symbol;Acc:HGNC:4245]	1738	0.596	true	1.01	0.000269	0.0142
ENSCAFG00000014796	GULP1	protein_coding	GULP, engulfment adaptor PTB domain containing 1 [Source:HGNC Symbol;Acc:HGNC:18649]	2734	0.378	true	-1.09	0.000269	0.0142
ENSCAFG00000015855	PSMB6	protein_coding	proteasome subunit beta 6 [Source:HGNC Symbol;Acc:HGNC:9543]	1026	0.566	true	-1.04	0.000271	0.0142
ENSCAFG00000029471	CLIC2	protein_coding	chloride intracellular channel 2 [Source:HGNC Symbol;Acc:HGNC:2063]	3783	0.407	true	1.36	0.000272	0.0142
ENSCAFG00000001711	HMOX1	protein_coding	heme oxygenase 1 [Source:HGNC Symbol;Acc:HGNC:5013]	1986	0.609	true	1.4	0.000275	0.0143
ENSCAFG00000011872	G6PC2	protein_coding	glucose-6-phosphatase catalytic subunit 2 [Source:HGNC Symbol;Acc:HGNC:28906]	1077	0.45	true	1.37	0.000276	0.0143
ENSCAFG00000006759	KIAA1456	protein_coding	KIAA1456 [Source:HGNC Symbol;Acc:HGNC:26725]	3821	0.41	true	1.27	0.000277	0.0143
ENSCAFG00000009756	ELOVL2	protein_coding	ELOVL fatty acid elongase 2 [Source:HGNC Symbol;Acc:HGNC:14416]	4204	0.423	true	-0.754	0.000278	0.0143
ENSCAFG00000012303		protein_coding		1812	0.52	true	-0.74	0.000282	0.0144
ENSCAFG00000016798	CREBRF	protein_coding	CREB3 regulatory factor [Source:HGNC Symbol;Acc:HGNC:24050]	2117	0.43	true	1.28	0.000284	0.0145
ENSCAFG00000006798	RASL11A	protein_coding	RAS like family 11 member A [Source:HGNC Symbol;Acc:HGNC:23802]	1045	0.503	true	0.756	0.000285	0.0145
ENSCAFG00000014303	ATIC	protein_coding	5-aminoimidazole-4-carboxamide ribonucleotide formyltransferase/IMP cyclohydrolase [Source:HGNC Symbol;Acc:HGNC:794]	3161	0.474	true	-0.742	0.000289	0.0146
ENSCAFG00000001873	TCP11L2	protein_coding	t-complex 11 like 2 [Source:HGNC Symbol;Acc:HGNC:28627]	4170	0.383	true	1.06	0.00029	0.0146
ENSCAFG00000001533	TSPAN33	protein_coding	tetraspanin 33 [Source:HGNC Symbol;Acc:HGNC:28743]	2489	0.572	true	1.01	0.000291	0.0146
ENSCAFG00000029558	BMF	protein_coding	Bcl2 modifying factor [Source:HGNC Symbol;Acc:HGNC:24132]	5696	0.54	true	1.38	0.000292	0.0146
ENSCAFG00000014440	SLITRK3	protein_coding	SLIT and NTRK like family member 3 [Source:HGNC Symbol;Acc:HGNC:23501]	2940	0.502	true	1.21	0.000297	0.0147
ENSCAFG00000011101	GPR137B	protein_coding	G protein-coupled receptor 137B [Source:HGNC Symbol;Acc:HGNC:11862]	1388	0.576	true	1.05	0.000298	0.0147
ENSCAFG00000016574	PIP4K2B	protein_coding	phosphatidylinositol-5-phosphate 4-kinase type 2 beta [Source:HGNC Symbol;Acc:HGNC:8998]	5795	0.522	true	-0.786	0.000298	0.0147
ENSCAFG00000030814	DOC2B	protein_coding	double C2 domain beta [Source:HGNC Symbol;Acc:HGNC:2986]	5257	0.565	true	0.874	0.000298	0.0147
ENSCAFG00000020057	PLPPR5	protein_coding	phospholipid phosphatase related 5 [Source:HGNC Symbol;Acc:HGNC:31703]	3672	0.349	true	1.05	0.000299	0.0147
ENSCAFG00000011513	ABLIM1	protein_coding	actin binding LIM protein 1 [Source:HGNC Symbol;Acc:HGNC:78]	4658	0.497	true	0.589	0.0003	0.0147
ENSCAFG00000017680	RPL7A	protein_coding	60S ribosomal protein L7a [Source:RefSeq peptide;Acc:NP_001273868]	801	0.578	true	-0.817	0.000301	0.0147
ENSCAFG00000013341	ARPC5	protein_coding	actin related protein 2/3 complex subunit 5 [Source:HGNC Symbol;Acc:HGNC:708]	345	0.49	true	0.741	0.000303	0.0147
ENSCAFG00000009570	DSP	protein_coding	desmoplakin [Source:HGNC Symbol;Acc:HGNC:3052]	9141	0.5	true	1.08	0.000303	0.0147
ENSCAFG00000028659	DTD1	protein_coding	D-tyrosyl-tRNA deacylase 1 [Source:HGNC Symbol;Acc:HGNC:16219]	4745	0.458	true	-0.605	0.000304	0.0147
ENSCAFG00000030770		protein_coding		5402	0.527	true	-0.575	0.000305	0.0147
ENSCAFG00000008744	RASGRF2	protein_coding	Ras protein specific guanine nucleotide releasing factor 2 [Source:HGNC Symbol;Acc:HGNC:9876]	4718	0.478	true	1.48	0.000308	0.0147
ENSCAFG00000001957	DOCK8	protein_coding	dedicator of cytokinesis 8 [Source:HGNC Symbol;Acc:HGNC:19191]	6852	0.498	true	1.03	0.000311	0.0148
ENSCAFG00000011532	EGF	protein_coding	epidermal growth factor [Source:HGNC Symbol;Acc:HGNC:3229]	4846	0.433	true	1.3	0.000313	0.0148
ENSCAFG00000001426	COPG2	protein_coding	coatomer protein complex subunit gamma 2 [Source:HGNC Symbol;Acc:HGNC:2237]	4992	0.436	true	-0.632	0.000314	0.0148
ENSCAFG00000014721	GPR137C	protein_coding	G protein-coupled receptor 137C [Source:HGNC Symbol;Acc:HGNC:25445]	4288	0.414	true	1.33	0.000315	0.0148
ENSCAFG00000009282	CREB3L1	protein_coding	cAMP responsive element binding protein 3 like 1 [Source:HGNC Symbol;Acc:HGNC:18856]	2123	0.595	true	-0.89	0.000317	0.0149
ENSCAFG00000010053	ANO5	protein_coding	anoctamin 5 [Source:HGNC Symbol;Acc:HGNC:27337]	2765	0.411	true	1.24	0.000322	0.015
ENSCAFG00000009231	GPD2	protein_coding	glycerol-3-phosphate dehydrogenase 2 [Source:HGNC Symbol;Acc:HGNC:4456]	2904	0.446	true	-0.877	0.000324	0.015
ENSCAFG00000005058	SCN1A	protein_coding	sodium voltage-gated channel alpha subunit 1 [Source:HGNC Symbol;Acc:HGNC:10585]	6924	0.422	true	1.37	0.000325	0.015
ENSCAFG00000019672	PMPCA	protein_coding	peptidase, mitochondrial processing alpha subunit [Source:HGNC Symbol;Acc:HGNC:18667]	1581	0.541	true	-0.575	0.000325	0.015
ENSCAFG00000011568	PARD6B	protein_coding	par-6 family cell polarity regulator beta [Source:HGNC Symbol;Acc:HGNC:16245]	1098	0.443	true	0.919	0.000325	0.015
ENSCAFG00000006388	NTN4	protein_coding	netrin 4 [Source:HGNC Symbol;Acc:HGNC:13658]	6097	0.445	true	0.986	0.000329	0.0151
ENSCAFG00000012391	PDE3A	protein_coding	phosphodiesterase 3A [Source:HGNC Symbol;Acc:HGNC:8778]	2918	0.503	true	-0.905	0.000331	0.0151
ENSCAFG00000002129	PDK4	protein_coding	pyruvate dehydrogenase kinase 4 [Source:HGNC Symbol;Acc:HGNC:8812]	3478	0.381	true	1.53	0.000332	0.0151
ENSCAFG00000004155	COMMD3	protein_coding	COMM domain containing 3 [Source:HGNC Symbol;Acc:HGNC:23332]	2429	0.565	true	-0.578	0.000333	0.0151
ENSCAFG00000017907	GM2A	protein_coding	GM2 ganglioside activator [Source:HGNC Symbol;Acc:HGNC:4367]	2466	0.526	true	0.929	0.000338	0.0153
ENSCAFG00000011438	SCN9A	protein_coding	sodium voltage-gated channel alpha subunit 9 [Source:HGNC Symbol;Acc:HGNC:10597]	7586	0.401	true	-0.757	0.000338	0.0153
ENSCAFG00000014434	RC3H1	protein_coding	ring finger and CCCH-type domains 1 [Source:HGNC Symbol;Acc:HGNC:29434]	3540	0.477	true	0.733	0.000342	0.0154
ENSCAFG00000030404		protein_coding		564	0.495	true	0.938	0.000346	0.0155
ENSCAFG00000007163	NDUFAF2	protein_coding	NADH:ubiquinone oxidoreductase complex assembly factor 2 [Source:HGNC Symbol;Acc:HGNC:28086]	510	0.445	true	-0.76	0.000349	0.0155
ENSCAFG00000011745	SORL1	protein_coding	sortilin related receptor 1 [Source:HGNC Symbol;Acc:HGNC:11185]	8305	0.534	true	0.633	0.00035	0.0155
ENSCAFG00000007770	LNPEP	protein_coding	leucyl and cystinyl aminopeptidase [Source:HGNC Symbol;Acc:HGNC:6656]	3112	0.426	true	0.844	0.000352	0.0155
ENSCAFG00000007903	ROBO1	protein_coding	roundabout guidance receptor 1 [Source:HGNC Symbol;Acc:HGNC:10249]	7091	0.428	true	0.678	0.000352	0.0155
ENSCAFG00000009490	KLHL8	protein_coding	kelch like family member 8 [Source:HGNC Symbol;Acc:HGNC:18644]	4896	0.37	true	1.07	0.000353	0.0155
ENSCAFG00000013084	DNAJC5	protein_coding	DnaJ heat shock protein family (Hsp40) member C5 [Source:HGNC Symbol;Acc:HGNC:16235]	597	0.593	true	-0.657	0.000354	0.0155
ENSCAFG00000031652		protein_coding		5276	0.479	true	-0.922	0.000356	0.0156
ENSCAFG00000030830	AOC2	protein_coding	amine oxidase, copper containing 2 [Source:HGNC Symbol;Acc:HGNC:549]	2271	0.586	true	0.998	0.000358	0.0156
ENSCAFG00000012717	QSOX1	protein_coding	quiescin sulfhydryl oxidase 1 [Source:HGNC Symbol;Acc:HGNC:9756]	2142	0.598	true	-0.631	0.000359	0.0156
ENSCAFG00000012376	VASH2	protein_coding	vasohibin 2 [Source:HGNC Symbol;Acc:HGNC:25723]	1286	0.607	true	0.772	0.000363	0.0157
ENSCAFG00000008883	TLL1	protein_coding	tolloid like 1 [Source:HGNC Symbol;Acc:HGNC:11843]	7570	0.396	true	-0.821	0.000369	0.0158
ENSCAFG00000002919	EFEMP1	protein_coding	EGF containing fibulin like extracellular matrix protein 1 [Source:HGNC Symbol;Acc:HGNC:3218]	3604	0.444	true	-0.805	0.000369	0.0158
ENSCAFG00000017369	PCTP	protein_coding	phosphatidylcholine transfer protein [Source:HGNC Symbol;Acc:HGNC:8752]	740	0.553	true	0.858	0.00037	0.0158
ENSCAFG00000019317	THOC6	protein_coding	THO complex 6 [Source:HGNC Symbol;Acc:HGNC:28369]	1026	0.581	true	-0.718	0.000371	0.0158
ENSCAFG00000013918	SLC2A3	protein_coding		2326	0.484	true	-0.781	0.000371	0.0158
ENSCAFG00000024647	SERPINB5	protein_coding	serpin family B member 5 [Source:HGNC Symbol;Acc:HGNC:8949]	3120	0.455	true	0.901	0.000375	0.0159
ENSCAFG00000004666	PVR	protein_coding	poliovirus receptor [Source:HGNC Symbol;Acc:HGNC:9705]	1514	0.656	true	-0.947	0.000378	0.016
ENSCAFG00000017340	TOM1L1	protein_coding	target of myb1 like 1 membrane trafficking protein [Source:HGNC Symbol;Acc:HGNC:11983]	1619	0.478	true	0.902	0.000378	0.016
ENSCAFG00000001862	ZNF804B	protein_coding	zinc finger protein 804B [Source:HGNC Symbol;Acc:HGNC:21958]	3942	0.448	true	-0.697	0.000381	0.016
ENSCAFG00000019044		protein_coding		555	0.465	true	-0.797	0.000382	0.016
ENSCAFG00000019929	FNDC7	protein_coding	fibronectin type III domain containing 7 [Source:HGNC Symbol;Acc:HGNC:26668]	2199	0.499	true	1.28	0.000384	0.016
ENSCAFG00000017814	ZP2	protein_coding	zona pellucida sperm-binding protein 2 precursor [Source:RefSeq peptide;Acc:NP_001003304]	2227	0.465	true	1.18	0.000387	0.016
ENSCAFG00000009055	JMY	protein_coding	junction mediating and regulatory protein, p53 cofactor [Source:HGNC Symbol;Acc:HGNC:28916]	6321	0.412	true	0.83	0.000387	0.016
ENSCAFG00000001254	EGR1	protein_coding	early growth response 1 [Source:HGNC Symbol;Acc:HGNC:3238]	4159	0.561	true	1.56	0.000393	0.0163
ENSCAFG00000018253	SHMT1	protein_coding	serine hydroxymethyltransferase 1 [Source:HGNC Symbol;Acc:HGNC:10850]	2398	0.564	true	1.07	0.000396	0.0163
ENSCAFG00000002053	RFX3	protein_coding	regulatory factor X3 [Source:HGNC Symbol;Acc:HGNC:9984]	2636	0.485	true	-0.825	0.0004	0.0163
ENSCAFG00000023837	PTGFRN	protein_coding	prostaglandin F2 receptor inhibitor [Source:HGNC Symbol;Acc:HGNC:9601]	4014	0.559	true	0.803	0.0004	0.0163
ENSCAFG00000019244	SMYD4	protein_coding	SET and MYND domain containing 4 [Source:HGNC Symbol;Acc:HGNC:21067]	2484	0.485	true	0.821	0.0004	0.0163
ENSCAFG00000011188	GALNT3	protein_coding	polypeptide N-acetylgalactosaminyltransferase 3 [Source:HGNC Symbol;Acc:HGNC:4125]	4964	0.414	true	1.19	0.000403	0.0164
ENSCAFG00000004991	PPARG	protein_coding	peroxisome proliferator activated receptor gamma [Source:HGNC Symbol;Acc:HGNC:9236]	2046	0.432	true	1.52	0.000405	0.0164
ENSCAFG00000003997	PARP12	protein_coding	poly(ADP-ribose) polymerase family member 12 [Source:HGNC Symbol;Acc:HGNC:21919]	4569	0.541	true	0.721	0.000407	0.0164
ENSCAFG00000017197	ATP8B2	protein_coding	ATPase phospholipid transporting 8B2 [Source:HGNC Symbol;Acc:HGNC:13534]	6941	0.55	true	-0.738	0.00041	0.0165
ENSCAFG00000011146	ABHD4	protein_coding	abhydrolase domain containing 4 [Source:HGNC Symbol;Acc:HGNC:20154]	1074	0.549	true	0.796	0.000411	0.0165
ENSCAFG00000008880	PIK3AP1	protein_coding	phosphoinositide-3-kinase adaptor protein 1 [Source:HGNC Symbol;Acc:HGNC:30034]	2416	0.526	true	1.26	0.000412	0.0165
ENSCAFG00000011789	ZFAND2A	protein_coding	zinc finger AN1-type containing 2A [Source:HGNC Symbol;Acc:HGNC:28073]	1628	0.472	true	0.766	0.000418	0.0167
ENSCAFG00000008624	STBD1	protein_coding	starch binding domain 1 [Source:HGNC Symbol;Acc:HGNC:24854]	1698	0.492	true	1.17	0.00042	0.0167
ENSCAFG00000019848	COL5A1	protein_coding	collagen type V alpha 1 chain [Source:HGNC Symbol;Acc:HGNC:2209]	6262	0.635	true	-1.19	0.000421	0.0167
ENSCAFG00000002008		protein_coding		3036	0.487	true	-0.895	0.000425	0.0168
ENSCAFG00000012956	NIPAL3	protein_coding	NIPA like domain containing 3 [Source:HGNC Symbol;Acc:HGNC:25233]	1714	0.571	true	0.852	0.000429	0.0169
ENSCAFG00000016689	CLTB	protein_coding	clathrin light chain B [Source:HGNC Symbol;Acc:HGNC:2091]	864	0.648	true	-0.932	0.00043	0.0169
ENSCAFG00000007355	BTAF1	protein_coding	B-TFIID TATA-box binding protein associated factor 1 [Source:HGNC Symbol;Acc:HGNC:17307]	5722	0.408	true	0.773	0.000436	0.0171
ENSCAFG00000012856	TDRKH	protein_coding	tudor and KH domain containing [Source:HGNC Symbol;Acc:HGNC:11713]	1451	0.522	true	-0.591	0.000437	0.0171
ENSCAFG00000014346	C1S	protein_coding	complement C1s [Source:HGNC Symbol;Acc:HGNC:1247]	3019	0.465	true	1.28	0.000439	0.0171
ENSCAFG00000000667	FNDC1	protein_coding	fibronectin type III domain containing 1 [Source:HGNC Symbol;Acc:HGNC:21184]	6826	0.569	true	1.41	0.000441	0.0171
ENSCAFG00000031727	STC2	protein_coding	stanniocalcin 2 [Source:HGNC Symbol;Acc:HGNC:11374]	4459	0.491	true	0.721	0.000452	0.0174
ENSCAFG00000019134	PPL	protein_coding	periplakin [Source:HGNC Symbol;Acc:HGNC:9273]	5442	0.604	true	1.82	0.000452	0.0174
ENSCAFG00000009190	ST3GAL6	protein_coding	ST3 beta-galactoside alpha-2,3-sialyltransferase 6 [Source:HGNC Symbol;Acc:HGNC:18080]	2348	0.442	true	0.881	0.000453	0.0174
ENSCAFG00000007356	BPIFB4	protein_coding	BPI fold containing family B member 4 [Source:HGNC Symbol;Acc:HGNC:16179]	1497	0.561	true	1.32	0.000458	0.0176
ENSCAFG00000011961	TICRR	protein_coding	TOPBP1 interacting checkpoint and replication regulator [Source:HGNC Symbol;Acc:HGNC:28704]	5658	0.527	true	0.609	0.000461	0.0176
ENSCAFG00000031502		protein_coding		1352	0.678	true	1.24	0.000466	0.0178
ENSCAFG00000014800	EID1	protein_coding	EP300 interacting inhibitor of differentiation 1 [Source:HGNC Symbol;Acc:HGNC:1191]	576	0.608	true	-0.563	0.000478	0.0181
ENSCAFG00000006979	MTUS1	protein_coding	microtubule associated scaffold protein 1 [Source:HGNC Symbol;Acc:HGNC:29789]	3820	0.423	true	0.941	0.000478	0.0181
ENSCAFG00000029892	RPL13A	protein_coding	ribosomal protein L13a [Source:HGNC Symbol;Acc:HGNC:10304]	612	0.557	true	-0.724	0.000479	0.0181
ENSCAFG00000019269	MXRA8	protein_coding	matrix remodeling associated 8 [Source:HGNC Symbol;Acc:HGNC:7542]	1341	0.66	true	-1.05	0.000481	0.0181
ENSCAFG00000003553	CADPS2	protein_coding	calcium dependent secretion activator 2 [Source:HGNC Symbol;Acc:HGNC:16018]	5353	0.558	true	1.32	0.000482	0.0181
ENSCAFG00000001807	DDX58	protein_coding	DExD/H-box helicase 58 [Source:HGNC Symbol;Acc:HGNC:19102]	2790	0.406	true	0.919	0.000483	0.0181
ENSCAFG00000020037	TBC1D13	protein_coding	TBC1 domain family member 13 [Source:HGNC Symbol;Acc:HGNC:25571]	1206	0.538	true	0.656	0.000484	0.0181
ENSCAFG00000016694	NOP16	protein_coding	NOP16 nucleolar protein [Source:HGNC Symbol;Acc:HGNC:26934]	537	0.525	true	-0.605	0.000485	0.0181
ENSCAFG00000015925	CCPG1	protein_coding	cell cycle progression 1 [Source:HGNC Symbol;Acc:HGNC:24227]	2397	0.385	true	0.731	0.000489	0.0181
ENSCAFG00000016252		protein_coding		2643	0.431	true	1.07	0.000489	0.0181
ENSCAFG00000000652	TULP4	protein_coding	tubby like protein 4 [Source:HGNC Symbol;Acc:HGNC:15530]	6608	0.55	true	0.722	0.00049	0.0181
ENSCAFG00000011271	KCNMB3	protein_coding	potassium calcium-activated channel subfamily M regulatory beta subunit 3 [Source:HGNC Symbol;Acc:HGNC:6287]	987	0.512	true	1.31	0.000494	0.0181
ENSCAFG00000005862	PLCL2	protein_coding	phospholipase C like 2 [Source:HGNC Symbol;Acc:HGNC:9064]	5398	0.438	true	0.824	0.000495	0.0181
ENSCAFG00000011933	IMPDH2	protein_coding	inosine monophosphate dehydrogenase 2 [Source:HGNC Symbol;Acc:HGNC:6053]	1470	0.531	true	-0.656	0.000495	0.0181
ENSCAFG00000023015	SERPINB12	protein_coding	serpin family B member 12 [Source:HGNC Symbol;Acc:HGNC:14220]	1276	0.457	true	1.33	0.000495	0.0181
ENSCAFG00000002023	RCAN2	protein_coding	regulator of calcineurin 2 [Source:HGNC Symbol;Acc:HGNC:3041]	2278	0.471	true	-0.678	0.000499	0.0182
ENSCAFG00000024888	FOLH1	protein_coding	folate hydrolase 1 [Source:HGNC Symbol;Acc:HGNC:3788]	2909	0.402	true	0.674	0.000507	0.0184
ENSCAFG00000017851	MAP2K4	protein_coding	mitogen-activated protein kinase kinase 4 [Source:HGNC Symbol;Acc:HGNC:6844]	1131	0.422	true	-0.75	0.000509	0.0184
ENSCAFG00000023655	SULT1C4	protein_coding	sulfotransferase family 1C member 4 [Source:HGNC Symbol;Acc:HGNC:11457]	2569	0.376	true	1.44	0.00052	0.0188
ENSCAFG00000031965	FGF1	protein_coding	fibroblast growth factor 1 [Source:HGNC Symbol;Acc:HGNC:3665]	4352	0.435	true	1.92	0.000521	0.0188
ENSCAFG00000010717		protein_coding		1950	0.427	true	1.19	0.000526	0.0189
ENSCAFG00000031469		protein_coding		6141	0.447	true	1.17	0.000527	0.0189
ENSCAFG00000017748	BCAS3	protein_coding	BCAS3, microtubule associated cell migration factor [Source:HGNC Symbol;Acc:HGNC:14347]	3075	0.507	true	0.698	0.000531	0.0189
ENSCAFG00000029945		protein_coding		1012	0.379	true	-0.721	0.000532	0.0189
ENSCAFG00000012103	NGRN	protein_coding	neugrin, neurite outgrowth associated [Source:HGNC Symbol;Acc:HGNC:18077]	885	0.54	true	-0.633	0.000536	0.019
ENSCAFG00000009358	ASNSD1	protein_coding	asparagine synthetase domain containing 1 [Source:HGNC Symbol;Acc:HGNC:24910]	1946	0.426	true	-0.749	0.000537	0.019
ENSCAFG00000004186		protein_coding		1298	0.564	true	-0.604	0.000542	0.0191
ENSCAFG00000009147	ARHGAP1	protein_coding	Rho GTPase activating protein 1 [Source:HGNC Symbol;Acc:HGNC:673]	1607	0.575	true	-0.62	0.000543	0.0191
ENSCAFG00000019851	KIAA1324	protein_coding	KIAA1324 [Source:HGNC Symbol;Acc:HGNC:29618]	5418	0.509	true	1.05	0.000547	0.0192
ENSCAFG00000019847	SARS	protein_coding	seryl-tRNA synthetase [Source:HGNC Symbol;Acc:HGNC:10537]	2184	0.54	true	-0.518	0.000553	0.0193
ENSCAFG00000005213	IL15RA	protein_coding	interleukin 15 receptor subunit alpha [Source:HGNC Symbol;Acc:HGNC:5978]	2982	0.498	true	0.948	0.000553	0.0193
ENSCAFG00000032583	METTL7A	protein_coding	methyltransferase like 7A [Source:HGNC Symbol;Acc:HGNC:24550]	4710	0.493	true	0.723	0.000555	0.0193
ENSCAFG00000014424		protein_coding		735	0.531	true	-0.772	0.000555	0.0193
ENSCAFG00000014582	SERPINI1	protein_coding	serpin family I member 1 [Source:HGNC Symbol;Acc:HGNC:8943]	1250	0.412	true	0.801	0.000559	0.0194
ENSCAFG00000018875	HOOK1	protein_coding	hook microtubule tethering protein 1 [Source:HGNC Symbol;Acc:HGNC:19884]	2296	0.408	true	0.634	0.000564	0.0194
ENSCAFG00000014146	ZNF385B	protein_coding	zinc finger protein 385B [Source:HGNC Symbol;Acc:HGNC:26332]	2143	0.486	true	1.21	0.000565	0.0194
ENSCAFG00000005205	BABAM2	protein_coding	BRISC and BRCA1 A complex member 2 [Source:HGNC Symbol;Acc:HGNC:1106]	2106	0.51	true	-0.614	0.000566	0.0194
ENSCAFG00000007574	CYP26A1	protein_coding	cytochrome P450 family 26 subfamily A member 1 [Source:HGNC Symbol;Acc:HGNC:2603]	2270	0.524	true	1.35	0.000567	0.0194
ENSCAFG00000008677	SSBP2	protein_coding	single stranded DNA binding protein 2 [Source:HGNC Symbol;Acc:HGNC:15831]	5490	0.399	true	-0.814	0.000568	0.0194
ENSCAFG00000017899	COX10	protein_coding	COX10, heme A:farnesyltransferase cytochrome c oxidase assembly factor [Source:HGNC Symbol;Acc:HGNC:2260]	3106	0.528	true	-0.504	0.000569	0.0194
ENSCAFG00000016394	PLEK2	protein_coding	pleckstrin 2 [Source:HGNC Symbol;Acc:HGNC:19238]	1651	0.473	true	0.777	0.000583	0.0196
ENSCAFG00000011540	CCDC39	protein_coding	coiled-coil domain containing 39 [Source:HGNC Symbol;Acc:HGNC:25244]	2829	0.366	true	0.927	0.000583	0.0196
ENSCAFG00000029635		protein_coding		1477	0.497	true	-0.589	0.000583	0.0196
ENSCAFG00000003143	AVL9	protein_coding	AVL9 cell migration associated [Source:HGNC Symbol;Acc:HGNC:28994]	1830	0.456	true	0.614	0.000584	0.0196
ENSCAFG00000007450	RMND5A	protein_coding	required for meiotic nuclear division 5 homolog A [Source:HGNC Symbol;Acc:HGNC:25850]	4442	0.425	true	0.709	0.000584	0.0196
ENSCAFG00000013447	HOXD10	protein_coding	homeobox D10 [Source:HGNC Symbol;Acc:HGNC:5133]	4284	0.515	true	1.27	0.000585	0.0196
ENSCAFG00000005459	MTMR14	protein_coding	myotubularin related protein 14 [Source:HGNC Symbol;Acc:HGNC:26190]	1019	0.56	true	0.707	0.000585	0.0196
ENSCAFG00000020121	ABCA4	protein_coding	retinal-specific ATP-binding cassette transporter [Source:RefSeq peptide;Acc:NP_001003360]	7030	0.508	true	1.64	0.000587	0.0196
ENSCAFG00000018370	MYO1D	protein_coding	myosin ID [Source:HGNC Symbol;Acc:HGNC:7598]	6009	0.534	true	-0.569	0.000588	0.0196
ENSCAFG00000007207	LATS2	protein_coding	large tumor suppressor kinase 2 [Source:HGNC Symbol;Acc:HGNC:6515]	5397	0.472	true	-0.599	0.000594	0.0196
ENSCAFG00000001635	MLLT3	protein_coding	MLLT3, super elongation complex subunit [Source:HGNC Symbol;Acc:HGNC:7136]	6539	0.41	true	0.92	0.000596	0.0196
ENSCAFG00000006199	ATP11A	protein_coding	ATPase phospholipid transporting 11A [Source:HGNC Symbol;Acc:HGNC:13552]	8111	0.526	true	-0.724	0.000597	0.0196
ENSCAFG00000030107		protein_coding		531	0.584	true	1.28	0.000597	0.0196
ENSCAFG00000020305	CDH1	protein_coding	Cadherin-1 E-Cad/CTF1 E-Cad/CTF2 E-Cad/CTF3 [Source:UniProtKB/Swiss-Prot;Acc:F1PAA9]	2865	0.513	true	2.01	0.000599	0.0196
ENSCAFG00000005764	RPL15	protein_coding	60S ribosomal protein L15 [Source:UniProtKB/Swiss-Prot;Acc:E2QXF3]	615	0.548	true	-0.55	0.000601	0.0196
ENSCAFG00000004219		protein_coding		972	0.648	true	-0.849	0.000601	0.0196
ENSCAFG00000014275	SOS2	protein_coding	SOS Ras/Rho guanine nucleotide exchange factor 2 [Source:HGNC Symbol;Acc:HGNC:11188]	3915	0.395	true	0.877	0.000603	0.0196
ENSCAFG00000005425	DZANK1	protein_coding	double zinc ribbon and ankyrin repeat domains 1 [Source:HGNC Symbol;Acc:HGNC:15858]	2403	0.484	true	0.89	0.000605	0.0196
ENSCAFG00000005519	WDR37	protein_coding	WD repeat domain 37 [Source:HGNC Symbol;Acc:HGNC:31406]	5185	0.478	true	-0.553	0.000605	0.0196
ENSCAFG00000032013	DLX4	protein_coding	distal-less homeobox 4 [Source:HGNC Symbol;Acc:HGNC:2917]	1694	0.55	true	0.768	0.000605	0.0196
ENSCAFG00000008263	INTS9	protein_coding	integrator complex subunit 9 [Source:HGNC Symbol;Acc:HGNC:25592]	5596	0.441	true	-0.669	0.000606	0.0196
ENSCAFG00000019689	LUC7L	protein_coding	LUC7 like [Source:HGNC Symbol;Acc:HGNC:6723]	1116	0.551	true	-0.517	0.000611	0.0196
ENSCAFG00000018136		protein_coding		3822	0.512	true	-0.622	0.000611	0.0196
ENSCAFG00000002645	KCNQ5	protein_coding	potassium voltage-gated channel subfamily Q member 5 [Source:HGNC Symbol;Acc:HGNC:6299]	4908	0.452	true	-0.978	0.000614	0.0197
ENSCAFG00000004245	KIF3C	protein_coding	kinesin family member 3C [Source:HGNC Symbol;Acc:HGNC:6321]	3347	0.635	true	1.01	0.000617	0.0197
ENSCAFG00000019939	ZDHHC7	protein_coding	zinc finger DHHC-type containing 7 [Source:HGNC Symbol;Acc:HGNC:18459]	1253	0.508	true	-0.642	0.000617	0.0197
ENSCAFG00000018883	PIPOX	protein_coding	pipecolic acid and sarcosine oxidase [Source:HGNC Symbol;Acc:HGNC:17804]	1664	0.532	true	1.79	0.000618	0.0197
ENSCAFG00000032020	TRAPPC3L	protein_coding	trafficking protein particle complex 3 like [Source:HGNC Symbol;Acc:HGNC:21090]	3614	0.387	true	1.17	0.000625	0.0198
ENSCAFG00000000990	TCF7	protein_coding	transcription factor 7 (T-cell specific, HMG-box) [Source:HGNC Symbol;Acc:HGNC:11639]	1338	0.607	true	-1.04	0.000631	0.0199
ENSCAFG00000031746		protein_coding		231	0.442	true	-1.03	0.000634	0.0199
ENSCAFG00000000661	EZR	protein_coding	ezrin [Source:HGNC Symbol;Acc:HGNC:12691]	1995	0.57	true	-0.625	0.000638	0.0199
ENSCAFG00000001704	APOL6	protein_coding	apolipoprotein L6 [Source:HGNC Symbol;Acc:HGNC:14870]	971	0.555	true	1.44	0.000638	0.0199
ENSCAFG00000014083	ADAMTS14	protein_coding	ADAM metallopeptidase with thrombospondin type 1 motif 14 [Source:HGNC Symbol;Acc:HGNC:14899]	4400	0.635	true	-0.767	0.00064	0.0199
ENSCAFG00000009214	DCBLD2	protein_coding	discoidin, CUB and LCCL domain containing 2 [Source:HGNC Symbol;Acc:HGNC:24627]	2335	0.471	true	-0.745	0.000642	0.0199
ENSCAFG00000001605	TOMM6	protein_coding	translocase of outer mitochondrial membrane 6 [Source:HGNC Symbol;Acc:HGNC:34528]	222	0.586	true	-0.816	0.000642	0.0199
ENSCAFG00000005293	SLITRK5	protein_coding	SLIT and NTRK like family member 5 [Source:HGNC Symbol;Acc:HGNC:20295]	2877	0.569	true	1.02	0.000644	0.0199
ENSCAFG00000023602	ECSCR	protein_coding	Endothelial cell-specific chemotaxis regulator [Source:UniProtKB/Swiss-Prot;Acc:P0C8R9]	1817	0.493	true	1.08	0.000646	0.0199
ENSCAFG00000005627	JAG1	protein_coding	jagged 1 [Source:HGNC Symbol;Acc:HGNC:6188]	6906	0.508	true	-0.969	0.000646	0.0199
ENSCAFG00000007465	RHPN2	protein_coding	rhophilin-2 [Source:RefSeq peptide;Acc:NP_001003008]	6482	0.483	true	1.04	0.000646	0.0199
ENSCAFG00000008218	ADGRV1	protein_coding	adhesion G protein-coupled receptor V1 [Source:HGNC Symbol;Acc:HGNC:17416]	19310	0.425	true	0.92	0.000647	0.0199
ENSCAFG00000007406	TLR3	protein_coding	toll like receptor 3 [Source:HGNC Symbol;Acc:HGNC:11849]	2718	0.385	true	0.805	0.000654	0.0201
ENSCAFG00000005689	NPTX1	protein_coding	neuronal pentraxin 1 [Source:HGNC Symbol;Acc:HGNC:7952]	5309	0.612	true	1.13	0.00066	0.0202
ENSCAFG00000019901	SLC7A5	protein_coding	large neutral amino acids transporter small subunit 1 [Source:RefSeq peptide;Acc:NP_001271411]	4094	0.594	true	-0.962	0.000663	0.0203
ENSCAFG00000012671	TRIM63	protein_coding	tripartite motif containing 63 [Source:HGNC Symbol;Acc:HGNC:16007]	1062	0.538	true	1.11	0.000666	0.0203
ENSCAFG00000015705	MSX1	protein_coding	msh homeobox 1 [Source:HGNC Symbol;Acc:HGNC:7391]	1609	0.605	true	0.892	0.000666	0.0203
ENSCAFG00000012690		protein_coding		2761	0.465	true	1.09	0.00067	0.0203
ENSCAFG00000030547	C19orf43	protein_coding	chromosome 19 open reading frame 43 [Source:HGNC Symbol;Acc:HGNC:28424]	3883	0.538	true	-0.594	0.000674	0.0204
ENSCAFG00000002850	OSBPL3	protein_coding	oxysterol binding protein like 3 [Source:HGNC Symbol;Acc:HGNC:16370]	2782	0.468	true	0.904	0.000676	0.0204
ENSCAFG00000015233	PROM1	protein_coding	prominin 1 [Source:HGNC Symbol;Acc:HGNC:9454]	2808	0.44	true	-1.3	0.000676	0.0204
ENSCAFG00000001997	CWH43	protein_coding	cell wall biogenesis 43 C-terminal homolog [Source:HGNC Symbol;Acc:HGNC:26133]	2311	0.457	true	1.24	0.000677	0.0204
ENSCAFG00000030896	RPS23	protein_coding	ribosomal protein S23 [Source:HGNC Symbol;Acc:HGNC:10410]	2645	0.477	true	-0.593	0.000682	0.0204
ENSCAFG00000009517	HMGCR	protein_coding	3-hydroxy-3-methylglutaryl-CoA reductase [Source:HGNC Symbol;Acc:HGNC:5006]	6528	0.465	true	-0.744	0.000682	0.0204
ENSCAFG00000013343	ELL3	protein_coding	elongation factor for RNA polymerase II 3 [Source:HGNC Symbol;Acc:HGNC:23113]	1197	0.527	true	1.03	0.000684	0.0204
ENSCAFG00000010860	ERGIC2	protein_coding	ERGIC and golgi 2 [Source:HGNC Symbol;Acc:HGNC:30208]	2055	0.421	true	0.734	0.000685	0.0204
ENSCAFG00000008092	NRIP1	protein_coding	nuclear receptor interacting protein 1 [Source:HGNC Symbol;Acc:HGNC:8001]	3456	0.568	true	-0.799	0.000694	0.0206
ENSCAFG00000013778	PLA2G4A	protein_coding	phospholipase A2 group IVA [Source:HGNC Symbol;Acc:HGNC:9035]	3549	0.386	true	0.855	0.000697	0.0207
ENSCAFG00000004842		protein_coding		488	0.473	true	-0.645	0.000699	0.0207
ENSCAFG00000009884	MMRN1	protein_coding	multimerin 1 [Source:HGNC Symbol;Acc:HGNC:7178]	4582	0.382	true	0.975	0.000706	0.0208
ENSCAFG00000029157	NOVA1	protein_coding	NOVA alternative splicing regulator 1 [Source:HGNC Symbol;Acc:HGNC:7886]	1524	0.495	true	-0.938	0.000708	0.0209
ENSCAFG00000004776	TRANK1	protein_coding	tetratricopeptide repeat and ankyrin repeat containing 1 [Source:HGNC Symbol;Acc:HGNC:29011]	9948	0.523	true	1.53	0.000716	0.021
ENSCAFG00000015189		protein_coding		2566	0.549	true	-0.532	0.000716	0.021
ENSCAFG00000010215	UNC5C	protein_coding	unc-5 netrin receptor C [Source:HGNC Symbol;Acc:HGNC:12569]	2797	0.51	true	-0.883	0.000726	0.0211
ENSCAFG00000015748	TMEM254	protein_coding	transmembrane protein 254 [Source:HGNC Symbol;Acc:HGNC:25804]	450	0.584	true	-0.718	0.000726	0.0211
ENSCAFG00000010338	COQ5	protein_coding	coenzyme Q5, methyltransferase [Source:HGNC Symbol;Acc:HGNC:28722]	1340	0.546	true	-0.578	0.000727	0.0211
ENSCAFG00000009839	CD101	protein_coding	CD101 molecule [Source:HGNC Symbol;Acc:HGNC:5949]	3038	0.516	true	1.16	0.000729	0.0211
ENSCAFG00000023919	SLC8A3	protein_coding	solute carrier family 8 member A3 [Source:HGNC Symbol;Acc:HGNC:11070]	7033	0.51	true	0.717	0.000729	0.0211
ENSCAFG00000018625	C3	protein_coding	complement C3 [Source:HGNC Symbol;Acc:HGNC:1318]	5306	0.55	true	1.04	0.00073	0.0211
ENSCAFG00000005734	ACTG1	protein_coding	actin, cytoplasmic 2 [Source:RefSeq peptide;Acc:NP_001003349]	1236	0.6	true	-0.883	0.000732	0.0211
ENSCAFG00000003589	PRMT1	protein_coding	protein arginine methyltransferase 1 [Source:HGNC Symbol;Acc:HGNC:5187]	1542	0.566	true	-0.643	0.000737	0.0212
ENSCAFG00000023094	MYH3	protein_coding	myosin, heavy chain 3, skeletal muscle, embryonic [Source:HGNC Symbol;Acc:HGNC:7573]	5763	0.54	true	1.03	0.00074	0.0213
ENSCAFG00000001038		protein_coding		387	0.538	true	-0.508	0.00075	0.0214
ENSCAFG00000006835	NR1H4	protein_coding	nuclear receptor subfamily 1 group H member 4 [Source:HGNC Symbol;Acc:HGNC:7967]	2322	0.434	true	1.13	0.00075	0.0214
ENSCAFG00000019194	SLC43A2	protein_coding	solute carrier family 43 member 2 [Source:HGNC Symbol;Acc:HGNC:23087]	1822	0.576	true	1.05	0.000753	0.0214
ENSCAFG00000000432	CCT2	protein_coding	chaperonin containing TCP1 subunit 2 [Source:HGNC Symbol;Acc:HGNC:1615]	1608	0.441	true	-0.772	0.000754	0.0214
ENSCAFG00000014749	ANXA7	protein_coding	annexin A7 [Source:HGNC Symbol;Acc:HGNC:545]	1464	0.482	true	0.575	0.000755	0.0214
ENSCAFG00000028514	TTPA	protein_coding	alpha tocopherol transfer protein [Source:HGNC Symbol;Acc:HGNC:12404]	3846	0.344	true	1.04	0.000759	0.0215
ENSCAFG00000013358	KIF9	protein_coding	kinesin family member 9 [Source:HGNC Symbol;Acc:HGNC:16666]	2375	0.506	true	0.966	0.00076	0.0215
ENSCAFG00000000312	PHACTR2	protein_coding	phosphatase and actin regulator 2 [Source:HGNC Symbol;Acc:HGNC:20956]	1896	0.498	true	0.688	0.000762	0.0215
ENSCAFG00000024010	TLR1	protein_coding	toll like receptor 1 [Source:HGNC Symbol;Acc:HGNC:11847]	2373	0.379	true	1.02	0.000763	0.0215
ENSCAFG00000030057	ZNF226	protein_coding	zinc finger protein 226 [Source:HGNC Symbol;Acc:HGNC:13019]	5660	0.395	true	0.674	0.000765	0.0215
ENSCAFG00000004529	VIM	protein_coding	vimentin [Source:RefSeq peptide;Acc:NP_001273952]	2759	0.511	true	-0.799	0.000778	0.0217
ENSCAFG00000004870	PCDH17	protein_coding	protocadherin 17 [Source:HGNC Symbol;Acc:HGNC:14267]	7303	0.464	true	0.754	0.000779	0.0217
ENSCAFG00000032573	CCL26	protein_coding	C-C motif chemokine 26 [Source:UniProtKB/Swiss-Prot;Acc:Q64H35]	1069	0.421	true	0.972	0.000779	0.0217
ENSCAFG00000015781	KDM5A	protein_coding	lysine demethylase 5A [Source:HGNC Symbol;Acc:HGNC:9886]	5064	0.46	true	0.804	0.00078	0.0217
ENSCAFG00000015485		protein_coding		489	0.538	true	-0.675	0.000781	0.0217
ENSCAFG00000012105	GALNT2	protein_coding	polypeptide N-acetylgalactosaminyltransferase 2 [Source:HGNC Symbol;Acc:HGNC:4124]	2596	0.56	true	-0.527	0.000782	0.0217
ENSCAFG00000001417	KIF27	protein_coding	kinesin family member 27 [Source:HGNC Symbol;Acc:HGNC:18632]	4278	0.411	true	0.901	0.000786	0.0218
ENSCAFG00000005718	E2F7	protein_coding	E2F transcription factor 7 [Source:HGNC Symbol;Acc:HGNC:23820]	5326	0.476	true	-0.628	0.000788	0.0218
ENSCAFG00000029950	PKIB	protein_coding	cAMP-dependent protein kinase inhibitor beta [Source:HGNC Symbol;Acc:HGNC:9018]	1728	0.337	true	0.938	0.00079	0.0218
ENSCAFG00000011796	MCF2L2	protein_coding	MCF.2 cell line derived transforming sequence-like 2 [Source:HGNC Symbol;Acc:HGNC:30319]	2112	0.464	true	0.904	0.000795	0.0219
ENSCAFG00000004762	SLC25A19	protein_coding	solute carrier family 25 member 19 [Source:HGNC Symbol;Acc:HGNC:14409]	957	0.562	true	-0.636	0.000799	0.0219
ENSCAFG00000031132	TIMM8B	protein_coding	translocase of inner mitochondrial membrane 8 homolog B [Source:HGNC Symbol;Acc:HGNC:11818]	252	0.583	true	-0.635	0.0008	0.0219
ENSCAFG00000002254	REST	protein_coding	RE1 silencing transcription factor [Source:HGNC Symbol;Acc:HGNC:9966]	2476	0.444	true	0.594	0.0008	0.0219
ENSCAFG00000000443	TUBB	protein_coding	tubulin beta class I [Source:HGNC Symbol;Acc:HGNC:20778]	1335	0.556	true	-0.642	0.000804	0.0219
ENSCAFG00000029789	CDHR4	protein_coding	cadherin related family member 4 [Source:HGNC Symbol;Acc:HGNC:34527]	2344	0.579	true	0.992	0.000807	0.0219
ENSCAFG00000000621	CLIC1	protein_coding		1052	0.554	true	-0.523	0.000812	0.0221
ENSCAFG00000006702	HSD17B12	protein_coding	hydroxysteroid 17-beta dehydrogenase 12 [Source:HGNC Symbol;Acc:HGNC:18646]	2654	0.453	true	-0.718	0.000819	0.0222
ENSCAFG00000012459	HORMAD2	protein_coding	HORMA domain-containing protein 2 [Source:UniProtKB/Swiss-Prot;Acc:E2QXH7]	1367	0.397	true	0.941	0.000837	0.0226
ENSCAFG00000002230		protein_coding		1321	0.445	true	1.19	0.000837	0.0226
ENSCAFG00000010949	SLC37A2	protein_coding	solute carrier family 37 member 2 [Source:HGNC Symbol;Acc:HGNC:20644]	2064	0.588	true	0.914	0.000839	0.0226
ENSCAFG00000019076	CTIF	protein_coding	cap binding complex dependent translation initiation factor [Source:HGNC Symbol;Acc:HGNC:23925]	5612	0.638	true	-1.05	0.00084	0.0226
ENSCAFG00000020184	CHST4	protein_coding	carbohydrate sulfotransferase 4 [Source:HGNC Symbol;Acc:HGNC:1972]	1720	0.503	true	1.45	0.000845	0.0226
ENSCAFG00000019158	EEF2	protein_coding	eukaryotic translation elongation factor 2 [Source:HGNC Symbol;Acc:HGNC:3214]	3268	0.56	true	-0.762	0.000848	0.0226
ENSCAFG00000008365	CNBD2	protein_coding	cyclic nucleotide binding domain containing 2 [Source:HGNC Symbol;Acc:HGNC:16145]	1587	0.493	true	1.03	0.000848	0.0226
ENSCAFG00000013159	FZD9	protein_coding	frizzled class receptor 9 [Source:HGNC Symbol;Acc:HGNC:4047]	1785	0.691	true	-1.34	0.000849	0.0226
ENSCAFG00000007917	DNAH6	protein_coding	dynein axonemal heavy chain 6 [Source:HGNC Symbol;Acc:HGNC:2951]	11220	0.418	true	1.14	0.00086	0.0229
ENSCAFG00000001874	CFAP69	protein_coding	cilia and flagella associated protein 69 [Source:HGNC Symbol;Acc:HGNC:26107]	4134	0.398	true	0.856	0.000862	0.0229
ENSCAFG00000011816	DGKD	protein_coding	diacylglycerol kinase delta [Source:HGNC Symbol;Acc:HGNC:2851]	8081	0.594	true	0.683	0.000869	0.023
ENSCAFG00000001793	BTBD11	protein_coding	BTB domain containing 11 [Source:HGNC Symbol;Acc:HGNC:23844]	5278	0.546	true	0.68	0.00087	0.023
ENSCAFG00000011784	ERN1	protein_coding	endoplasmic reticulum to nucleus signaling 1 [Source:HGNC Symbol;Acc:HGNC:3449]	3010	0.545	true	0.656	0.000871	0.023
ENSCAFG00000014460	ATL1	protein_coding	atlastin GTPase 1 [Source:HGNC Symbol;Acc:HGNC:11231]	1799	0.448	true	0.956	0.000875	0.023
ENSCAFG00000019632	DNAJC11	protein_coding	DnaJ heat shock protein family (Hsp40) member C11 [Source:HGNC Symbol;Acc:HGNC:25570]	1830	0.554	true	-0.515	0.000888	0.0233
ENSCAFG00000010594	LRRK1	protein_coding	leucine rich repeat kinase 1 [Source:HGNC Symbol;Acc:HGNC:18608]	6974	0.56	true	0.818	0.000893	0.0233
ENSCAFG00000004745	RPS8	protein_coding	ribosomal protein S8 [Source:HGNC Symbol;Acc:HGNC:10441]	1998	0.462	true	-0.633	0.000893	0.0233
ENSCAFG00000008785	ARL2BP	protein_coding	ADP ribosylation factor like GTPase 2 binding protein [Source:HGNC Symbol;Acc:HGNC:17146]	492	0.441	true	-0.576	0.000895	0.0233
ENSCAFG00000000851	IRF1	protein_coding	interferon regulatory factor 1 [Source:HGNC Symbol;Acc:HGNC:6116]	3344	0.529	true	0.675	0.000896	0.0233
ENSCAFG00000001870	STEAP2	protein_coding	STEAP2 metalloreductase [Source:HGNC Symbol;Acc:HGNC:17885]	2009	0.449	true	0.918	0.000897	0.0233
ENSCAFG00000000974	DERL1	protein_coding	derlin 1 [Source:HGNC Symbol;Acc:HGNC:28454]	3888	0.459	true	0.518	0.000901	0.0233
ENSCAFG00000009740	MAK	protein_coding	male germ cell associated kinase [Source:HGNC Symbol;Acc:HGNC:6816]	2059	0.446	true	1.29	0.000903	0.0233
ENSCAFG00000008898	PRKG2	protein_coding	protein kinase, cGMP-dependent, type II [Source:HGNC Symbol;Acc:HGNC:9416]	2352	0.453	true	1.16	0.000903	0.0233
ENSCAFG00000011216	HADH	protein_coding	hydroxyacyl-CoA dehydrogenase [Source:HGNC Symbol;Acc:HGNC:4799]	2022	0.478	true	-0.508	0.00091	0.0235
ENSCAFG00000000238	KIF5A	protein_coding	kinesin family member 5A [Source:HGNC Symbol;Acc:HGNC:6323]	5414	0.516	true	0.82	0.000918	0.0236
ENSCAFG00000006699	CALCOCO1	protein_coding	calcium binding and coiled-coil domain 1 [Source:HGNC Symbol;Acc:HGNC:29306]	4218	0.606	true	0.879	0.000928	0.0238
ENSCAFG00000007307		protein_coding		1419	0.657	true	-1.02	0.000932	0.0239
