# Supplementary material for: Role of HSP70 in response to (thermo)radiotherapy: analysis of gene expression in canine osteosarcoma cells by RNA-seq
Source: Sci Rep. 2020 Jul 29;10:12779. doi: 10.1038/s41598-020-69619-2 (PMC7391659; doi:10.1038/s41598-020-69619-2)
Supplement: Supplementary file 11 — Supplementary information 11. [file 41598_2020_69619_MOESM11_ESM.xlsx]

## Sheet: Sheet1
datatables
Showing the 500 most significant genes Numeric values are rounded to 3 digits.
	gene_name	type	description	featWidth	gc	isPresent	log2 Ratio	pValue	fdr
ENSCAFG00000002753	GPNMB	protein_coding	glycoprotein nmb [Source:HGNC Symbol;Acc:HGNC:4462]	2662	0.444	true	1.97	2.59e-7	0.00216
ENSCAFG00000014213	POU2AF1	protein_coding	POU class 2 associating factor 1 [Source:HGNC Symbol;Acc:HGNC:9211]	2514	0.508	true	3.47	3.32e-7	0.00216
ENSCAFG00000012207	SLC9A1	protein_coding	sodium/hydrogen exchanger 1 [Source:RefSeq peptide;Acc:NP_001273957]	3261	0.599	true	2.6	7.91e-7	0.00229
ENSCAFG00000029792	EMC7	protein_coding	ER membrane protein complex subunit 7 [Source:HGNC Symbol;Acc:HGNC:24301]	3701	0.483	true	-1.89	8.72e-7	0.00229
ENSCAFG00000000311	LRIG3	protein_coding	leucine rich repeats and immunoglobulin like domains 3 [Source:HGNC Symbol;Acc:HGNC:30991]	6855	0.41	true	-1.85	8.8e-7	0.00229
ENSCAFG00000012128	LRP2	protein_coding	LDL receptor related protein 2 [Source:HGNC Symbol;Acc:HGNC:6694]	13650	0.458	true	-1.6	1.24e-06	0.0025
ENSCAFG00000013479	GABARAPL1	protein_coding	GABA type A receptor associated protein like 1 [Source:HGNC Symbol;Acc:HGNC:4068]	354	0.492	true	1.81	1.52e-06	0.0025
ENSCAFG00000008483	NDRG4	protein_coding	NDRG family member 4 [Source:HGNC Symbol;Acc:HGNC:14466]	2516	0.554	true	1.71	1.54e-06	0.0025
ENSCAFG00000018583	PDE4B	protein_coding	phosphodiesterase 4B [Source:HGNC Symbol;Acc:HGNC:8781]	4139	0.44	true	-1.8	1.79e-06	0.00259
ENSCAFG00000017556	TEX14	protein_coding	testis expressed 14, intercellular bridge forming factor [Source:HGNC Symbol;Acc:HGNC:11737]	4376	0.482	true	1.66	2.79e-06	0.00363
ENSCAFG00000004825	ATRAID	protein_coding	all-trans retinoic acid induced differentiation factor [Source:HGNC Symbol;Acc:HGNC:24090]	690	0.525	true	1.63	3.34e-06	0.00373
ENSCAFG00000002709	FILIP1	protein_coding	filamin A interacting protein 1 [Source:HGNC Symbol;Acc:HGNC:21015]	8726	0.384	true	-1.61	3.44e-06	0.00373
ENSCAFG00000029558	BMF	protein_coding	Bcl2 modifying factor [Source:HGNC Symbol;Acc:HGNC:24132]	5696	0.54	true	1.84	4.48e-06	0.00418
ENSCAFG00000024908	PLA2G4E	protein_coding	phospholipase A2 group IVE [Source:HGNC Symbol;Acc:HGNC:24791]	4406	0.511	true	2.19	4.63e-06	0.00418
ENSCAFG00000030707	UBE2U	protein_coding	ubiquitin conjugating enzyme E2 U (putative) [Source:HGNC Symbol;Acc:HGNC:28559]	664	0.353	true	-1.85	4.83e-06	0.00418
ENSCAFG00000014046	RASAL2	protein_coding	RAS protein activator like 2 [Source:HGNC Symbol;Acc:HGNC:9874]	3843	0.51	true	-1.29	5.31e-06	0.00431
ENSCAFG00000017181	MAT2B	protein_coding	methionine adenosyltransferase 2B [Source:HGNC Symbol;Acc:HGNC:6905]	1006	0.441	true	-1.74	6.19e-06	0.00474
ENSCAFG00000014353	TNN	protein_coding	tenascin N [Source:HGNC Symbol;Acc:HGNC:22942]	4718	0.571	true	2.14	6.61e-06	0.00478
ENSCAFG00000010498	KCNH7	protein_coding	potassium voltage-gated channel subfamily H member 7 [Source:HGNC Symbol;Acc:HGNC:18863]	3304	0.433	true	-1.67	7.83e-06	0.0053
ENSCAFG00000013219	BNC1	protein_coding	basonuclin 1 [Source:HGNC Symbol;Acc:HGNC:1081]	4822	0.534	true	1.39	8.71e-06	0.0053
ENSCAFG00000012407		protein_coding		5527	0.58	true	2.51	8.81e-06	0.0053
ENSCAFG00000014220	C1R	protein_coding	complement C1r [Source:HGNC Symbol;Acc:HGNC:1246]	2320	0.522	true	1.86	9.16e-06	0.0053
ENSCAFG00000002142	IL1RL1	protein_coding	interleukin 1 receptor like 1 [Source:HGNC Symbol;Acc:HGNC:5998]	4158	0.41	true	2.05	9.61e-06	0.0053
ENSCAFG00000006128	SEMA3D	protein_coding	semaphorin 3D [Source:HGNC Symbol;Acc:HGNC:10726]	6515	0.386	true	-1.88	9.79e-06	0.0053
ENSCAFG00000029969	RGS4	protein_coding	regulator of G protein signaling 4 [Source:HGNC Symbol;Acc:HGNC:10000]	4201	0.455	true	1.54	1.03e-05	0.00537
ENSCAFG00000031368		protein_coding		552	0.429	true	-3.02	1.13e-05	0.0054
ENSCAFG00000017137	TENM2	protein_coding	teneurin transmembrane protein 2 [Source:HGNC Symbol;Acc:HGNC:29943]	10040	0.508	true	-1.48	1.16e-05	0.0054
ENSCAFG00000000820	CSF2	protein_coding	Granulocyte-macrophage colony-stimulating factor [Source:UniProtKB/Swiss-Prot;Acc:P48749]	958	0.524	true	1.65	1.18e-05	0.0054
ENSCAFG00000002519	ITGB8	protein_coding	integrin subunit beta 8 [Source:HGNC Symbol;Acc:HGNC:6163]	2340	0.422	true	-1.28	1.25e-05	0.0054
ENSCAFG00000009231	GPD2	protein_coding	glycerol-3-phosphate dehydrogenase 2 [Source:HGNC Symbol;Acc:HGNC:4456]	2904	0.446	true	-1.44	1.26e-05	0.0054
ENSCAFG00000001007	FBXO32	protein_coding	F-box protein 32 [Source:HGNC Symbol;Acc:HGNC:16731]	2945	0.553	true	1.99	1.29e-05	0.0054
ENSCAFG00000004443	FOSB	protein_coding	FosB proto-oncogene, AP-1 transcription factor subunit [Source:HGNC Symbol;Acc:HGNC:3797]	3350	0.594	true	2.26	1.39e-05	0.00549
ENSCAFG00000018864	GPC3	protein_coding	glypican 3 [Source:HGNC Symbol;Acc:HGNC:4451]	2570	0.539	true	1.8	1.39e-05	0.00549
ENSCAFG00000030694	TMEM38A	protein_coding	transmembrane protein 38A [Source:HGNC Symbol;Acc:HGNC:28462]	3664	0.542	true	1.82	1.53e-05	0.00571
ENSCAFG00000018506	ANGPTL4	protein_coding	angiopoietin like 4 [Source:HGNC Symbol;Acc:HGNC:16039]	3091	0.566	true	2.53	1.54e-05	0.00571
ENSCAFG00000000267	TNFAIP3	protein_coding	TNF alpha induced protein 3 [Source:HGNC Symbol;Acc:HGNC:11896]	5164	0.523	true	1.31	1.73e-05	0.00589
ENSCAFG00000017913	PMP22	protein_coding	peripheral myelin protein 22 [Source:HGNC Symbol;Acc:HGNC:9118]	1751	0.473	true	-1.4	1.76e-05	0.00589
ENSCAFG00000002702	COL12A1	protein_coding	collagen type XII alpha 1 chain [Source:HGNC Symbol;Acc:HGNC:2188]	9430	0.476	true	-1.78	1.76e-05	0.00589
ENSCAFG00000005498	PCSK2	protein_coding	proprotein convertase subtilisin/kexin type 2 [Source:HGNC Symbol;Acc:HGNC:8744]	6141	0.455	true	-1.85	1.77e-05	0.00589
ENSCAFG00000007666	EIF4G2	protein_coding	eukaryotic translation initiation factor 4 gamma 2 [Source:HGNC Symbol;Acc:HGNC:3297]	2811	0.445	true	-1.41	1.85e-05	0.00602
ENSCAFG00000007580	LYVE1	protein_coding	lymphatic vessel endothelial hyaluronan receptor 1 [Source:HGNC Symbol;Acc:HGNC:14687]	1710	0.448	true	2.05	1.96e-05	0.0062
ENSCAFG00000016012	KRT27	protein_coding	keratin 27 [Source:HGNC Symbol;Acc:HGNC:30841]	1690	0.488	true	2.03	2.06e-05	0.00628
ENSCAFG00000005194	PFKFB3	protein_coding	6-phosphofructo-2-kinase/fructose-2,6-biphosphatase 3 [Source:HGNC Symbol;Acc:HGNC:8874]	2842	0.571	true	1.35	2.08e-05	0.00628
ENSCAFG00000016928	ALOX15B	protein_coding	arachidonate 15-lipoxygenase, type B [Source:HGNC Symbol;Acc:HGNC:434]	2148	0.607	true	1.64	2.2e-05	0.00642
ENSCAFG00000001371	SUN2	protein_coding	Sad1 and UNC84 domain containing 2 [Source:HGNC Symbol;Acc:HGNC:14210]	2858	0.578	true	1.14	2.22e-05	0.00642
ENSCAFG00000016067	WIPI2	protein_coding	WD repeat domain, phosphoinositide interacting 2 [Source:HGNC Symbol;Acc:HGNC:32225]	1472	0.54	true	1.12	2.27e-05	0.00642
ENSCAFG00000016095		protein_coding		1464	0.523	true	-1.1	2.52e-05	0.00685
ENSCAFG00000029313	CLDN1	protein_coding	claudin 1 [Source:HGNC Symbol;Acc:HGNC:2032]	4070	0.449	true	-1.53	2.58e-05	0.00685
ENSCAFG00000008600	DNAJC22	protein_coding	DnaJ heat shock protein family (Hsp40) member C22 [Source:HGNC Symbol;Acc:HGNC:25802]	3707	0.417	true	1.76	2.58e-05	0.00685
ENSCAFG00000013285	OVOL1	protein_coding	ovo like transcriptional repressor 1 [Source:HGNC Symbol;Acc:HGNC:8525]	2958	0.55	true	1.71	2.78e-05	0.0072
ENSCAFG00000002028	VLDLR	protein_coding	very low density lipoprotein receptor [Source:HGNC Symbol;Acc:HGNC:12698]	2712	0.519	true	-1.1	2.83e-05	0.0072
ENSCAFG00000032027	DUSP7	protein_coding	dual specificity phosphatase 7 [Source:HGNC Symbol;Acc:HGNC:3073]	3880	0.624	true	1.37	3.11e-05	0.00778
ENSCAFG00000001704	APOL6	protein_coding	apolipoprotein L6 [Source:HGNC Symbol;Acc:HGNC:14870]	971	0.555	true	1.74	3.27e-05	0.0078
ENSCAFG00000018115	CDH2	protein_coding	cadherin-2 precursor [Source:RefSeq peptide;Acc:NP_001274085]	2762	0.469	true	-1.4	3.34e-05	0.0078
ENSCAFG00000005689	NPTX1	protein_coding	neuronal pentraxin 1 [Source:HGNC Symbol;Acc:HGNC:7952]	5309	0.612	true	1.56	3.38e-05	0.0078
ENSCAFG00000007475	SORBS2	protein_coding	sorbin and SH3 domain containing 2 [Source:HGNC Symbol;Acc:HGNC:24098]	2988	0.475	true	-1.75	3.46e-05	0.0078
ENSCAFG00000002894	AKAP2	protein_coding	A-kinase anchoring protein 2 [Source:HGNC Symbol;Acc:HGNC:372]	3642	0.532	true	1.17	3.52e-05	0.0078
ENSCAFG00000018253	SHMT1	protein_coding	serine hydroxymethyltransferase 1 [Source:HGNC Symbol;Acc:HGNC:10850]	2398	0.564	true	1.31	3.59e-05	0.0078
ENSCAFG00000018349	CCL2	protein_coding	C-C motif chemokine ligand 2 [Source:HGNC Symbol;Acc:HGNC:10618]	1045	0.421	true	2.2	3.64e-05	0.0078
ENSCAFG00000001711	HMOX1	protein_coding	heme oxygenase 1 [Source:HGNC Symbol;Acc:HGNC:5013]	1986	0.609	true	1.89	3.65e-05	0.0078
ENSCAFG00000000121		protein_coding		2571	0.526	true	-1.03	3.66e-05	0.0078
ENSCAFG00000017929	RTL1	protein_coding	retrotransposon Gag like 1 [Source:HGNC Symbol;Acc:HGNC:14665]	4044	0.608	true	1.76	3.79e-05	0.00784
ENSCAFG00000002053	RFX3	protein_coding	regulatory factor X3 [Source:HGNC Symbol;Acc:HGNC:9984]	2636	0.485	true	-1.21	3.89e-05	0.00784
ENSCAFG00000018865	RSL1D1	protein_coding	ribosomal L1 domain containing 1 [Source:HGNC Symbol;Acc:HGNC:24534]	1473	0.469	true	-1.33	3.93e-05	0.00784
ENSCAFG00000014818	PPP3CB	protein_coding	protein phosphatase 3 catalytic subunit beta [Source:HGNC Symbol;Acc:HGNC:9315]	5875	0.385	true	-1.56	3.95e-05	0.00784
ENSCAFG00000004828	SLC30A3	protein_coding	solute carrier family 30 member 3 [Source:HGNC Symbol;Acc:HGNC:11014]	1684	0.62	true	2.53	4.05e-05	0.00784
ENSCAFG00000012403	COL7A1	protein_coding	collagen type VII alpha 1 chain [Source:HGNC Symbol;Acc:HGNC:2214]	8811	0.64	true	2.25	4.15e-05	0.00784
ENSCAFG00000020196	HSPA5	protein_coding	heat shock protein family A (Hsp70) member 5 [Source:HGNC Symbol;Acc:HGNC:5238]	2063	0.483	true	-1.2	4.26e-05	0.00784
ENSCAFG00000000641	HSP70	protein_coding	heat shock 70 kDa protein 1 [Source:RefSeq peptide;Acc:NP_001003067]	1941	0.638	true	2.89	4.3e-05	0.00784
ENSCAFG00000015215	F5	protein_coding	coagulation factor V [Source:HGNC Symbol;Acc:HGNC:3542]	6669	0.449	true	1.61	4.35e-05	0.00784
ENSCAFG00000029853	CDKN1A	protein_coding	cyclin dependent kinase inhibitor 1A [Source:HGNC Symbol;Acc:HGNC:1784]	4579	0.476	true	1.12	4.35e-05	0.00784
ENSCAFG00000011775	GPR146	protein_coding	G protein-coupled receptor 146 [Source:HGNC Symbol;Acc:HGNC:21718]	1002	0.598	true	1.87	4.38e-05	0.00784
ENSCAFG00000002526	P3H1	protein_coding	prolyl 3-hydroxylase 1 [Source:HGNC Symbol;Acc:HGNC:19316]	2223	0.628	true	1.37	4.43e-05	0.00784
ENSCAFG00000008693	ADGRG3	protein_coding	adhesion G protein-coupled receptor G3 [Source:HGNC Symbol;Acc:HGNC:13728]	3355	0.55	true	1.62	4.46e-05	0.00784
ENSCAFG00000002413	DST	protein_coding	dystonin [Source:HGNC Symbol;Acc:HGNC:1090]	14270	0.418	true	-1.67	4.72e-05	0.00789
ENSCAFG00000012168	CASP10	protein_coding	caspase 10 [Source:HGNC Symbol;Acc:HGNC:1500]	1951	0.442	true	-1.19	4.72e-05	0.00789
ENSCAFG00000006381	SEMA3C	protein_coding	semaphorin 3C [Source:HGNC Symbol;Acc:HGNC:10725]	4748	0.365	true	-1.84	4.73e-05	0.00789
ENSCAFG00000017851	MAP2K4	protein_coding	mitogen-activated protein kinase kinase 4 [Source:HGNC Symbol;Acc:HGNC:6844]	1131	0.422	true	-1.22	4.73e-05	0.00789
ENSCAFG00000032014	RAB39A	protein_coding	RAB39A, member RAS oncogene family [Source:HGNC Symbol;Acc:HGNC:16521]	5218	0.376	true	-1.39	4.82e-05	0.00793
ENSCAFG00000005622	FBXO17	protein_coding	F-box protein 17 [Source:HGNC Symbol;Acc:HGNC:18754]	841	0.636	true	1.44	5e-05	0.00804
ENSCAFG00000010706	MXI1	protein_coding	MAX interactor 1, dimerization protein [Source:HGNC Symbol;Acc:HGNC:7534]	3942	0.45	true	1.34	5.05e-05	0.00804
ENSCAFG00000009358	ASNSD1	protein_coding	asparagine synthetase domain containing 1 [Source:HGNC Symbol;Acc:HGNC:24910]	1946	0.426	true	-1.34	5.07e-05	0.00804
ENSCAFG00000008697	RHEBL1	protein_coding	Ras homolog enriched in brain like 1 [Source:HGNC Symbol;Acc:HGNC:21166]	1209	0.557	true	1.75	5.17e-05	0.00808
ENSCAFG00000007965	MLXIP	protein_coding	MLX interacting protein [Source:HGNC Symbol;Acc:HGNC:17055]	5199	0.601	true	1.15	5.37e-05	0.00808
ENSCAFG00000030171	NDUFA8	protein_coding	NADH:ubiquinone oxidoreductase subunit A8 [Source:HGNC Symbol;Acc:HGNC:7692]	2733	0.502	true	1.05	5.43e-05	0.00808
ENSCAFG00000015756	SLC6A12	protein_coding	Sodium- and chloride-dependent betaine transporter [Source:UniProtKB/Swiss-Prot;Acc:P27799]	3765	0.545	true	2.02	5.56e-05	0.00808
ENSCAFG00000009333	CESdD1	protein_coding	carboxylesterase 1 [Source:HGNC Symbol;Acc:HGNC:1863]	1989	0.539	true	2.14	5.6e-05	0.00808
ENSCAFG00000013808	KIF1BP	protein_coding	KIF1 binding protein [Source:HGNC Symbol;Acc:HGNC:23419]	3901	0.425	true	-1.26	5.61e-05	0.00808
ENSCAFG00000009817	KCNJ15	protein_coding	potassium voltage-gated channel subfamily J member 15 [Source:HGNC Symbol;Acc:HGNC:6261]	1131	0.5	true	1.72	5.61e-05	0.00808
ENSCAFG00000020243	ZFHX3	protein_coding	zinc finger homeobox 3 [Source:HGNC Symbol;Acc:HGNC:777]	15670	0.499	true	0.963	5.69e-05	0.00808
ENSCAFG00000009905	MMP9	protein_coding	matrix metallopeptidase 9 [Source:HGNC Symbol;Acc:HGNC:7176]	2538	0.612	true	2.28	5.7e-05	0.00808
ENSCAFG00000010495		protein_coding		792	0.441	true	-1.48	5.74e-05	0.00808
ENSCAFG00000017916	SEMA7A	protein_coding	semaphorin 7A (John Milton Hagen blood group) [Source:HGNC Symbol;Acc:HGNC:10741]	2973	0.627	true	-1.26	5.78e-05	0.00808
ENSCAFG00000024650	LRRC8B	protein_coding	leucine rich repeat containing 8 family member B [Source:HGNC Symbol;Acc:HGNC:30692]	2594	0.478	true	-1.23	5.93e-05	0.00812
ENSCAFG00000002008		protein_coding		3036	0.487	true	-1.21	5.93e-05	0.00812
ENSCAFG00000031124	APH1B	protein_coding	aph-1 homolog B, gamma-secretase subunit [Source:HGNC Symbol;Acc:HGNC:24080]	5679	0.388	true	-1.43	6e-05	0.00812
ENSCAFG00000005973	SIPA1L3	protein_coding	signal induced proliferation associated 1 like 3 [Source:HGNC Symbol;Acc:HGNC:23801]	7630	0.627	true	1.7	6.25e-05	0.00819
ENSCAFG00000011816	DGKD	protein_coding	diacylglycerol kinase delta [Source:HGNC Symbol;Acc:HGNC:2851]	8081	0.594	true	1.18	6.32e-05	0.00819
ENSCAFG00000003979	SPRY1	protein_coding	sprouty RTK signaling antagonist 1 [Source:HGNC Symbol;Acc:HGNC:11269]	859	0.489	true	-1.38	6.41e-05	0.00819
ENSCAFG00000003428	NUP62	protein_coding	nucleoporin 62 [Source:HGNC Symbol;Acc:HGNC:8066]	1584	0.581	true	1.55	6.47e-05	0.00819
ENSCAFG00000030814	DOC2B	protein_coding	double C2 domain beta [Source:HGNC Symbol;Acc:HGNC:2986]	5257	0.565	true	1.11	6.49e-05	0.00819
ENSCAFG00000000923	ROS1	protein_coding	ROS proto-oncogene 1, receptor tyrosine kinase [Source:HGNC Symbol;Acc:HGNC:10261]	7607	0.446	true	1.72	6.52e-05	0.00819
ENSCAFG00000004245	KIF3C	protein_coding	kinesin family member 3C [Source:HGNC Symbol;Acc:HGNC:6321]	3347	0.635	true	1.41	6.61e-05	0.00819
ENSCAFG00000014303	ATIC	protein_coding	5-aminoimidazole-4-carboxamide ribonucleotide formyltransferase/IMP cyclohydrolase [Source:HGNC Symbol;Acc:HGNC:794]	3161	0.474	true	-1.2	6.62e-05	0.00819
ENSCAFG00000015651	SLC35E1	protein_coding	solute carrier family 35 member E1 [Source:HGNC Symbol;Acc:HGNC:20803]	1233	0.613	true	1.24	6.74e-05	0.00819
ENSCAFG00000015444	DMXL2	protein_coding	Dmx like 2 [Source:HGNC Symbol;Acc:HGNC:2938]	9142	0.415	true	-1.11	6.76e-05	0.00819
ENSCAFG00000013466	LRRC15	protein_coding	leucine rich repeat containing 15 [Source:HGNC Symbol;Acc:HGNC:20818]	1752	0.572	true	1.55	6.77e-05	0.00819
ENSCAFG00000008214	FHDC1	protein_coding	FH2 domain containing 1 [Source:HGNC Symbol;Acc:HGNC:29363]	5897	0.566	true	1.26	6.81e-05	0.00819
ENSCAFG00000015368	SLC13A5	protein_coding	solute carrier family 13 member 5 [Source:HGNC Symbol;Acc:HGNC:23089]	5935	0.612	true	1.53	6.88e-05	0.00819
ENSCAFG00000020305	CDH1	protein_coding	Cadherin-1 E-Cad/CTF1 E-Cad/CTF2 E-Cad/CTF3 [Source:UniProtKB/Swiss-Prot;Acc:F1PAA9]	2865	0.513	true	2.08	6.93e-05	0.00819
ENSCAFG00000003758	PCDH18	protein_coding	protocadherin 18 [Source:HGNC Symbol;Acc:HGNC:14268]	3806	0.551	true	-1.1	7.12e-05	0.00826
ENSCAFG00000013617	IDH1	protein_coding	isocitrate dehydrogenase (NADP(+)) 1, cytosolic [Source:HGNC Symbol;Acc:HGNC:5382]	1583	0.503	true	-1.04	7.18e-05	0.00826
ENSCAFG00000030416	RGS16	protein_coding	regulator of G protein signaling 16 [Source:HGNC Symbol;Acc:HGNC:9997]	3224	0.578	true	1.56	7.24e-05	0.00826
ENSCAFG00000011789	ZFAND2A	protein_coding	zinc finger AN1-type containing 2A [Source:HGNC Symbol;Acc:HGNC:28073]	1628	0.472	true	0.958	7.26e-05	0.00826
ENSCAFG00000001394	ETV7	protein_coding	ETS variant 7 [Source:HGNC Symbol;Acc:HGNC:18160]	2268	0.559	true	1.6	7.31e-05	0.00826
ENSCAFG00000016208	TBC1D1	protein_coding	TBC1 domain family member 1 [Source:HGNC Symbol;Acc:HGNC:11578]	5130	0.517	true	0.98	7.5e-05	0.0084
ENSCAFG00000004309	SPRYD7	protein_coding	SPRY domain containing 7 [Source:HGNC Symbol;Acc:HGNC:14297]	597	0.481	true	-1.61	7.68e-05	0.00853
ENSCAFG00000004966	MYD88	protein_coding	myeloid differentiation primary response 88 [Source:HGNC Symbol;Acc:HGNC:7562]	3080	0.534	true	1.08	7.83e-05	0.00853
ENSCAFG00000008677	SSBP2	protein_coding	single stranded DNA binding protein 2 [Source:HGNC Symbol;Acc:HGNC:15831]	5490	0.399	true	-1.21	7.85e-05	0.00853
ENSCAFG00000009395	slc6A2	protein_coding	solute carrier family 6 member 2 [Source:HGNC Symbol;Acc:HGNC:11048]	6085	0.533	true	1.25	7.96e-05	0.00853
ENSCAFG00000010793	SLC12A7	protein_coding	solute carrier family 12 member 7 [Source:HGNC Symbol;Acc:HGNC:10915]	3998	0.603	true	1.7	7.99e-05	0.00853
ENSCAFG00000001426	COPG2	protein_coding	coatomer protein complex subunit gamma 2 [Source:HGNC Symbol;Acc:HGNC:2237]	4992	0.436	true	-1.05	8e-05	0.00853
ENSCAFG00000008396	RRAS2	protein_coding	related RAS viral (r-ras) oncogene homolog 2 [Source:HGNC Symbol;Acc:HGNC:17271]	525	0.417	true	-1.24	8.14e-05	0.00861
ENSCAFG00000031746		protein_coding		231	0.442	true	-1.42	8.24e-05	0.00861
ENSCAFG00000005494	FTL	protein_coding	Ferritin light chain [Source:UniProtKB/Swiss-Prot;Acc:Q53VB8]	528	0.598	true	1.77	8.37e-05	0.00861
ENSCAFG00000004047	RFPL4B	protein_coding	ret finger protein like 4B [Source:HGNC Symbol;Acc:HGNC:33264]	813	0.571	true	1.58	8.43e-05	0.00861
ENSCAFG00000015333	NPTX2	protein_coding	neuronal pentraxin 2 [Source:HGNC Symbol;Acc:HGNC:7953]	3303	0.616	true	0.951	8.46e-05	0.00861
ENSCAFG00000004143	GATA2	protein_coding	GATA binding protein 2 [Source:HGNC Symbol;Acc:HGNC:4171]	2466	0.628	true	2.18	8.47e-05	0.00861
ENSCAFG00000003501	FAM3C	protein_coding	family with sequence similarity 3 member C [Source:HGNC Symbol;Acc:HGNC:18664]	3463	0.388	true	-1.49	8.82e-05	0.00885
ENSCAFG00000001601	PLIN2	protein_coding	perilipin 2 [Source:HGNC Symbol;Acc:HGNC:248]	2638	0.47	true	1.14	8.85e-05	0.00885
ENSCAFG00000003662	TBC1D9	protein_coding	TBC1 domain family member 9 [Source:HGNC Symbol;Acc:HGNC:21710]	4814	0.529	true	-1.09	8.93e-05	0.00886
ENSCAFG00000006975	PLK2	protein_coding	polo like kinase 2 [Source:HGNC Symbol;Acc:HGNC:19699]	2908	0.475	true	-1.75	9.12e-05	0.00886
ENSCAFG00000002495		protein_coding		2143	0.412	true	1.64	9.13e-05	0.00886
ENSCAFG00000009214	DCBLD2	protein_coding	discoidin, CUB and LCCL domain containing 2 [Source:HGNC Symbol;Acc:HGNC:24627]	2335	0.471	true	-1.13	9.17e-05	0.00886
ENSCAFG00000012667	CYBRD1	protein_coding	cytochrome b reductase 1 [Source:HGNC Symbol;Acc:HGNC:20797]	852	0.511	true	1.1	9.21e-05	0.00886
ENSCAFG00000017188	NAP1L2	protein_coding	nucleosome assembly protein 1 like 2 [Source:HGNC Symbol;Acc:HGNC:7638]	1224	0.404	true	1.57	9.27e-05	0.00886
ENSCAFG00000003665	SLC17A7	protein_coding	solute carrier family 17 member 7 [Source:HGNC Symbol;Acc:HGNC:16704]	2697	0.596	true	1.77	9.64e-05	0.00912
ENSCAFG00000001128	TG	protein_coding	thyroglobulin [Source:HGNC Symbol;Acc:HGNC:11764]	8289	0.582	true	1.47	9.68e-05	0.00912
ENSCAFG00000029826	DUSP1	protein_coding	dual specificity phosphatase 1 [Source:HGNC Symbol;Acc:HGNC:3064]	3596	0.489	true	0.921	9.79e-05	0.00916
ENSCAFG00000001778	ANXA1	protein_coding	annexin A1 [Source:RefSeq peptide;Acc:NP_001273899]	2462	0.381	true	-1.16	9.86e-05	0.00916
ENSCAFG00000000360	SQSTM1	protein_coding	sequestosome 1 [Source:HGNC Symbol;Acc:HGNC:11280]	2088	0.624	true	2.33	9.98e-05	0.0092
ENSCAFG00000015233	PROM1	protein_coding	prominin 1 [Source:HGNC Symbol;Acc:HGNC:9454]	2808	0.44	true	-1.72	0.0001	0.0092
ENSCAFG00000006699	CALCOCO1	protein_coding	calcium binding and coiled-coil domain 1 [Source:HGNC Symbol;Acc:HGNC:29306]	4218	0.606	true	1.31	0.000102	0.00927
ENSCAFG00000007251	KRT5	protein_coding	keratin 5 [Source:HGNC Symbol;Acc:HGNC:6442]	1377	0.628	true	1.67	0.000103	0.00927
ENSCAFG00000007686	SLCO5A1	protein_coding	solute carrier organic anion transporter family member 5A1 [Source:HGNC Symbol;Acc:HGNC:19046]	2556	0.499	true	1.65	0.000105	0.00943
ENSCAFG00000019194	SLC43A2	protein_coding	solute carrier family 43 member 2 [Source:HGNC Symbol;Acc:HGNC:23087]	1822	0.576	true	1.56	0.000106	0.00945
ENSCAFG00000024239	MLLT11	protein_coding	myeloid/lymphoid or mixed-lineage leukemia; translocated to, 11 [Source:HGNC Symbol;Acc:HGNC:16997]	273	0.498	true	-1.42	0.000111	0.00964
ENSCAFG00000010825		protein_coding		1347	0.606	true	1.84	0.000112	0.00964
ENSCAFG00000000432	CCT2	protein_coding	chaperonin containing TCP1 subunit 2 [Source:HGNC Symbol;Acc:HGNC:1615]	1608	0.441	true	-1.16	0.000112	0.00964
ENSCAFG00000006798	RASL11A	protein_coding	RAS like family 11 member A [Source:HGNC Symbol;Acc:HGNC:23802]	1045	0.503	true	0.9	0.000112	0.00964
ENSCAFG00000010652	STK17B	protein_coding	serine/threonine kinase 17b [Source:HGNC Symbol;Acc:HGNC:11396]	1163	0.368	true	-1.32	0.000114	0.00964
ENSCAFG00000028659	DTD1	protein_coding	D-tyrosyl-tRNA deacylase 1 [Source:HGNC Symbol;Acc:HGNC:16219]	4745	0.458	true	-0.925	0.000115	0.00964
ENSCAFG00000019981	TOR1B	protein_coding	torsin family 1 member B [Source:HGNC Symbol;Acc:HGNC:11995]	1029	0.552	true	-0.96	0.000115	0.00964
ENSCAFG00000001611	IRF5	protein_coding	interferon regulatory factor 5 [Source:HGNC Symbol;Acc:HGNC:6120]	1939	0.599	true	1.98	0.000115	0.00964
ENSCAFG00000002002	SUPT3H	protein_coding	SPT3 homolog, SAGA and STAGA complex component [Source:HGNC Symbol;Acc:HGNC:11466]	1000	0.448	true	-1.25	0.000116	0.00964
ENSCAFG00000003420	VRK3	protein_coding	vaccinia related kinase 3 [Source:HGNC Symbol;Acc:HGNC:18996]	1841	0.53	true	1.26	0.000116	0.00964
ENSCAFG00000009421	MMP2	protein_coding	matrix metallopeptidase 2 [Source:HGNC Symbol;Acc:HGNC:7166]	2709	0.558	true	1.83	0.000117	0.00972
ENSCAFG00000003861	FTL	protein_coding	Ferritin light chain [Source:UniProtKB/Swiss-Prot;Acc:Q53VB8]	528	0.598	true	1.95	0.000119	0.00977
ENSCAFG00000011438	SCN9A	protein_coding	sodium voltage-gated channel alpha subunit 9 [Source:HGNC Symbol;Acc:HGNC:10597]	7586	0.401	true	-1.36	0.00012	0.00982
ENSCAFG00000015813	PADI2	protein_coding	peptidyl arginine deiminase 2 [Source:HGNC Symbol;Acc:HGNC:18341]	6638	0.524	true	1.38	0.000123	0.00994
ENSCAFG00000012827	TCN2	protein_coding	transcobalamin 2 [Source:HGNC Symbol;Acc:HGNC:11653]	1684	0.575	true	1.24	0.000124	0.00994
ENSCAFG00000016949	ALOXE3	protein_coding	arachidonate lipoxygenase 3 [Source:HGNC Symbol;Acc:HGNC:13743]	2436	0.603	true	1.89	0.000124	0.00994
ENSCAFG00000019181	INPP5K	protein_coding	inositol polyphosphate-5-phosphatase K [Source:HGNC Symbol;Acc:HGNC:33882]	4472	0.541	true	1	0.000125	0.00998
ENSCAFG00000024748	CD55	protein_coding	CD55 molecule (Cromer blood group) [Source:HGNC Symbol;Acc:HGNC:2665]	2404	0.451	true	-1.44	0.000127	0.0101
ENSCAFG00000016705	TBX21	protein_coding	T-box 21 [Source:HGNC Symbol;Acc:HGNC:11599]	2399	0.611	true	1.36	0.000128	0.0101
ENSCAFG00000030725	PSMB9	protein_coding	proteasome subunit beta 9 [Source:HGNC Symbol;Acc:HGNC:9546]	4138	0.43	true	1.2	0.000131	0.0102
ENSCAFG00000013418	NFKBIA	protein_coding	NFKB inhibitor alpha [Source:HGNC Symbol;Acc:HGNC:7797]	1913	0.509	true	1.11	0.000133	0.0104
ENSCAFG00000001898	CDK14	protein_coding	cyclin dependent kinase 14 [Source:HGNC Symbol;Acc:HGNC:8883]	3116	0.433	true	-1.04	0.000134	0.0104
ENSCAFG00000015920	HAP1	protein_coding	huntingtin associated protein 1 [Source:HGNC Symbol;Acc:HGNC:4812]	3997	0.56	true	1.57	0.000135	0.0104
ENSCAFG00000023507	CNPPD1	protein_coding	cyclin Pas1/PHO80 domain containing 1 [Source:HGNC Symbol;Acc:HGNC:25220]	2141	0.657	true	1.27	0.000138	0.0105
ENSCAFG00000018193	RASL10B	protein_coding	RAS like family 10 member B [Source:HGNC Symbol;Acc:HGNC:30295]	759	0.661	true	2.05	0.000138	0.0105
ENSCAFG00000030082	XKRX	protein_coding	XK related, X-linked [Source:HGNC Symbol;Acc:HGNC:29845]	6121	0.426	true	1.57	0.00014	0.0105
ENSCAFG00000006959	PROM2	protein_coding	prominin 2 [Source:HGNC Symbol;Acc:HGNC:20685]	4573	0.562	true	1.35	0.000141	0.0105
ENSCAFG00000017907	GM2A	protein_coding	GM2 ganglioside activator [Source:HGNC Symbol;Acc:HGNC:4367]	2466	0.526	true	1.06	0.000141	0.0105
ENSCAFG00000013047		protein_coding		1989	0.566	true	1.31	0.000145	0.0105
ENSCAFG00000017455	GAS7	protein_coding	growth arrest specific 7 [Source:HGNC Symbol;Acc:HGNC:4169]	1491	0.542	true	1.38	0.000146	0.0105
ENSCAFG00000009104	STC1	protein_coding	stanniocalcin 1 [Source:HGNC Symbol;Acc:HGNC:11373]	4188	0.44	true	1.08	0.000146	0.0105
ENSCAFG00000009883	FAM46C	protein_coding	family with sequence similarity 46 member C [Source:HGNC Symbol;Acc:HGNC:24712]	1176	0.593	true	1.57	0.000146	0.0105
ENSCAFG00000031870	RNF125	protein_coding	ring finger protein 125 [Source:HGNC Symbol;Acc:HGNC:21150]	5222	0.406	true	-1.58	0.000147	0.0105
ENSCAFG00000007292	PSD4	protein_coding	pleckstrin and Sec7 domain containing 4 [Source:HGNC Symbol;Acc:HGNC:19096]	3202	0.603	true	1.39	0.000147	0.0105
ENSCAFG00000008902	PTX3	protein_coding	pentraxin 3 [Source:HGNC Symbol;Acc:HGNC:9692]	2659	0.598	true	-0.948	0.000147	0.0105
ENSCAFG00000018639	PTPRM	protein_coding	protein tyrosine phosphatase, receptor type M [Source:HGNC Symbol;Acc:HGNC:9675]	4932	0.494	true	-0.913	0.000147	0.0105
ENSCAFG00000031965	FGF1	protein_coding	fibroblast growth factor 1 [Source:HGNC Symbol;Acc:HGNC:3665]	4352	0.435	true	1.57	0.000149	0.0105
ENSCAFG00000003483	KCNF1	protein_coding	potassium voltage-gated channel modifier subfamily F member 1 [Source:HGNC Symbol;Acc:HGNC:6246]	1503	0.652	true	2.09	0.000149	0.0105
ENSCAFG00000019381	PRKCZ	protein_coding	protein kinase C zeta [Source:HGNC Symbol;Acc:HGNC:9412]	2089	0.595	true	1.18	0.000149	0.0105
ENSCAFG00000017835	HHIPL1	protein_coding	HHIP like 1 [Source:HGNC Symbol;Acc:HGNC:19710]	2295	0.673	true	1.36	0.00015	0.0105
ENSCAFG00000019954	GPR107	protein_coding	G protein-coupled receptor 107 [Source:HGNC Symbol;Acc:HGNC:17830]	1734	0.484	true	-0.939	0.000153	0.0105
ENSCAFG00000009242	FILIP1L	protein_coding	filamin A interacting protein 1 like [Source:HGNC Symbol;Acc:HGNC:24589]	3842	0.428	true	-0.93	0.000153	0.0105
ENSCAFG00000019044		protein_coding		555	0.465	true	-0.985	0.000153	0.0105
ENSCAFG00000029120	HTR2C	protein_coding	5-hydroxytryptamine receptor 2C [Source:HGNC Symbol;Acc:HGNC:5295]	5065	0.42	true	1.41	0.000156	0.0107
ENSCAFG00000009517	HMGCR	protein_coding	3-hydroxy-3-methylglutaryl-CoA reductase [Source:HGNC Symbol;Acc:HGNC:5006]	6528	0.465	true	-1.19	0.000159	0.0108
ENSCAFG00000015082		protein_coding		601	0.607	true	1.23	0.00016	0.0108
ENSCAFG00000010338	COQ5	protein_coding	coenzyme Q5, methyltransferase [Source:HGNC Symbol;Acc:HGNC:28722]	1340	0.546	true	-0.868	0.00016	0.0108
ENSCAFG00000002319	KIAA1211L	protein_coding	KIAA1211 like [Source:HGNC Symbol;Acc:HGNC:33454]	2061	0.642	true	1.52	0.000162	0.0108
ENSCAFG00000009367	HPS1	protein_coding	HPS1, biogenesis of lysosomal organelles complex 3 subunit 1 [Source:HGNC Symbol;Acc:HGNC:5163]	2393	0.615	true	1.39	0.000163	0.0108
ENSCAFG00000018638	KSR1	protein_coding	kinase suppressor of ras 1 [Source:HGNC Symbol;Acc:HGNC:6465]	2004	0.65	true	1.38	0.000163	0.0108
ENSCAFG00000007840	GALNT7	protein_coding	polypeptide N-acetylgalactosaminyltransferase 7 [Source:HGNC Symbol;Acc:HGNC:4129]	1165	0.445	true	-1.48	0.000163	0.0108
ENSCAFG00000009978	ETS2	protein_coding	ETS proto-oncogene 2, transcription factor [Source:HGNC Symbol;Acc:HGNC:3489]	4771	0.475	true	0.877	0.000164	0.0108
ENSCAFG00000017565	ITK	protein_coding	IL2 inducible T-cell kinase [Source:HGNC Symbol;Acc:HGNC:6171]	4826	0.451	true	1.52	0.000168	0.0109
ENSCAFG00000031436		protein_coding		1286	0.433	true	-1.25	0.000169	0.0109
ENSCAFG00000009547	PNPLA2	protein_coding	patatin like phospholipase domain containing 2 [Source:HGNC Symbol;Acc:HGNC:30802]	1570	0.63	true	1.79	0.000169	0.0109
ENSCAFG00000001136	EPB41L2	protein_coding	erythrocyte membrane protein band 4.1 like 2 [Source:HGNC Symbol;Acc:HGNC:3379]	3713	0.55	true	1.31	0.00017	0.0109
ENSCAFG00000017589	TLE3	protein_coding	transducin like enhancer of split 3 [Source:HGNC Symbol;Acc:HGNC:11839]	3122	0.605	true	1.43	0.00017	0.0109
ENSCAFG00000031652		protein_coding		5276	0.479	true	-1.03	0.000171	0.0109
ENSCAFG00000004555	RARRES2	protein_coding	retinoic acid receptor responder 2 [Source:HGNC Symbol;Acc:HGNC:9868]	492	0.602	true	1.61	0.000175	0.0111
ENSCAFG00000001376	SLC26A8	protein_coding	solute carrier family 26 member 8 [Source:HGNC Symbol;Acc:HGNC:14468]	3408	0.442	true	1.14	0.000178	0.0111
ENSCAFG00000031195	TMEM189	protein_coding	transmembrane protein 189 [Source:HGNC Symbol;Acc:HGNC:16735]	4929	0.497	true	1.03	0.000178	0.0111
ENSCAFG00000002645	KCNQ5	protein_coding	potassium voltage-gated channel subfamily Q member 5 [Source:HGNC Symbol;Acc:HGNC:6299]	4908	0.452	true	-1.44	0.000178	0.0111
ENSCAFG00000005895	STIM1	protein_coding	stromal interaction molecule 1 [Source:HGNC Symbol;Acc:HGNC:11386]	2055	0.561	true	1.09	0.000178	0.0111
ENSCAFG00000004292	CHORDC1	protein_coding	cysteine and histidine rich domain containing 1 [Source:HGNC Symbol;Acc:HGNC:14525]	993	0.415	true	-1.11	0.000179	0.0111
ENSCAFG00000016031	HSPA2	protein_coding	heat shock protein family A (Hsp70) member 2 [Source:HGNC Symbol;Acc:HGNC:5235]	1914	0.614	true	1.88	0.000181	0.0111
ENSCAFG00000014837	COL5A2	protein_coding	collagen type V alpha 2 chain [Source:HGNC Symbol;Acc:HGNC:2210]	7539	0.514	true	1.01	0.000182	0.0111
ENSCAFG00000019373	SAMD11	protein_coding	sterile alpha motif domain containing 11 [Source:HGNC Symbol;Acc:HGNC:28706]	4384	0.634	true	1.43	0.000183	0.0111
ENSCAFG00000001215	GFRA3	protein_coding	GDNF family receptor alpha 3 [Source:HGNC Symbol;Acc:HGNC:4245]	1738	0.596	true	1.05	0.000183	0.0111
ENSCAFG00000005026	HNRNPUL1	protein_coding	heterogeneous nuclear ribonucleoprotein U like 1 [Source:HGNC Symbol;Acc:HGNC:17011]	3644	0.555	true	0.899	0.000184	0.0111
ENSCAFG00000012763		protein_coding		1376	0.606	true	1.57	0.000184	0.0111
ENSCAFG00000004604	TMEM104	protein_coding	transmembrane protein 104 [Source:HGNC Symbol;Acc:HGNC:25984]	1633	0.593	true	1.54	0.000184	0.0111
ENSCAFG00000000493	OSR2	protein_coding	odd-skipped related transciption factor 2 [Source:HGNC Symbol;Acc:HGNC:15830]	1825	0.513	true	1.63	0.000186	0.0111
ENSCAFG00000007758	GALNT6	protein_coding	polypeptide N-acetylgalactosaminyltransferase 6 [Source:HGNC Symbol;Acc:HGNC:4128]	4385	0.561	true	1.51	0.000187	0.0111
ENSCAFG00000002576	HIVEP3	protein_coding	human immunodeficiency virus type I enhancer binding protein 3 [Source:HGNC Symbol;Acc:HGNC:13561]	7095	0.636	true	1.24	0.000188	0.0111
ENSCAFG00000009520	BAP1	protein_coding	BRCA1 associated protein 1 [Source:HGNC Symbol;Acc:HGNC:950]	2428	0.592	true	1.42	0.00019	0.0112
ENSCAFG00000005365	DGAT2	protein_coding	diacylglycerol O-acyltransferase 2 [Source:HGNC Symbol;Acc:HGNC:16940]	2930	0.537	true	1.17	0.000194	0.0113
ENSCAFG00000003404	CAV1	protein_coding	Caveolin-1 [Source:UniProtKB/Swiss-Prot;Acc:P33724]	537	0.499	true	-0.997	0.000195	0.0113
ENSCAFG00000005704	TMEM173	protein_coding	transmembrane protein 173 [Source:HGNC Symbol;Acc:HGNC:27962]	3175	0.544	true	1.54	0.000195	0.0113
ENSCAFG00000007669	clcn3	protein_coding	Canis lupus familiaris chloride channel, voltage-sensitive 3 (CLCN3), transcript variant 1, mRNA. [Source:RefSeq mRNA;Acc:NM_001308463]	5132	0.412	true	-0.847	0.000199	0.0113
ENSCAFG00000010552	TROVE2	protein_coding	TROVE domain family member 2 [Source:HGNC Symbol;Acc:HGNC:11313]	1662	0.388	true	-1.16	0.000199	0.0113
ENSCAFG00000017555	GPR68	protein_coding	G protein-coupled receptor 68 [Source:HGNC Symbol;Acc:HGNC:4519]	1098	0.682	true	2.91	0.0002	0.0113
ENSCAFG00000012710	SLCO4A1	protein_coding	solute carrier organic anion transporter family member 4A1 [Source:HGNC Symbol;Acc:HGNC:10953]	3820	0.669	true	2.13	0.0002	0.0113
ENSCAFG00000030300	CCR7	protein_coding	C-C motif chemokine receptor 7 [Source:HGNC Symbol;Acc:HGNC:1608]	5874	0.53	true	1.82	0.0002	0.0113
ENSCAFG00000017357	ADAM19	protein_coding	ADAM metallopeptidase domain 19 [Source:HGNC Symbol;Acc:HGNC:197]	6416	0.544	true	-1.14	0.000201	0.0113
ENSCAFG00000002377	POLR1E	protein_coding	RNA polymerase I subunit E [Source:HGNC Symbol;Acc:HGNC:17631]	1347	0.495	true	-0.927	0.000202	0.0113
ENSCAFG00000003332	EPHA7	protein_coding	EPH receptor A7 [Source:HGNC Symbol;Acc:HGNC:3390]	6837	0.393	true	-1.26	0.000206	0.0114
ENSCAFG00000000217	SGK1	protein_coding	serum/glucocorticoid regulated kinase 1 [Source:HGNC Symbol;Acc:HGNC:10810]	2457	0.491	true	1.08	0.000207	0.0114
ENSCAFG00000012273	GRPR	protein_coding	gastrin releasing peptide receptor [Source:HGNC Symbol;Acc:HGNC:4609]	2016	0.483	true	1.03	0.000207	0.0114
ENSCAFG00000009031	CMYA5	protein_coding	cardiomyopathy associated 5 [Source:HGNC Symbol;Acc:HGNC:14305]	14970	0.434	true	1.48	0.000208	0.0114
ENSCAFG00000010222	BARX2	protein_coding	BARX homeobox 2 [Source:HGNC Symbol;Acc:HGNC:956]	1160	0.581	true	1.26	0.000208	0.0114
ENSCAFG00000004083	CCDC82	protein_coding	coiled-coil domain containing 82 [Source:HGNC Symbol;Acc:HGNC:26282]	2961	0.358	true	-1.3	0.000209	0.0114
ENSCAFG00000008263	INTS9	protein_coding	integrator complex subunit 9 [Source:HGNC Symbol;Acc:HGNC:25592]	5596	0.441	true	-0.95	0.00021	0.0114
ENSCAFG00000001974	KANK1	protein_coding	KN motif and ankyrin repeat domains 1 [Source:HGNC Symbol;Acc:HGNC:19309]	4255	0.583	true	0.927	0.000212	0.0115
ENSCAFG00000010283	MSI1	protein_coding	musashi RNA binding protein 1 [Source:HGNC Symbol;Acc:HGNC:7330]	2328	0.581	true	1.49	0.000213	0.0115
ENSCAFG00000028604	VSTM2L	protein_coding	V-set and transmembrane domain containing 2 like [Source:HGNC Symbol;Acc:HGNC:16096]	2222	0.666	true	1.33	0.000213	0.0115
ENSCAFG00000029537	GJB2	protein_coding	gap junction protein beta 2 [Source:HGNC Symbol;Acc:HGNC:4284]	2220	0.428	true	-1.65	0.000215	0.0115
ENSCAFG00000002304	GNE	protein_coding	glucosamine (UDP-N-acetyl)-2-epimerase/N-acetylmannosamine kinase [Source:HGNC Symbol;Acc:HGNC:23657]	2364	0.467	true	-1.04	0.000215	0.0115
ENSCAFG00000008092	NRIP1	protein_coding	nuclear receptor interacting protein 1 [Source:HGNC Symbol;Acc:HGNC:8001]	3456	0.568	true	-0.986	0.000216	0.0115
ENSCAFG00000007673	sulf1	protein_coding	sulfatase 1 [Source:HGNC Symbol;Acc:HGNC:20391]	3002	0.493	true	-0.903	0.000218	0.0116
ENSCAFG00000019524	KCNAB2	protein_coding	potassium voltage-gated channel subfamily A regulatory beta subunit 2 [Source:HGNC Symbol;Acc:HGNC:6229]	1176	0.593	true	1.24	0.000222	0.0117
ENSCAFG00000028579	RTN4RL1	protein_coding	reticulon 4 receptor like 1 [Source:HGNC Symbol;Acc:HGNC:21329]	3157	0.58	true	1.81	0.000222	0.0117
ENSCAFG00000016588	C19orf57	protein_coding	chromosome 19 open reading frame 57 [Source:HGNC Symbol;Acc:HGNC:28153]	2921	0.59	true	1.26	0.000223	0.0117
ENSCAFG00000007966	MMP24	protein_coding	matrix metallopeptidase 24 [Source:HGNC Symbol;Acc:HGNC:7172]	1722	0.558	true	1.38	0.000224	0.0117
ENSCAFG00000012504	ACTN3	protein_coding	actinin alpha 3 (gene/pseudogene) [Source:HGNC Symbol;Acc:HGNC:165]	4801	0.582	true	1.43	0.00023	0.0117
ENSCAFG00000011532	EGF	protein_coding	epidermal growth factor [Source:HGNC Symbol;Acc:HGNC:3229]	4846	0.433	true	1.07	0.00023	0.0117
ENSCAFG00000003954	FKBP1B	protein_coding	FK506 binding protein 1B [Source:HGNC Symbol;Acc:HGNC:3712]	806	0.543	true	1.33	0.000231	0.0117
ENSCAFG00000014281	PYGM	protein_coding	glycogen phosphorylase, muscle associated [Source:HGNC Symbol;Acc:HGNC:9726]	3195	0.574	true	1.48	0.000231	0.0117
ENSCAFG00000024648		protein_coding		1412	0.603	true	1.16	0.000232	0.0117
ENSCAFG00000003480	STK17A	protein_coding	serine/threonine kinase 17a [Source:HGNC Symbol;Acc:HGNC:11395]	1074	0.405	true	-1.07	0.000237	0.0117
ENSCAFG00000001056	SQLE	protein_coding	squalene epoxidase [Source:HGNC Symbol;Acc:HGNC:11279]	2651	0.513	true	-1.23	0.000237	0.0117
ENSCAFG00000008855	CPNE2	protein_coding	copine 2 [Source:HGNC Symbol;Acc:HGNC:2315]	3477	0.541	true	1.06	0.000238	0.0117
ENSCAFG00000002554	SRBD1	protein_coding	S1 RNA binding domain 1 [Source:HGNC Symbol;Acc:HGNC:25521]	2950	0.434	true	-1.11	0.000239	0.0117
ENSCAFG00000009850	DNAH5	protein_coding	dynein axonemal heavy chain 5 [Source:HGNC Symbol;Acc:HGNC:2950]	13410	0.44	true	-1.11	0.00024	0.0117
ENSCAFG00000018063	ACSL4	protein_coding	acyl-CoA synthetase long-chain family member 4 [Source:HGNC Symbol;Acc:HGNC:3571]	5484	0.386	true	-1.19	0.00024	0.0117
ENSCAFG00000007948	FDFT1	protein_coding	farnesyl-diphosphate farnesyltransferase 1 [Source:HGNC Symbol;Acc:HGNC:3629]	4728	0.475	true	-1.32	0.000241	0.0117
ENSCAFG00000005080	GORASP1	protein_coding	golgi reassembly stacking protein 1 [Source:HGNC Symbol;Acc:HGNC:16769]	1388	0.609	true	1.92	0.000242	0.0117
ENSCAFG00000012303		protein_coding		1812	0.52	true	-0.886	0.000242	0.0117
ENSCAFG00000015704	FH	protein_coding	fumarate hydratase [Source:HGNC Symbol;Acc:HGNC:3700]	1527	0.483	true	-0.921	0.000242	0.0117
ENSCAFG00000017040	FOS	protein_coding	Fos proto-oncogene, AP-1 transcription factor subunit [Source:HGNC Symbol;Acc:HGNC:3796]	2204	0.544	true	1.84	0.000243	0.0117
ENSCAFG00000008679	LMBR1L	protein_coding	limb development membrane protein 1 like [Source:HGNC Symbol;Acc:HGNC:18268]	1521	0.565	true	1.08	0.000243	0.0117
ENSCAFG00000002919	EFEMP1	protein_coding	EGF containing fibulin like extracellular matrix protein 1 [Source:HGNC Symbol;Acc:HGNC:3218]	3604	0.444	true	-1.21	0.000244	0.0117
ENSCAFG00000002023	RCAN2	protein_coding	regulator of calcineurin 2 [Source:HGNC Symbol;Acc:HGNC:3041]	2278	0.471	true	-0.913	0.000244	0.0117
ENSCAFG00000000751		protein_coding		12010	0.643	true	1.95	0.000244	0.0117
ENSCAFG00000011812	GNPAT	protein_coding	glyceronephosphate O-acyltransferase [Source:HGNC Symbol;Acc:HGNC:4416]	5296	0.486	true	-1.02	0.000244	0.0117
ENSCAFG00000019134	PPL	protein_coding	periplakin [Source:HGNC Symbol;Acc:HGNC:9273]	5442	0.604	true	1.95	0.000244	0.0117
ENSCAFG00000008193	PI15	protein_coding	peptidase inhibitor 15 [Source:HGNC Symbol;Acc:HGNC:8946]	834	0.45	true	-1.19	0.000245	0.0117
ENSCAFG00000023017		protein_coding		1407	0.486	true	-1.15	0.000246	0.0117
ENSCAFG00000031210	OAF	protein_coding	out at first homolog [Source:HGNC Symbol;Acc:HGNC:28752]	5159	0.56	true	1.35	0.000247	0.0117
ENSCAFG00000031586	LGALSL	protein_coding	galectin like [Source:HGNC Symbol;Acc:HGNC:25012]	3920	0.413	true	1.02	0.000249	0.0118
ENSCAFG00000017135	APOBR	protein_coding	apolipoprotein B receptor [Source:HGNC Symbol;Acc:HGNC:24087]	4370	0.599	true	1.41	0.000251	0.0118
ENSCAFG00000008673	DHX36	protein_coding	DEAH-box helicase 36 [Source:HGNC Symbol;Acc:HGNC:14410]	4159	0.424	true	-1.2	0.000252	0.0118
ENSCAFG00000006405	UBA5	protein_coding	ubiquitin like modifier activating enzyme 5 [Source:HGNC Symbol;Acc:HGNC:23230]	1284	0.467	true	-1.01	0.000252	0.0118
ENSCAFG00000000652	TULP4	protein_coding	tubby like protein 4 [Source:HGNC Symbol;Acc:HGNC:15530]	6608	0.55	true	0.832	0.000256	0.0119
ENSCAFG00000030052		protein_coding		1098	0.497	true	-1.2	0.000257	0.0119
ENSCAFG00000009005	CYP26B1	protein_coding	cytochrome P450 family 26 subfamily B member 1 [Source:HGNC Symbol;Acc:HGNC:20581]	5201	0.548	true	1.19	0.000257	0.0119
ENSCAFG00000006702	HSD17B12	protein_coding	hydroxysteroid 17-beta dehydrogenase 12 [Source:HGNC Symbol;Acc:HGNC:18646]	2654	0.453	true	-1.15	0.000261	0.012
ENSCAFG00000009763	PDZD7	protein_coding	PDZ domain containing 7 [Source:HGNC Symbol;Acc:HGNC:26257]	2372	0.631	true	2.18	0.000263	0.012
ENSCAFG00000000699	PANX2	protein_coding	pannexin 2 [Source:HGNC Symbol;Acc:HGNC:8600]	2718	0.663	true	2.23	0.000265	0.012
ENSCAFG00000032722	PRIMA1	protein_coding	proline rich membrane anchor 1 [Source:HGNC Symbol;Acc:HGNC:18319]	3912	0.581	true	1.2	0.000265	0.012
ENSCAFG00000018208	ABCC1	protein_coding	multidrug resistance-associated protein 1 [Source:RefSeq peptide;Acc:NP_001002971]	4708	0.575	true	1.15	0.000267	0.012
ENSCAFG00000003568	CPT1C	protein_coding	carnitine palmitoyltransferase 1C [Source:HGNC Symbol;Acc:HGNC:18540]	4132	0.538	true	1.74	0.000269	0.012
ENSCAFG00000008653	GRIA2	protein_coding	glutamate ionotropic receptor AMPA type subunit 2 [Source:HGNC Symbol;Acc:HGNC:4572]	2579	0.433	true	-0.996	0.000269	0.012
ENSCAFG00000018942	PLIN3	protein_coding	perilipin 3 [Source:HGNC Symbol;Acc:HGNC:16893]	3072	0.623	true	1.64	0.000269	0.012
ENSCAFG00000009203	CHRM4	protein_coding	cholinergic receptor muscarinic 4 [Source:HGNC Symbol;Acc:HGNC:1953]	1437	0.627	true	2.07	0.000269	0.012
ENSCAFG00000028869		protein_coding		1090	0.395	true	-1.38	0.00027	0.012
ENSCAFG00000003402	CAV2	protein_coding	Caveolin-2 [Source:UniProtKB/Swiss-Prot;Acc:O46550]	1873	0.552	true	-1.36	0.000271	0.012
ENSCAFG00000000934	COL14A1	protein_coding	collagen type XIV alpha 1 chain [Source:HGNC Symbol;Acc:HGNC:2191]	8952	0.462	true	-0.933	0.000271	0.012
ENSCAFG00000001862	ZNF804B	protein_coding	zinc finger protein 804B [Source:HGNC Symbol;Acc:HGNC:21958]	3942	0.448	true	-1.1	0.000275	0.012
ENSCAFG00000005746	NAV3	protein_coding	neuron navigator 3 [Source:HGNC Symbol;Acc:HGNC:15998]	8612	0.487	true	-0.807	0.000278	0.012
ENSCAFG00000030617	NXPH3	protein_coding	neurexophilin 3 [Source:HGNC Symbol;Acc:HGNC:8077]	3375	0.635	true	1.58	0.000279	0.012
ENSCAFG00000014949	PRRC2C	protein_coding	proline rich coiled-coil 2C [Source:HGNC Symbol;Acc:HGNC:24903]	9397	0.47	true	-0.949	0.000281	0.012
ENSCAFG00000003719	RTN4IP1	protein_coding	reticulon 4 interacting protein 1 [Source:HGNC Symbol;Acc:HGNC:18647]	1843	0.531	true	-0.943	0.000282	0.012
ENSCAFG00000008880	PIK3AP1	protein_coding	phosphoinositide-3-kinase adaptor protein 1 [Source:HGNC Symbol;Acc:HGNC:30034]	2416	0.526	true	1.43	0.000282	0.012
ENSCAFG00000015190	PLAU	protein_coding	plasminogen activator, urokinase [Source:HGNC Symbol;Acc:HGNC:9052]	3637	0.512	true	-0.987	0.000283	0.012
ENSCAFG00000018358	CCL25	protein_coding	C-C motif chemokine 25 [Source:UniProtKB/Swiss-Prot;Acc:Q68A93]	1006	0.584	true	1.53	0.000284	0.012
ENSCAFG00000013918	SLC2A3	protein_coding		2326	0.484	true	-0.853	0.000284	0.012
ENSCAFG00000010664	ANO1	protein_coding	anoctamin 1 [Source:HGNC Symbol;Acc:HGNC:21625]	2757	0.572	true	1.19	0.000285	0.012
ENSCAFG00000004425	PPM1N	protein_coding	protein phosphatase, Mg2+/Mn2+ dependent 1N (putative) [Source:HGNC Symbol;Acc:HGNC:26845]	3308	0.55	true	1.4	0.000286	0.012
ENSCAFG00000006694	STX2	protein_coding	syntaxin 2 [Source:HGNC Symbol;Acc:HGNC:3403]	3526	0.431	true	-0.943	0.000286	0.012
ENSCAFG00000003553	CADPS2	protein_coding	calcium dependent secretion activator 2 [Source:HGNC Symbol;Acc:HGNC:16018]	5353	0.558	true	1.32	0.000288	0.012
ENSCAFG00000007163	NDUFAF2	protein_coding	NADH:ubiquinone oxidoreductase complex assembly factor 2 [Source:HGNC Symbol;Acc:HGNC:28086]	510	0.445	true	-0.936	0.000289	0.012
ENSCAFG00000023529	KRT15	protein_coding	keratin 15 [Source:HGNC Symbol;Acc:HGNC:6421]	1663	0.595	true	2.05	0.00029	0.012
ENSCAFG00000009700	IRAK4	protein_coding	interleukin 1 receptor associated kinase 4 [Source:HGNC Symbol;Acc:HGNC:17967]	3218	0.445	true	-0.991	0.00029	0.012
ENSCAFG00000011784	ERN1	protein_coding	endoplasmic reticulum to nucleus signaling 1 [Source:HGNC Symbol;Acc:HGNC:3449]	3010	0.545	true	0.782	0.000291	0.012
ENSCAFG00000012903	RUNX3	protein_coding	runt related transcription factor 3 [Source:HGNC Symbol;Acc:HGNC:10473]	2472	0.65	true	1.77	0.000291	0.012
ENSCAFG00000000080	PMEL	protein_coding	premelanosome protein [Source:HGNC Symbol;Acc:HGNC:10880]	2994	0.618	true	1.32	0.000292	0.012
ENSCAFG00000002364	ADGRL3	protein_coding	adhesion G protein-coupled receptor L3 [Source:HGNC Symbol;Acc:HGNC:20974]	3952	0.476	true	-1.09	0.000292	0.012
ENSCAFG00000012022		protein_coding		1495	0.563	true	1.28	0.000292	0.012
ENSCAFG00000020397	CDH16	protein_coding	cadherin 16 [Source:HGNC Symbol;Acc:HGNC:1755]	6416	0.583	true	1.19	0.000293	0.012
ENSCAFG00000012353	FURIN	protein_coding	furin, paired basic amino acid cleaving enzyme [Source:HGNC Symbol;Acc:HGNC:8568]	3122	0.669	true	1.56	0.000293	0.012
ENSCAFG00000025567	A2M	protein_coding	alpha-2-macroglobulin [Source:HGNC Symbol;Acc:HGNC:7]	5176	0.472	true	-1.24	0.000293	0.012
ENSCAFG00000006414	TMEM108	protein_coding	transmembrane protein 108 [Source:HGNC Symbol;Acc:HGNC:28451]	2666	0.542	true	1.24	0.000296	0.0121
ENSCAFG00000031043	MTLR	protein_coding	motilin receptor [Source:HGNC Symbol;Acc:HGNC:4495]	3302	0.693	true	1.39	0.000301	0.0122
ENSCAFG00000004186		protein_coding		1298	0.564	true	-0.838	0.000302	0.0122
ENSCAFG00000018705	ZDHHC9	protein_coding	zinc finger DHHC-type containing 9 [Source:HGNC Symbol;Acc:HGNC:18475]	1230	0.52	true	1.09	0.000303	0.0122
ENSCAFG00000020172	MVB12B	protein_coding	multivesicular body subunit 12B [Source:HGNC Symbol;Acc:HGNC:23368]	3781	0.587	true	1.12	0.000303	0.0122
ENSCAFG00000020395	RRAD	protein_coding	RRAD, Ras related glycolysis inhibitor and calcium channel regulator [Source:HGNC Symbol;Acc:HGNC:10446]	1494	0.641	true	1.92	0.000305	0.0123
ENSCAFG00000028461	LOX	protein_coding	lysyl oxidase [Source:HGNC Symbol;Acc:HGNC:6664]	6202	0.418	true	-1.44	0.000308	0.0123
ENSCAFG00000016023	COQ8A	protein_coding	coenzyme Q8A [Source:HGNC Symbol;Acc:HGNC:16812]	1763	0.638	true	1.85	0.000309	0.0123
ENSCAFG00000009699	CHD9	protein_coding	chromodomain helicase DNA binding protein 9 [Source:HGNC Symbol;Acc:HGNC:25701]	9040	0.429	true	-1.05	0.000309	0.0123
ENSCAFG00000007549	REEP1	protein_coding	receptor accessory protein 1 [Source:HGNC Symbol;Acc:HGNC:25786]	648	0.506	true	1.2	0.00031	0.0123
ENSCAFG00000005205	BABAM2	protein_coding	BRISC and BRCA1 A complex member 2 [Source:HGNC Symbol;Acc:HGNC:1106]	2106	0.51	true	-0.879	0.000312	0.0124
ENSCAFG00000005663	STARD10	protein_coding	StAR related lipid transfer domain containing 10 [Source:HGNC Symbol;Acc:HGNC:10666]	1209	0.658	true	1.52	0.000313	0.0124
ENSCAFG00000009094	HPSE	protein_coding	heparanase [Source:HGNC Symbol;Acc:HGNC:5164]	4210	0.436	true	1.02	0.000315	0.0124
ENSCAFG00000009756	ELOVL2	protein_coding	ELOVL fatty acid elongase 2 [Source:HGNC Symbol;Acc:HGNC:14416]	4204	0.423	true	-0.955	0.000317	0.0125
ENSCAFG00000017953	MORC4	protein_coding	MORC family CW-type zinc finger 4 [Source:HGNC Symbol;Acc:HGNC:23485]	2998	0.517	true	-1.08	0.000321	0.0125
ENSCAFG00000006072	RAB20	protein_coding	RAB20, member RAS oncogene family [Source:HGNC Symbol;Acc:HGNC:18260]	1543	0.62	true	1.75	0.000321	0.0125
ENSCAFG00000007127	LMO2	protein_coding	LIM domain only 2 [Source:HGNC Symbol;Acc:HGNC:6642]	669	0.607	true	1.2	0.000322	0.0125
ENSCAFG00000018530	MAP2K3	protein_coding	mitogen-activated protein kinase kinase 3 [Source:HGNC Symbol;Acc:HGNC:6843]	3406	0.571	true	0.821	0.000323	0.0125
ENSCAFG00000003174	DPY19L1	protein_coding	dpy-19 like 1 [Source:HGNC Symbol;Acc:HGNC:22205]	3644	0.446	true	-1.1	0.000325	0.0126
ENSCAFG00000014224	IKZF2	protein_coding	IKAROS family zinc finger 2 [Source:HGNC Symbol;Acc:HGNC:13177]	1957	0.492	true	-1.11	0.000327	0.0126
ENSCAFG00000004556	GPRC5C	protein_coding	G protein-coupled receptor class C group 5 member C [Source:HGNC Symbol;Acc:HGNC:13309]	2199	0.637	true	2.15	0.000328	0.0126
ENSCAFG00000008586	ADAMTS1	protein_coding	ADAM metallopeptidase with thrombospondin type 1 motif 1 [Source:HGNC Symbol;Acc:HGNC:217]	5121	0.541	true	-1.57	0.00033	0.0127
ENSCAFG00000020252	NQO1	protein_coding	NAD(P)H quinone dehydrogenase 1 [Source:HGNC Symbol;Acc:HGNC:2874]	828	0.546	true	0.974	0.000332	0.0127
ENSCAFG00000016604	ZSWIM4	protein_coding	zinc finger SWIM-type containing 4 [Source:HGNC Symbol;Acc:HGNC:25704]	3330	0.671	true	2.4	0.000333	0.0127
ENSCAFG00000012690		protein_coding		2761	0.465	true	1.28	0.000339	0.0129
ENSCAFG00000001356	PDGFB	protein_coding	platelet derived growth factor subunit B [Source:HGNC Symbol;Acc:HGNC:8800]	4907	0.546	true	1.12	0.000339	0.0129
ENSCAFG00000002386	FRMPD1	protein_coding	FERM and PDZ domain containing 1 [Source:HGNC Symbol;Acc:HGNC:29159]	5437	0.527	true	1.21	0.000341	0.0129
ENSCAFG00000018209	EPN2	protein_coding	epsin 2 [Source:HGNC Symbol;Acc:HGNC:18639]	1922	0.6	true	1.68	0.000343	0.0129
ENSCAFG00000008575	CUX2	protein_coding	cut like homeobox 2 [Source:HGNC Symbol;Acc:HGNC:19347]	7934	0.562	true	1.34	0.000343	0.0129
ENSCAFG00000017109	ANKDD1A	protein_coding	ankyrin repeat and death domain containing 1A [Source:HGNC Symbol;Acc:HGNC:28002]	2885	0.551	true	1.26	0.000346	0.013
ENSCAFG00000012724	EPS8	protein_coding	epidermal growth factor receptor pathway substrate 8 [Source:HGNC Symbol;Acc:HGNC:3420]	4314	0.432	true	-0.816	0.000348	0.013
ENSCAFG00000007608	SH3RF1	protein_coding	SH3 domain containing ring finger 1 [Source:HGNC Symbol;Acc:HGNC:17650]	2917	0.529	true	-0.815	0.000348	0.013
ENSCAFG00000029111	LBX1	protein_coding	ladybird homeobox 1 [Source:HGNC Symbol;Acc:HGNC:16960]	2615	0.665	true	1.37	0.000349	0.013
ENSCAFG00000017874	ICAM4	protein_coding	intercellular adhesion molecule 4 (Landsteiner-Wiener blood group) [Source:HGNC Symbol;Acc:HGNC:5347]	816	0.686	true	2.01	0.000356	0.0132
ENSCAFG00000004134		protein_coding		696	0.424	true	-1.09	0.000356	0.0132
ENSCAFG00000006550	NEURL3	protein_coding	neuralized E3 ubiquitin protein ligase 3 [Source:HGNC Symbol;Acc:HGNC:25162]	1609	0.643	true	1.4	0.000358	0.0132
ENSCAFG00000004155	COMMD3	protein_coding	COMM domain containing 3 [Source:HGNC Symbol;Acc:HGNC:23332]	2429	0.565	true	-0.826	0.000358	0.0132
ENSCAFG00000012856	TDRKH	protein_coding	tudor and KH domain containing [Source:HGNC Symbol;Acc:HGNC:11713]	1451	0.522	true	-0.845	0.000359	0.0132
ENSCAFG00000000134	RBMS2	protein_coding	RNA binding motif single stranded interacting protein 2 [Source:HGNC Symbol;Acc:HGNC:9909]	1318	0.508	true	-0.794	0.000362	0.0132
ENSCAFG00000005718	E2F7	protein_coding	E2F transcription factor 7 [Source:HGNC Symbol;Acc:HGNC:23820]	5326	0.476	true	-0.963	0.000365	0.0133
ENSCAFG00000019619	KLHL21	protein_coding	kelch like family member 21 [Source:HGNC Symbol;Acc:HGNC:29041]	1794	0.689	true	1.58	0.000366	0.0133
ENSCAFG00000013049	EGR2	protein_coding	early growth response 2 [Source:HGNC Symbol;Acc:HGNC:3239]	1826	0.63	true	1.77	0.000371	0.0133
ENSCAFG00000013447	HOXD10	protein_coding	homeobox D10 [Source:HGNC Symbol;Acc:HGNC:5133]	4284	0.515	true	1.17	0.000371	0.0133
ENSCAFG00000016150	NR1D1	protein_coding	nuclear receptor subfamily 1 group D member 1 [Source:HGNC Symbol;Acc:HGNC:7962]	2011	0.589	true	1.66	0.000371	0.0133
ENSCAFG00000010196	CCDC34	protein_coding	coiled-coil domain containing 34 [Source:HGNC Symbol;Acc:HGNC:25079]	1016	0.534	true	-1.07	0.000374	0.0133
ENSCAFG00000012000	TRIM29	protein_coding	tripartite motif containing 29 [Source:HGNC Symbol;Acc:HGNC:17274]	2623	0.606	true	1.35	0.000376	0.0133
ENSCAFG00000010417	C6orf62	protein_coding	chromosome 6 open reading frame 62 [Source:HGNC Symbol;Acc:HGNC:20998]	688	0.42	true	-1	0.000377	0.0133
ENSCAFG00000018451	RASD1	protein_coding	ras related dexamethasone induced 1 [Source:HGNC Symbol;Acc:HGNC:15828]	840	0.646	true	2.27	0.000378	0.0133
ENSCAFG00000011850	KLHL24	protein_coding	kelch like family member 24 [Source:HGNC Symbol;Acc:HGNC:25947]	1927	0.415	true	1.01	0.000378	0.0133
ENSCAFG00000006340	SOS1	protein_coding	SOS Ras/Rac guanine nucleotide exchange factor 1 [Source:HGNC Symbol;Acc:HGNC:11187]	3933	0.404	true	-0.861	0.000378	0.0133
ENSCAFG00000012391	PDE3A	protein_coding	phosphodiesterase 3A [Source:HGNC Symbol;Acc:HGNC:8778]	2918	0.503	true	-1.06	0.000379	0.0133
ENSCAFG00000002609	TMEM86B	protein_coding	transmembrane protein 86B [Source:HGNC Symbol;Acc:HGNC:28448]	681	0.649	true	1.26	0.00038	0.0133
ENSCAFG00000015088	ARRDC2	protein_coding	arrestin domain containing 2 [Source:HGNC Symbol;Acc:HGNC:25225]	3048	0.596	true	1.34	0.00038	0.0133
ENSCAFG00000006339	CACNA2D1	protein_coding	calcium voltage-gated channel auxiliary subunit alpha2delta 1 [Source:HGNC Symbol;Acc:HGNC:1399]	3171	0.408	true	-1.02	0.000381	0.0133
ENSCAFG00000002805	TMPRSS11F	protein_coding	transmembrane protease, serine 11F [Source:HGNC Symbol;Acc:HGNC:29994]	1458	0.408	true	1.22	0.000382	0.0133
ENSCAFG00000010440	GMNN	protein_coding	geminin, DNA replication inhibitor [Source:HGNC Symbol;Acc:HGNC:17493]	1061	0.38	true	-0.955	0.000382	0.0133
ENSCAFG00000008058	MTMR9	protein_coding	myotubularin related protein 9 [Source:HGNC Symbol;Acc:HGNC:14596]	6548	0.361	true	-1.4	0.000384	0.0133
ENSCAFG00000009144	CDH17	protein_coding	cadherin 17 [Source:HGNC Symbol;Acc:HGNC:1756]	3440	0.446	true	1.11	0.000386	0.0133
ENSCAFG00000028971	CCDC85C	protein_coding	coiled-coil domain containing 85C [Source:HGNC Symbol;Acc:HGNC:35459]	1937	0.698	true	2.05	0.000387	0.0133
ENSCAFG00000010460	NEURL1	protein_coding	neuralized E3 ubiquitin protein ligase 1 [Source:HGNC Symbol;Acc:HGNC:7761]	3059	0.662	true	1.4	0.000388	0.0133
ENSCAFG00000015640	MAPK6	protein_coding	mitogen-activated protein kinase 6 [Source:HGNC Symbol;Acc:HGNC:6879]	2380	0.401	true	-1.25	0.000388	0.0133
ENSCAFG00000014424		protein_coding		735	0.531	true	-0.849	0.00039	0.0133
ENSCAFG00000014645	SLC11A1	protein_coding	natural resistance-associated macrophage protein 1 [Source:RefSeq peptide;Acc:NP_001013873]	1356	0.619	true	1.58	0.00039	0.0133
ENSCAFG00000011646	ZFHX2	protein_coding	zinc finger homeobox 2 [Source:HGNC Symbol;Acc:HGNC:20152]	7701	0.616	true	1.48	0.00039	0.0133
ENSCAFG00000008785	ARL2BP	protein_coding	ADP ribosylation factor like GTPase 2 binding protein [Source:HGNC Symbol;Acc:HGNC:17146]	492	0.441	true	-0.92	0.000391	0.0133
ENSCAFG00000000326	UTRN	protein_coding	utrophin [Source:HGNC Symbol;Acc:HGNC:12635]	8688	0.448	true	-1.06	0.000394	0.0134
ENSCAFG00000000550	RGS17	protein_coding	regulator of G protein signaling 17 [Source:HGNC Symbol;Acc:HGNC:14088]	831	0.481	true	-1.18	0.000395	0.0134
ENSCAFG00000014440	SLITRK3	protein_coding	SLIT and NTRK like family member 3 [Source:HGNC Symbol;Acc:HGNC:23501]	2940	0.502	true	1.44	0.000396	0.0134
ENSCAFG00000005593	NCCRP1	protein_coding	non-specific cytotoxic cell receptor protein 1 homolog (zebrafish) [Source:HGNC Symbol;Acc:HGNC:33739]	1635	0.609	true	1.58	0.000398	0.0134
ENSCAFG00000018315	ALKBH5	protein_coding	alkB homolog 5, RNA demethylase [Source:HGNC Symbol;Acc:HGNC:25996]	1305	0.616	true	0.97	0.000399	0.0134
ENSCAFG00000015669	ZMIZ1	protein_coding	zinc finger MIZ-type containing 1 [Source:HGNC Symbol;Acc:HGNC:16493]	4666	0.631	true	1.54	0.0004	0.0134
ENSCAFG00000007600	SCN8A	protein_coding	sodium voltage-gated channel alpha subunit 8 [Source:HGNC Symbol;Acc:HGNC:10596]	5940	0.494	true	-0.87	0.000401	0.0134
ENSCAFG00000001442	MICALL1	protein_coding	MICAL like 1 [Source:HGNC Symbol;Acc:HGNC:29804]	2430	0.64	true	1.28	0.000402	0.0134
ENSCAFG00000023837	PTGFRN	protein_coding	prostaglandin F2 receptor inhibitor [Source:HGNC Symbol;Acc:HGNC:9601]	4014	0.559	true	0.815	0.000404	0.0134
ENSCAFG00000029920	TSC22D3	protein_coding	TSC22 domain family member 3 [Source:HGNC Symbol;Acc:HGNC:3051]	4547	0.514	true	1.08	0.000405	0.0134
ENSCAFG00000011564	KCNK1	protein_coding	potassium two pore domain channel subfamily K member 1 [Source:HGNC Symbol;Acc:HGNC:6272]	938	0.514	true	0.934	0.000405	0.0134
ENSCAFG00000017090	MYCBPAP	protein_coding	MYCBP associated protein [Source:HGNC Symbol;Acc:HGNC:19677]	2610	0.587	true	1.42	0.000406	0.0134
ENSCAFG00000018218	AMOT	protein_coding	angiomotin [Source:HGNC Symbol;Acc:HGNC:17810]	7249	0.483	true	-1.08	0.000407	0.0134
ENSCAFG00000030240	DUSP4	protein_coding	dual specificity phosphatase 4 [Source:HGNC Symbol;Acc:HGNC:3070]	5649	0.554	true	0.85	0.000411	0.0135
ENSCAFG00000004174	SPAG6	protein_coding	sperm associated antigen 6 [Source:HGNC Symbol;Acc:HGNC:11215]	3344	0.443	true	-0.895	0.000415	0.0136
ENSCAFG00000007923	MSC	protein_coding	musculin [Source:HGNC Symbol;Acc:HGNC:7321]	2213	0.614	true	1.17	0.000416	0.0136
ENSCAFG00000000355	MGAT4B	protein_coding	mannosyl (alpha-1,3-)-glycoprotein beta-1,4-N-acetylglucosaminyltransferase, isozyme B [Source:HGNC Symbol;Acc:HGNC:7048]	3815	0.645	true	1.09	0.000417	0.0136
ENSCAFG00000005210	IL2RA	protein_coding	interleukin 2 receptor subunit alpha [Source:HGNC Symbol;Acc:HGNC:6008]	2004	0.471	true	1.74	0.000425	0.0138
ENSCAFG00000011856		protein_coding		408	0.375	true	-1.21	0.000426	0.0138
ENSCAFG00000009532	NRAS	protein_coding	GTPase NRas [Source:RefSeq peptide;Acc:NP_001273994]	587	0.443	true	-0.942	0.000434	0.014
ENSCAFG00000008582	VCAN	protein_coding	versican [Source:HGNC Symbol;Acc:HGNC:2464]	9960	0.466	true	-1.09	0.000436	0.0141
ENSCAFG00000001952	SEPT10	protein_coding	septin 10 [Source:HGNC Symbol;Acc:HGNC:14349]	1409	0.414	true	-1.07	0.00044	0.0141
ENSCAFG00000015701	CYTH3	protein_coding	cytohesin 3 [Source:HGNC Symbol;Acc:HGNC:9504]	1725	0.532	true	-0.888	0.00044	0.0141
ENSCAFG00000015128	TMCO4	protein_coding	transmembrane and coiled-coil domains 4 [Source:HGNC Symbol;Acc:HGNC:27393]	2736	0.594	true	1.7	0.000442	0.0141
ENSCAFG00000013892	MFAP5	protein_coding	microfibrillar associated protein 5 [Source:HGNC Symbol;Acc:HGNC:29673]	1808	0.423	true	-1.29	0.000443	0.0142
ENSCAFG00000016983	RAB8B	protein_coding	RAB8B, member RAS oncogene family [Source:HGNC Symbol;Acc:HGNC:30273]	600	0.374	true	-1.03	0.000445	0.0142
ENSCAFG00000007085	SOAT2	protein_coding	sterol O-acyltransferase 2 [Source:HGNC Symbol;Acc:HGNC:11178]	2323	0.592	true	1.17	0.000447	0.0142
ENSCAFG00000030769	SLC35F6	protein_coding	solute carrier family 35 member F6 [Source:HGNC Symbol;Acc:HGNC:26055]	5854	0.51	true	0.792	0.000453	0.0144
ENSCAFG00000019776	ADAMTS13	protein_coding	A disintegrin and metalloproteinase with thrombospondin motifs 13 [Source:RefSeq peptide;Acc:NP_001229641]	4910	0.625	true	1.2	0.000454	0.0144
ENSCAFG00000024385	ADGRG1	protein_coding	adhesion G protein-coupled receptor G1 [Source:HGNC Symbol;Acc:HGNC:4512]	4641	0.591	true	1.32	0.000455	0.0144
ENSCAFG00000013396	CCL24	protein_coding	C-C motif chemokine 24 [Source:UniProtKB/Swiss-Prot;Acc:Q68Y86]	431	0.534	true	1.17	0.000456	0.0144
ENSCAFG00000022742	CYTB	protein_coding	Cytochrome b [Source:UniProtKB/Swiss-Prot;Acc:Q34101]	1140	0.418	true	-0.806	0.000459	0.0144
ENSCAFG00000011805	SC5D	protein_coding	sterol-C5-desaturase [Source:HGNC Symbol;Acc:HGNC:10547]	1053	0.453	true	-1.05	0.000461	0.0144
ENSCAFG00000015874	ERC1	protein_coding	ELKS/RAB6-interacting/CAST family member 1 [Source:HGNC Symbol;Acc:HGNC:17072]	3503	0.465	true	-0.834	0.000467	0.0145
ENSCAFG00000010926	TMEM39A	protein_coding	transmembrane protein 39A [Source:HGNC Symbol;Acc:HGNC:25600]	1539	0.474	true	-0.888	0.000467	0.0145
ENSCAFG00000013503	DGKG	protein_coding	diacylglycerol kinase gamma [Source:HGNC Symbol;Acc:HGNC:2853]	2720	0.536	true	0.911	0.000467	0.0145
ENSCAFG00000018584	FBXO4	protein_coding	F-box protein 4 [Source:HGNC Symbol;Acc:HGNC:13583]	3471	0.43	true	-1.06	0.000469	0.0146
ENSCAFG00000007298	TCP11L1	protein_coding	t-complex 11 like 1 [Source:HGNC Symbol;Acc:HGNC:25655]	1551	0.488	true	-1.01	0.000472	0.0146
ENSCAFG00000003488	PAPPA	protein_coding	pappalysin 1 [Source:HGNC Symbol;Acc:HGNC:8602]	4470	0.582	true	1.19	0.000476	0.0146
ENSCAFG00000013518	TRMT1L	protein_coding	tRNA methyltransferase 1 like [Source:HGNC Symbol;Acc:HGNC:16782]	2250	0.442	true	-0.988	0.000477	0.0146
ENSCAFG00000028707	ITM2C	protein_coding	integral membrane protein 2C [Source:HGNC Symbol;Acc:HGNC:6175]	5271	0.534	true	1.19	0.00048	0.0146
ENSCAFG00000002797	KLF4	protein_coding	Kruppel like factor 4 [Source:HGNC Symbol;Acc:HGNC:6348]	1926	0.673	true	1.57	0.00048	0.0146
ENSCAFG00000000921	BIK	protein_coding	BCL2 interacting killer [Source:HGNC Symbol;Acc:HGNC:1051]	1349	0.59	true	1.22	0.000482	0.0146
ENSCAFG00000017095	YPEL3	protein_coding	yippee like 3 [Source:HGNC Symbol;Acc:HGNC:18327]	741	0.606	true	1.68	0.000483	0.0146
ENSCAFG00000008565	INSC	protein_coding	inscuteable homolog (Drosophila) [Source:HGNC Symbol;Acc:HGNC:33116]	1628	0.605	true	1.95	0.000484	0.0146
ENSCAFG00000012715	LMLN	protein_coding	leishmanolysin like peptidase [Source:HGNC Symbol;Acc:HGNC:15991]	6031	0.406	true	-1.16	0.000484	0.0146
ENSCAFG00000006073	POSTN	protein_coding	periostin [Source:HGNC Symbol;Acc:HGNC:16953]	3108	0.391	true	1.41	0.000485	0.0146
ENSCAFG00000008750	PRKAG1	protein_coding	protein kinase AMP-activated non-catalytic subunit gamma 1 [Source:HGNC Symbol;Acc:HGNC:9385]	987	0.465	true	-0.881	0.000485	0.0146
ENSCAFG00000016774	VPS13C	protein_coding	vacuolar protein sorting 13 homolog C [Source:HGNC Symbol;Acc:HGNC:23594]	11920	0.415	true	-1.01	0.000485	0.0146
ENSCAFG00000016008	RPL9	protein_coding	ribosomal protein L9 [Source:HGNC Symbol;Acc:HGNC:10369]	1315	0.513	true	-0.895	0.000486	0.0146
ENSCAFG00000000366	SASH1	protein_coding	SAM and SH3 domain containing 1 [Source:HGNC Symbol;Acc:HGNC:19182]	7001	0.486	true	0.832	0.000487	0.0146
ENSCAFG00000018360		protein_coding		1209	0.554	true	1.07	0.00049	0.0147
ENSCAFG00000008185	ARFIP1	protein_coding	ADP ribosylation factor interacting protein 1 [Source:HGNC Symbol;Acc:HGNC:21496]	4294	0.379	true	-1.07	0.000492	0.0147
ENSCAFG00000008913	RSRC1	protein_coding	arginine and serine rich coiled-coil 1 [Source:HGNC Symbol;Acc:HGNC:24152]	1464	0.525	true	-0.839	0.000494	0.0147
ENSCAFG00000013224	DDX47	protein_coding	DEAD-box helicase 47 [Source:HGNC Symbol;Acc:HGNC:18682]	1841	0.493	true	-0.835	0.000497	0.0147
ENSCAFG00000005128	ENTPD3	protein_coding	ectonucleoside triphosphate diphosphohydrolase 3 [Source:HGNC Symbol;Acc:HGNC:3365]	3664	0.493	true	-0.784	0.000499	0.0147
ENSCAFG00000016977	DLX3	protein_coding	distal-less homeobox 3 [Source:HGNC Symbol;Acc:HGNC:2916]	3221	0.611	true	1.28	0.000499	0.0147
ENSCAFG00000014289	DNAJC10	protein_coding	DnaJ heat shock protein family (Hsp40) member C10 [Source:HGNC Symbol;Acc:HGNC:24637]	7138	0.363	true	-1.13	0.000502	0.0147
ENSCAFG00000030830	AOC2	protein_coding	amine oxidase, copper containing 2 [Source:HGNC Symbol;Acc:HGNC:549]	2271	0.586	true	1.14	0.000503	0.0147
ENSCAFG00000015556	L3HYPDH	protein_coding	trans-L-3-hydroxyproline dehydratase [Source:HGNC Symbol;Acc:HGNC:20488]	1309	0.578	true	-0.943	0.000504	0.0147
ENSCAFG00000009841	NKD1	protein_coding	naked cuticle homolog 1 [Source:HGNC Symbol;Acc:HGNC:17045]	2213	0.699	true	1.38	0.000505	0.0147
ENSCAFG00000032488		protein_coding		5936	0.378	true	-1.38	0.000507	0.0147
ENSCAFG00000016452		protein_coding		3733	0.357	true	-1.13	0.000507	0.0147
ENSCAFG00000012956	NIPAL3	protein_coding	NIPA like domain containing 3 [Source:HGNC Symbol;Acc:HGNC:25233]	1714	0.571	true	1.01	0.000507	0.0147
ENSCAFG00000018589	OXCT1	protein_coding	3-oxoacid CoA-transferase 1 [Source:HGNC Symbol;Acc:HGNC:8527]	1563	0.446	true	-0.969	0.000507	0.0147
ENSCAFG00000008245	FAR1	protein_coding	fatty acyl-CoA reductase 1 [Source:HGNC Symbol;Acc:HGNC:26222]	1552	0.405	true	-0.983	0.000508	0.0147
ENSCAFG00000018339	ADRB2	protein_coding	adrenoceptor beta 2 [Source:HGNC Symbol;Acc:HGNC:286]	3947	0.488	true	1.36	0.000509	0.0148
ENSCAFG00000005051	SCN5A	protein_coding	sodium voltage-gated channel alpha subunit 5 [Source:HGNC Symbol;Acc:HGNC:10593]	7226	0.585	true	1.23	0.000514	0.0148
ENSCAFG00000000850	KIAA0930	protein_coding	KIAA0930 [Source:HGNC Symbol;Acc:HGNC:1314]	1555	0.629	true	1.06	0.00052	0.0149
ENSCAFG00000010215	UNC5C	protein_coding	unc-5 netrin receptor C [Source:HGNC Symbol;Acc:HGNC:12569]	2797	0.51	true	-0.955	0.00052	0.0149
ENSCAFG00000005293	SLITRK5	protein_coding	SLIT and NTRK like family member 5 [Source:HGNC Symbol;Acc:HGNC:20295]	2877	0.569	true	1.19	0.00052	0.0149
ENSCAFG00000015363	ARHGDIG	protein_coding	Rho GDP dissociation inhibitor gamma [Source:HGNC Symbol;Acc:HGNC:680]	672	0.658	true	1.69	0.00052	0.0149
ENSCAFG00000010369	AZIN2	protein_coding	antizyme inhibitor 2 [Source:HGNC Symbol;Acc:HGNC:29957]	5428	0.531	true	1.26	0.000521	0.0149
ENSCAFG00000007893	RBP4	protein_coding	retinol binding protein 4 [Source:HGNC Symbol;Acc:HGNC:9922]	633	0.596	true	0.756	0.000525	0.015
ENSCAFG00000010780	STT3A	protein_coding	STT3A, catalytic subunit of the oligosaccharyltransferase complex [Source:HGNC Symbol;Acc:HGNC:6172]	4517	0.433	true	-1.03	0.000526	0.015
ENSCAFG00000020038	ADAMTS18	protein_coding	ADAM metallopeptidase with thrombospondin type 1 motif 18 [Source:HGNC Symbol;Acc:HGNC:17110]	6237	0.464	true	1.14	0.000529	0.015
ENSCAFG00000012685	PLXNB1	protein_coding	plexin B1 [Source:HGNC Symbol;Acc:HGNC:9103]	6414	0.605	true	1.67	0.000531	0.0151
ENSCAFG00000004219		protein_coding		972	0.648	true	-0.936	0.000534	0.0151
ENSCAFG00000011037	NCL	protein_coding	nucleolin [Source:HGNC Symbol;Acc:HGNC:7667]	3127	0.517	true	-1.03	0.000535	0.0151
ENSCAFG00000002482	LGSN	protein_coding	lengsin, lens protein with glutamine synthetase domain [Source:HGNC Symbol;Acc:HGNC:21016]	2346	0.432	true	1.16	0.000536	0.0151
ENSCAFG00000012392	CDC42SE1	protein_coding	CDC42 small effector 1 [Source:HGNC Symbol;Acc:HGNC:17719]	682	0.581	true	0.71	0.000537	0.0151
ENSCAFG00000012633	PI4KB	protein_coding	phosphatidylinositol 4-kinase beta [Source:HGNC Symbol;Acc:HGNC:8984]	2686	0.563	true	0.771	0.000538	0.0151
ENSCAFG00000031727	STC2	protein_coding	stanniocalcin 2 [Source:HGNC Symbol;Acc:HGNC:11374]	4459	0.491	true	0.758	0.000539	0.0151
ENSCAFG00000005463	SNX5	protein_coding	sorting nexin 5 [Source:HGNC Symbol;Acc:HGNC:14969]	2653	0.411	true	-1.06	0.00054	0.0151
ENSCAFG00000016574	PIP4K2B	protein_coding	phosphatidylinositol-5-phosphate 4-kinase type 2 beta [Source:HGNC Symbol;Acc:HGNC:8998]	5795	0.522	true	-0.772	0.000543	0.0151
ENSCAFG00000031052		protein_coding		1693	0.44	true	-1.11	0.000544	0.0151
ENSCAFG00000009633	CBR3	protein_coding	carbonyl reductase 3 [Source:HGNC Symbol;Acc:HGNC:1549]	1496	0.596	true	1.26	0.000545	0.0151
ENSCAFG00000008324	CP	protein_coding	ceruloplasmin [Source:HGNC Symbol;Acc:HGNC:2295]	5514	0.404	true	1.06	0.000546	0.0151
ENSCAFG00000009348	SYT6	protein_coding	synaptotagmin 6 [Source:HGNC Symbol;Acc:HGNC:18638]	1530	0.586	true	1.36	0.000547	0.0151
ENSCAFG00000011954		protein_coding		1146	0.563	true	-0.796	0.000549	0.0151
ENSCAFG00000007562	AMPD3	protein_coding	adenosine monophosphate deaminase 3 [Source:HGNC Symbol;Acc:HGNC:470]	2309	0.549	true	1.4	0.00055	0.0151
ENSCAFG00000023317	DUSP2	protein_coding	dual specificity phosphatase 2 [Source:HGNC Symbol;Acc:HGNC:3068]	1628	0.628	true	1.41	0.000553	0.0152
ENSCAFG00000023570		protein_coding		3530	0.604	true	1.36	0.000558	0.0152
ENSCAFG00000013284	SMS	protein_coding	spermine synthase [Source:HGNC Symbol;Acc:HGNC:11123]	1110	0.443	true	-1.3	0.000561	0.0152
ENSCAFG00000015626	NWD1	protein_coding	NACHT and WD repeat domain containing 1 [Source:HGNC Symbol;Acc:HGNC:27619]	5391	0.588	true	1.23	0.000562	0.0152
ENSCAFG00000031502		protein_coding		1352	0.678	true	1.38	0.000563	0.0152
ENSCAFG00000020399	CA7	protein_coding	carbonic anhydrase 7 [Source:HGNC Symbol;Acc:HGNC:1381]	1168	0.582	true	1.49	0.000563	0.0152
ENSCAFG00000017349	STXBP4	protein_coding	syntaxin binding protein 4 [Source:HGNC Symbol;Acc:HGNC:19694]	1701	0.416	true	-0.895	0.000564	0.0152
ENSCAFG00000001945	CYP51A1	protein_coding	cytochrome P450 family 51 subfamily A member 1 [Source:HGNC Symbol;Acc:HGNC:2649]	1524	0.455	true	-1	0.000565	0.0152
ENSCAFG00000023655	SULT1C4	protein_coding	sulfotransferase family 1C member 4 [Source:HGNC Symbol;Acc:HGNC:11457]	2569	0.376	true	1.19	0.000567	0.0152
ENSCAFG00000000528		protein_coding		1125	0.393	true	-0.981	0.000567	0.0152
ENSCAFG00000009400	TP53I11	protein_coding	tumor protein p53 inducible protein 11 [Source:HGNC Symbol;Acc:HGNC:16842]	1028	0.616	true	1.61	0.000569	0.0152
ENSCAFG00000002631		protein_coding		866	0.583	true	-0.869	0.000569	0.0152
ENSCAFG00000018904	SNN	protein_coding	stannin [Source:HGNC Symbol;Acc:HGNC:11149]	261	0.632	true	1.73	0.000569	0.0152
ENSCAFG00000019202	UBALD1	protein_coding	UBA like domain containing 1 [Source:HGNC Symbol;Acc:HGNC:29576]	420	0.683	true	1.64	0.000574	0.0153
ENSCAFG00000016995	PGF	protein_coding	placental growth factor [Source:HGNC Symbol;Acc:HGNC:8893]	2748	0.574	true	1.33	0.000582	0.0155
ENSCAFG00000015315	SLC27A1	protein_coding	solute carrier family 27 member 1 [Source:HGNC Symbol;Acc:HGNC:10995]	3737	0.625	true	1.52	0.000588	0.0156
ENSCAFG00000010982	FAM20A	protein_coding	FAM20A, golgi associated secretory pathway pseudokinase [Source:HGNC Symbol;Acc:HGNC:23015]	1297	0.553	true	1.27	0.000589	0.0156
ENSCAFG00000017291	UBLCP1	protein_coding	ubiquitin like domain containing CTD phosphatase 1 [Source:HGNC Symbol;Acc:HGNC:28110]	1001	0.375	true	-0.914	0.000589	0.0156
ENSCAFG00000005595	FARP1	protein_coding	FERM, ARH/RhoGEF and pleckstrin domain protein 1 [Source:HGNC Symbol;Acc:HGNC:3591]	3755	0.554	true	-0.715	0.00059	0.0156
ENSCAFG00000013230	MAP3K13	protein_coding	mitogen-activated protein kinase kinase kinase 13 [Source:HGNC Symbol;Acc:HGNC:6852]	2986	0.519	true	1.17	0.000592	0.0156
ENSCAFG00000017543	RPS6KA5	protein_coding	ribosomal protein S6 kinase A5 [Source:HGNC Symbol;Acc:HGNC:10434]	2765	0.465	true	1.24	0.000592	0.0156
ENSCAFG00000004164		protein_coding	BMI1 polycomb ring finger oncogene [Source:RefSeq peptide;Acc:NP_001273992]	1000	0.424	true	-0.957	0.000593	0.0156
ENSCAFG00000016912	NPM1	protein_coding		885	0.424	true	-1.04	0.000594	0.0156
ENSCAFG00000012441	AEBP2	protein_coding	AE binding protein 2 [Source:HGNC Symbol;Acc:HGNC:24051]	5189	0.365	true	-1.05	0.000598	0.0157
ENSCAFG00000003243	ANLN	protein_coding	anillin actin binding protein [Source:HGNC Symbol;Acc:HGNC:14082]	5569	0.407	true	-1.13	0.000602	0.0157
ENSCAFG00000018370	MYO1D	protein_coding	myosin ID [Source:HGNC Symbol;Acc:HGNC:7598]	6009	0.534	true	-0.746	0.000603	0.0157
ENSCAFG00000009773	NEDD9	protein_coding	neural precursor cell expressed, developmentally down-regulated 9 [Source:HGNC Symbol;Acc:HGNC:7733]	3840	0.515	true	0.926	0.000603	0.0157
