# Supplementary material for: Role of HSP70 in response to (thermo)radiotherapy: analysis of gene expression in canine osteosarcoma cells by RNA-seq
Source: Sci Rep. 2020 Jul 29;10:12779. doi: 10.1038/s41598-020-69619-2 (PMC7391659; doi:10.1038/s41598-020-69619-2)
Supplement: Supplementary file 12 — Supplementary information 12. [file 41598_2020_69619_MOESM12_ESM.xlsx]

## Sheet: Sheet1
genes present siHSP70 cells only in response to HT	genes present siHSP70 cells only in response to HTRT
BPIFB4	ARHGAP20
MMP9	MAPT
PMEL	PDE4B
NPTX2	PRPH2
FBLN7	ARHGEF28
DOK5	ITIH2
TNN	CA1
EPB41L3	COL1A2
KIAA1324L	VEGFA
SLC5A11	SLC3A2
SPP2	NR4A2
IDH1	EHF
MYOM1	TRIB3
CHRNA5	PDK4
ELOVL6	EGFLAM
NWD1	EGR1
NEFH	COL3A1
MPDZ	RDH10
IGFBP7	DHRS9
CESdD1	SESN2
SEMA3A	SLC1A5
TMEM173	FAM20C
GRB14	NUB1
NRCAM	PKHD1L1
	CDKN1B
	HK2
	HNF4G
	PKP2
	C11orf70
	COL15A1
	SLC12A6
	SLC7A5
	EPHB2
	SEMA4D
	ADD2
	TMPRSS11E
	PRTFDC1
	SDC1
	COL5A1
	VDR
	F2RL2
	SORBS1
	ATF3
	ADAMTS2
	JRKL
	SAMD15
	PLCL1
	ARMC3
	SERPINF1
	NPTXR
	SCEL
	FAF2
	CREB3L1
	DDIT4
	THNSL1
	ELOA
	SERPINB5
	PCBP3
	TTC17
	HOXA13
	TNNT1
	COL13A1
	IL7R
	PHLDB2
	PDIA4
	CXCL8
